# Supplementary material for: The heme-regulated inhibitor kinase Hri1 is activated in response to aminolevulinic acid deficiency in Schizosaccharomyces pombe
Source: PLoS Genet. 2025 Jul 16;21(7):e1011797. doi: 10.1371/journal.pgen.1011797 (PMC12303383; doi:10.1371/journal.pgen.1011797)
Supplement: S1 Data — (XLSX) [file pgen.1011797.s002.xlsx]

## Sheet: Fig1_B
	Time	well	OD	Condition
0	0.333333	D6	0.1491	0
1	0.5	D6	0.1675	0
2	0.666667	D6	0.168	0
3	0.833333	D6	0.1651	0
4	1	D6	0.1682	0
5	1.16667	D6	0.1698	0
6	1.33333	D6	0.1705	0
7	1.5	D6	0.1709	0
8	1.66667	D6	0.177	0
9	1.83333	D6	0.1797	0
10	2	D6	0.1809	0
11	2.16667	D6	0.1853	0
12	2.33333	D6	0.186	0
13	2.5	D6	0.1907	0
14	2.66667	D6	0.1948	0
15	2.83333	D6	0.1956	0
16	3	D6	0.2028	0
17	3.16667	D6	0.2071	0
18	3.33333	D6	0.2095	0
19	3.5	D6	0.2142	0
20	3.66667	D6	0.2173	0
21	3.83333	D6	0.2185	0
22	4	D6	0.2178	0
23	4.16667	D6	0.2197	0
24	4.33333	D6	0.2148	0
25	4.5	D6	0.2197	0
26	4.66667	D6	0.2208	0
27	4.83333	D6	0.2258	0
28	5	D6	0.2296	0
29	5.16667	D6	0.2347	0
30	5.33333	D6	0.238	0
31	5.5	D6	0.243	0
32	5.66667	D6	0.2463	0
33	5.83333	D6	0.2511	0
34	6	D6	0.2534	0
35	6.16667	D6	0.256	0
36	6.33333	D6	0.2605	0
37	6.5	D6	0.2637	0
38	6.66667	D6	0.2686	0
39	6.83333	D6	0.2718	0
40	7	D6	0.2752	0
41	7.16667	D6	0.2809	0
42	7.33333	D6	0.284	0
43	7.5	D6	0.2867	0
44	7.66667	D6	0.2898	0
45	7.83333	D6	0.2857	0
46	8	D6	0.2887	0
47	8.16667	D6	0.2911	0
48	8.33333	D6	0.2952	0
49	8.5	D6	0.2992	0
50	8.66667	D6	0.302	0
51	8.83333	D6	0.3056	0
52	9	D6	0.3066	0
53	9.16667	D6	0.3099	0
54	9.33333	D6	0.3124	0
55	9.5	D6	0.3143	0
56	9.66667	D6	0.3177	0
57	9.83333	D6	0.3212	0
58	10	D6	0.3238	0
59	10.1667	D6	0.3233	0
60	10.3333	D6	0.325	0
61	10.5	D6	0.3275	0
62	10.6667	D6	0.331	0
63	10.8333	D6	0.333	0
64	11	D6	0.3358	0
65	11.1667	D6	0.3375	0
66	11.3333	D6	0.3398	0
67	11.5	D6	0.3435	0
68	11.6667	D6	0.345	0
69	11.8333	D6	0.3477	0
70	12	D6	0.3497	0
71	12.1667	D6	0.3519	0
72	12.3333	D6	0.3544	0
73	12.5	D6	0.3561	0
74	12.6667	D6	0.3585	0
75	12.8333	D6	0.3536	0
76	13	D6	0.3542	0
77	13.1667	D6	0.3534	0
78	13.3333	D6	0.3553	0
79	13.5	D6	0.3582	0
80	13.6667	D6	0.3592	0
81	13.8333	D6	0.3618	0
82	14	D6	0.363	0
83	14.1667	D6	0.3323	0
84	14.3333	D6	0.335	0
85	14.5	D6	0.3373	0
86	14.6667	D6	0.339	0
87	14.8333	D6	0.3398	0
88	15	D6	0.3413	0
89	15.1667	D6	0.3417	0
90	15.3333	D6	0.3438	0
91	15.5	D6	0.3459	0
92	15.6667	D6	0.3488	0
93	15.8333	D6	0.3508	0
94	16	D6	0.3509	0
95	16.1667	D6	0.3521	0
96	16.3333	D6	0.3541	0
97	16.5	D6	0.357	0
98	16.6667	D6	0.3456	0
99	16.8333	D6	0.3472	0
100	17	D6	0.3486	0
101	17.1667	D6	0.3522	0
102	17.3333	D6	0.3524	0
103	17.5	D6	0.3542	0
104	17.6667	D6	0.3555	0
105	17.8333	D6	0.3581	0
106	18	D6	0.3606	0
107	18.1667	D6	0.3613	0
108	18.3333	D6	0.3633	0
109	18.5	D6	0.3673	0
110	18.6667	D6	0.3712	0
111	18.8333	D6	0.374	0
112	19	D6	0.373	0
113	19.1667	D6	0.3749	0
114	19.3333	D6	0.3764	0
115	19.5	D6	0.3794	0
116	19.6667	D6	0.3745	0
117	19.8333	D6	0.3757	0
118	20	D6	0.3778	0
119	0.333333	D7	0.1527	0
120	0.5	D7	0.1644	0
121	0.666667	D7	0.1561	0
122	0.833333	D7	0.1641	0
123	1	D7	0.1607	0
124	1.16667	D7	0.1595	0
125	1.33333	D7	0.1616	0
126	1.5	D7	0.1646	0
127	1.66667	D7	0.167	0
128	1.83333	D7	0.1725	0
129	2	D7	0.176	0
130	2.16667	D7	0.1795	0
131	2.33333	D7	0.1835	0
132	2.5	D7	0.1884	0
133	2.66667	D7	0.1925	0
134	2.83333	D7	0.1955	0
135	3	D7	0.1995	0
136	3.16667	D7	0.2033	0
137	3.33333	D7	0.2069	0
138	3.5	D7	0.2071	0
139	3.66667	D7	0.2135	0
140	3.83333	D7	0.2132	0
141	4	D7	0.2191	0
142	4.16667	D7	0.2208	0
143	4.33333	D7	0.2246	0
144	4.5	D7	0.23	0
145	4.66667	D7	0.2329	0
146	4.83333	D7	0.2375	0
147	5	D7	0.2383	0
148	5.16667	D7	0.2416	0
149	5.33333	D7	0.2469	0
150	5.5	D7	0.2517	0
151	5.66667	D7	0.2563	0
152	5.83333	D7	0.2606	0
153	6	D7	0.2677	0
154	6.16667	D7	0.2603	0
155	6.33333	D7	0.266	0
156	6.5	D7	0.2677	0
157	6.66667	D7	0.2729	0
158	6.83333	D7	0.2773	0
159	7	D7	0.2778	0
160	7.16667	D7	0.2824	0
161	7.33333	D7	0.2859	0
162	7.5	D7	0.2865	0
163	7.66667	D7	0.291	0
164	7.83333	D7	0.2959	0
165	8	D7	0.3008	0
166	8.16667	D7	0.3041	0
167	8.33333	D7	0.3082	0
168	8.5	D7	0.3121	0
169	8.66667	D7	0.3124	0
170	8.83333	D7	0.3159	0
171	9	D7	0.3195	0
172	9.16667	D7	0.324	0
173	9.33333	D7	0.3279	0
174	9.5	D7	0.3305	0
175	9.66667	D7	0.3335	0
176	9.83333	D7	0.3375	0
177	10	D7	0.3414	0
178	10.1667	D7	0.3445	0
179	10.3333	D7	0.3403	0
180	10.5	D7	0.3434	0
181	10.6667	D7	0.3416	0
182	10.8333	D7	0.3441	0
183	11	D7	0.3438	0
184	11.1667	D7	0.343	0
185	11.3333	D7	0.3458	0
186	11.5	D7	0.3412	0
187	11.6667	D7	0.3424	0
188	11.8333	D7	0.3422	0
189	12	D7	0.3438	0
190	12.1667	D7	0.3454	0
191	12.3333	D7	0.3483	0
192	12.5	D7	0.3517	0
193	12.6667	D7	0.3519	0
194	12.8333	D7	0.3479	0
195	13	D7	0.3486	0
196	13.1667	D7	0.3394	0
197	13.3333	D7	0.3402	0
198	13.5	D7	0.3442	0
199	13.6667	D7	0.3454	0
200	13.8333	D7	0.3458	0
201	14	D7	0.3472	0
202	14.1667	D7	0.3504	0
203	14.3333	D7	0.3495	0
204	14.5	D7	0.3534	0
205	14.6667	D7	0.3559	0
206	14.8333	D7	0.3564	0
207	15	D7	0.3584	0
208	15.1667	D7	0.3574	0
209	15.3333	D7	0.3575	0
210	15.5	D7	0.3583	0
211	15.6667	D7	0.3617	0
212	15.8333	D7	0.3584	0
213	16	D7	0.3612	0
214	16.1667	D7	0.3535	0
215	16.3333	D7	0.3553	0
216	16.5	D7	0.3571	0
217	16.6667	D7	0.3597	0
218	16.8333	D7	0.3568	0
219	17	D7	0.3577	0
220	17.1667	D7	0.3597	0
221	17.3333	D7	0.3596	0
222	17.5	D7	0.3621	0
223	17.6667	D7	0.3654	0
224	17.8333	D7	0.3651	0
225	18	D7	0.3671	0
226	18.1667	D7	0.3704	0
227	18.3333	D7	0.3701	0
228	18.5	D7	0.3718	0
229	18.6667	D7	0.3728	0
230	18.8333	D7	0.3759	0
231	19	D7	0.3765	0
232	19.1667	D7	0.3784	0
233	19.3333	D7	0.3806	0
234	19.5	D7	0.3815	0
235	19.6667	D7	0.3823	0
236	19.8333	D7	0.3839	0
237	20	D7	0.3855	0
238	0.333333	D8		0
239	0.5	D8		0
240	0.666667	D8		0
241	0.833333	D8		0
242	1	D8		0
243	1.16667	D8	0.1577	0
244	1.33333	D8	0.1571	0
245	1.5	D8	0.1631	0
246	1.66667	D8	0.1615	0
247	1.83333	D8	0.1618	0
248	2	D8	0.1614	0
249	2.16667	D8	0.1621	0
250	2.33333	D8	0.1653	0
251	2.5	D8	0.1665	0
252	2.66667	D8	0.1694	0
253	2.83333	D8	0.1695	0
254	3	D8	0.1728	0
255	3.16667	D8	0.1753	0
256	3.33333	D8	0.1782	0
257	3.5	D8	0.1796	0
258	3.66667	D8	0.1837	0
259	3.83333	D8	0.1861	0
260	4	D8	0.1886	0
261	4.16667	D8	0.1912	0
262	4.33333	D8	0.1937	0
263	4.5	D8	0.1975	0
264	4.66667	D8	0.1993	0
265	4.83333	D8	0.2023	0
266	5	D8	0.206	0
267	5.16667	D8	0.2112	0
268	5.33333	D8	0.212	0
269	5.5	D8	0.2163	0
270	5.66667	D8	0.2195	0
271	5.83333	D8	0.2228	0
272	6	D8	0.2282	0
273	6.16667	D8	0.2311	0
274	6.33333	D8	0.234	0
275	6.5	D8	0.2378	0
276	6.66667	D8	0.2428	0
277	6.83333	D8	0.246	0
278	7	D8	0.2501	0
279	7.16667	D8	0.2529	0
280	7.33333	D8	0.2572	0
281	7.5	D8	0.2608	0
282	7.66667	D8	0.2641	0
283	7.83333	D8	0.268	0
284	8	D8	0.2716	0
285	8.16667	D8	0.2743	0
286	8.33333	D8	0.278	0
287	8.5	D8	0.2818	0
288	8.66667	D8	0.2847	0
289	8.83333	D8	0.2873	0
290	9	D8	0.2901	0
291	9.16667	D8	0.2931	0
292	9.33333	D8	0.2954	0
293	9.5	D8	0.2983	0
294	9.66667	D8	0.3	0
295	9.83333	D8	0.3028	0
296	10	D8	0.3051	0
297	10.1667	D8	0.3077	0
298	10.3333	D8	0.3096	0
299	10.5	D8	0.3101	0
300	10.6667	D8	0.3124	0
301	10.8333	D8	0.313	0
302	11	D8	0.3156	0
303	11.1667	D8	0.3161	0
304	11.3333	D8	0.3176	0
305	11.5	D8	0.3191	0
306	11.6667	D8	0.3202	0
307	11.8333	D8	0.3217	0
308	12	D8	0.3226	0
309	12.1667	D8	0.3227	0
310	12.3333	D8	0.325	0
311	12.5	D8	0.3254	0
312	12.6667	D8	0.3277	0
313	12.8333	D8	0.3274	0
314	13	D8	0.3278	0
315	13.1667	D8	0.3284	0
316	13.3333	D8	0.3296	0
317	13.5	D8	0.3307	0
318	13.6667	D8	0.331	0
319	13.8333	D8	0.332	0
320	14	D8	0.3323	0
321	14.1667	D8	0.3342	0
322	14.3333	D8	0.335	0
323	14.5	D8	0.3359	0
324	14.6667	D8	0.3371	0
325	14.8333	D8	0.3361	0
326	15	D8	0.338	0
327	15.1667	D8	0.3374	0
328	15.3333	D8	0.3393	0
329	15.5	D8	0.3394	0
330	15.6667	D8	0.3395	0
331	15.8333	D8	0.3398	0
332	16	D8	0.3415	0
333	16.1667	D8	0.3418	0
334	16.3333	D8	0.343	0
335	16.5	D8	0.3439	0
336	16.6667	D8	0.3441	0
337	16.8333	D8	0.3452	0
338	17	D8	0.3441	0
339	17.1667	D8	0.3456	0
340	17.3333	D8	0.3453	0
341	17.5	D8	0.3461	0
342	17.6667	D8	0.3479	0
343	17.8333	D8	0.3482	0
344	18	D8	0.3487	0
345	18.1667	D8	0.3496	0
346	18.3333	D8	0.3501	0
347	18.5	D8	0.3504	0
348	18.6667	D8	0.3523	0
349	18.8333	D8	0.3531	0
350	19	D8	0.3536	0
351	19.1667	D8	0.3538	0
352	19.3333	D8	0.354	0
353	19.5	D8	0.3553	0
354	19.6667	D8	0.3562	0
355	19.8333	D8	0.3562	0
356	20	D8	0.3571	0
0	0	E7		ALA
1	0.166667	E7		ALA
2	0.333333	E7		ALA
3	0.5	E7		ALA
4	0.666667	E7		ALA
5	0.833333	E7		ALA
6	1	E7		ALA
7	1.16667	E7	0.1954	ALA
8	1.33333	E7	0.2054	ALA
9	1.5	E7	0.2145	ALA
10	1.66667	E7	0.2236	ALA
11	1.83333	E7	0.2323	ALA
12	2	E7	0.2416	ALA
13	2.16667	E7	0.2507	ALA
14	2.33333	E7	0.2585	ALA
15	2.5	E7	0.2671	ALA
16	2.66667	E7	0.2758	ALA
17	2.83333	E7	0.2847	ALA
18	3	E7	0.2871	ALA
19	3.16667	E7	0.2952	ALA
20	3.33333	E7	0.3058	ALA
21	3.5	E7	0.314	ALA
22	3.66667	E7	0.324	ALA
23	3.83333	E7	0.3345	ALA
24	4	E7	0.3455	ALA
25	4.16667	E7	0.3569	ALA
26	4.33333	E7	0.3685	ALA
27	4.5	E7	0.3796	ALA
28	4.66667	E7	0.3864	ALA
29	4.83333	E7	0.3993	ALA
30	5	E7	0.4114	ALA
31	5.16667	E7	0.4252	ALA
32	5.33333	E7	0.439	ALA
33	5.5	E7	0.4513	ALA
34	5.66667	E7	0.4646	ALA
35	5.83333	E7	0.4792	ALA
36	6	E7	0.4921	ALA
37	6.16667	E7	0.5011	ALA
38	6.33333	E7	0.517	ALA
39	6.5	E7	0.5314	ALA
40	6.66667	E7	0.5483	ALA
41	6.83333	E7	0.565	ALA
42	7	E7	0.5812	ALA
43	7.16667	E7	0.597	ALA
44	7.33333	E7	0.6131	ALA
45	7.5	E7	0.6286	ALA
46	7.66667	E7	0.6437	ALA
47	7.83333	E7	0.6616	ALA
48	8	E7	0.6789	ALA
49	8.16667	E7	0.6962	ALA
50	8.33333	E7	0.7127	ALA
51	8.5	E7	0.7314	ALA
52	8.66667	E7	0.7441	ALA
53	8.83333	E7	0.7576	ALA
54	9	E7	0.7764	ALA
55	9.16667	E7	0.7944	ALA
56	9.33333	E7	0.8125	ALA
57	9.5	E7	0.8337	ALA
58	9.66667	E7	0.8538	ALA
59	9.83333	E7	0.8734	ALA
60	10	E7	0.8903	ALA
61	10.1667	E7	0.9114	ALA
62	10.3333	E7	0.9317	ALA
63	10.5	E7	0.9495	ALA
64	10.6667	E7	0.9682	ALA
65	10.8333	E7	0.9818	ALA
66	11	E7	0.9986	ALA
67	11.1667	E7	1.0161	ALA
68	11.3333	E7	1.0312	ALA
69	11.5	E7	1.0485	ALA
70	11.6667	E7	1.0572	ALA
71	11.8333	E7	1.0738	ALA
72	12	E7	1.0876	ALA
73	12.1667	E7	1.0996	ALA
74	12.3333	E7	1.1132	ALA
75	12.5	E7	1.1257	ALA
76	12.6667	E7	1.1356	ALA
77	12.8333	E7	1.1487	ALA
78	13	E7	1.1595	ALA
79	13.1667	E7	1.1719	ALA
80	13.3333	E7	1.1816	ALA
81	13.5	E7	1.1915	ALA
82	13.6667	E7	1.2018	ALA
83	13.8333	E7	1.2119	ALA
84	14	E7	1.2202	ALA
85	14.1667	E7	1.2289	ALA
86	14.3333	E7	1.2361	ALA
87	14.5	E7	1.245	ALA
88	14.6667	E7	1.2508	ALA
89	14.8333	E7	1.2595	ALA
90	15	E7	1.2664	ALA
91	15.1667	E7	1.2737	ALA
92	15.3333	E7	1.2802	ALA
93	15.5	E7	1.2867	ALA
94	15.6667	E7	1.2928	ALA
95	15.8333	E7	1.298	ALA
96	16	E7	1.3043	ALA
97	16.1667	E7	1.308	ALA
98	16.3333	E7	1.3125	ALA
99	16.5	E7	1.3175	ALA
100	16.6667	E7	1.3198	ALA
101	16.8333	E7	1.323	ALA
102	17	E7	1.3203	ALA
103	17.1667	E7	1.3233	ALA
104	17.3333	E7	1.3237	ALA
105	17.5	E7	1.326	ALA
106	17.6667	E7	1.3289	ALA
107	17.8333	E7	1.3305	ALA
108	18	E7	1.3325	ALA
109	18.1667	E7	1.3312	ALA
110	18.3333	E7	1.3318	ALA
111	18.5	E7	1.3334	ALA
112	18.6667	E7	1.3343	ALA
113	18.8333	E7	1.3343	ALA
114	19	E7	1.3354	ALA
115	19.1667	E7	1.3361	ALA
116	19.3333	E7	1.3366	ALA
117	19.5	E7	1.3377	ALA
118	19.6667	E7	1.3376	ALA
119	19.8333	E7	1.3386	ALA
120	20	E7	1.3388	ALA
121	0	E8	0.1499	ALA
122	0.166667	E8	0.1641	ALA
123	0.333333	E8	0.1677	ALA
124	0.5	E8	0.1698	ALA
125	0.666667	E8	0.1727	ALA
126	0.833333	E8	0.1765	ALA
127	1	E8	0.1833	ALA
128	1.16667	E8	0.19	ALA
129	1.33333	E8	0.1975	ALA
130	1.5	E8	0.2071	ALA
131	1.66667	E8	0.2146	ALA
132	1.83333	E8	0.222	ALA
133	2	E8	0.2298	ALA
134	2.16667	E8	0.2372	ALA
135	2.33333	E8	0.2449	ALA
136	2.5	E8	0.2521	ALA
137	2.66667	E8	0.2599	ALA
138	2.83333	E8	0.2674	ALA
139	3	E8	0.2755	ALA
140	3.16667	E8	0.2829	ALA
141	3.33333	E8	0.2914	ALA
142	3.5	E8	0.3006	ALA
143	3.66667	E8	0.3108	ALA
144	3.83333	E8	0.3199	ALA
145	4	E8	0.3303	ALA
146	4.16667	E8	0.3406	ALA
147	4.33333	E8	0.3519	ALA
148	4.5	E8	0.3619	ALA
149	4.66667	E8	0.3728	ALA
150	4.83333	E8	0.3843	ALA
151	5	E8	0.3952	ALA
152	5.16667	E8	0.4075	ALA
153	5.33333	E8	0.4202	ALA
154	5.5	E8	0.4322	ALA
155	5.66667	E8	0.4456	ALA
156	5.83333	E8	0.4581	ALA
157	6	E8	0.472	ALA
158	6.16667	E8	0.487	ALA
159	6.33333	E8	0.5023	ALA
160	6.5	E8	0.5173	ALA
161	6.66667	E8	0.5315	ALA
162	6.83333	E8	0.5462	ALA
163	7	E8	0.5632	ALA
164	7.16667	E8	0.5784	ALA
165	7.33333	E8	0.5965	ALA
166	7.5	E8	0.6135	ALA
167	7.66667	E8	0.6302	ALA
168	7.83333	E8	0.6479	ALA
169	8	E8	0.6639	ALA
170	8.16667	E8	0.6824	ALA
171	8.33333	E8	0.6974	ALA
172	8.5	E8	0.7163	ALA
173	8.66667	E8	0.7326	ALA
174	8.83333	E8	0.752	ALA
175	9	E8	0.7705	ALA
176	9.16667	E8	0.7892	ALA
177	9.33333	E8	0.8086	ALA
178	9.5	E8	0.8296	ALA
179	9.66667	E8	0.8488	ALA
180	9.83333	E8	0.8683	ALA
181	10	E8	0.8878	ALA
182	10.1667	E8	0.9063	ALA
183	10.3333	E8	0.9264	ALA
184	10.5	E8	0.9454	ALA
185	10.6667	E8	0.9649	ALA
186	10.8333	E8	0.9793	ALA
187	11	E8	0.9977	ALA
188	11.1667	E8	1.0134	ALA
189	11.3333	E8	1.0292	ALA
190	11.5	E8	1.0436	ALA
191	11.6667	E8	1.0583	ALA
192	11.8333	E8	1.0721	ALA
193	12	E8	1.0853	ALA
194	12.1667	E8	1.0956	ALA
195	12.3333	E8	1.1036	ALA
196	12.5	E8	1.1145	ALA
197	12.6667	E8	1.1246	ALA
198	12.8333	E8	1.1345	ALA
199	13	E8	1.1445	ALA
200	13.1667	E8	1.1549	ALA
201	13.3333	E8	1.1631	ALA
202	13.5	E8	1.1721	ALA
203	13.6667	E8	1.1792	ALA
204	13.8333	E8	1.1861	ALA
205	14	E8	1.1927	ALA
206	14.1667	E8	1.2004	ALA
207	14.3333	E8	1.2067	ALA
208	14.5	E8	1.2141	ALA
209	14.6667	E8	1.2211	ALA
210	14.8333	E8	1.228	ALA
211	15	E8	1.2346	ALA
212	15.1667	E8	1.2405	ALA
213	15.3333	E8	1.2469	ALA
214	15.5	E8	1.2527	ALA
215	15.6667	E8	1.257	ALA
216	15.8333	E8	1.2632	ALA
217	16	E8	1.2678	ALA
218	16.1667	E8	1.2723	ALA
219	16.3333	E8	1.2756	ALA
220	16.5	E8	1.28	ALA
221	16.6667	E8	1.284	ALA
222	16.8333	E8	1.2869	ALA
223	17	E8	1.2894	ALA
224	17.1667	E8	1.2922	ALA
225	17.3333	E8	1.2942	ALA
226	17.5	E8	1.296	ALA
227	17.6667	E8	1.2971	ALA
228	17.8333	E8	1.2995	ALA
229	18	E8	1.3004	ALA
230	18.1667	E8	1.3025	ALA
231	18.3333	E8	1.3031	ALA
232	18.5	E8	1.3034	ALA
233	18.6667	E8	1.3054	ALA
234	18.8333	E8	1.3053	ALA
235	19	E8	1.3069	ALA
236	19.1667	E8	1.3074	ALA
237	19.3333	E8	1.3079	ALA
238	19.5	E8	1.3087	ALA
239	19.6667	E8	1.3093	ALA
240	19.8333	E8	1.3097	ALA
241	20	E8	1.3099	ALA
242	0	F7	0.1573	ALA
243	0.166667	F7	0.1751	ALA
244	0.333333	F7	0.1836	ALA
245	0.5	F7	0.1826	ALA
246	0.666667	F7	0.1808	ALA
247	0.833333	F7	0.1811	ALA
248	1	F7	0.1884	ALA
249	1.16667	F7	0.1958	ALA
250	1.33333	F7	0.2015	ALA
251	1.5	F7	0.2087	ALA
252	1.66667	F7	0.2163	ALA
253	1.83333	F7	0.224	ALA
254	2	F7	0.2314	ALA
255	2.16667	F7	0.2387	ALA
256	2.33333	F7	0.246	ALA
257	2.5	F7	0.2535	ALA
258	2.66667	F7	0.2612	ALA
259	2.83333	F7	0.2704	ALA
260	3	F7	0.2771	ALA
261	3.16667	F7	0.2854	ALA
262	3.33333	F7	0.2935	ALA
263	3.5	F7	0.3025	ALA
264	3.66667	F7	0.3118	ALA
265	3.83333	F7	0.3211	ALA
266	4	F7	0.3307	ALA
267	4.16667	F7	0.3395	ALA
268	4.33333	F7	0.3493	ALA
269	4.5	F7	0.3595	ALA
270	4.66667	F7	0.3695	ALA
271	4.83333	F7	0.3807	ALA
272	5	F7	0.3916	ALA
273	5.16667	F7	0.4003	ALA
274	5.33333	F7	0.4116	ALA
275	5.5	F7	0.4233	ALA
276	5.66667	F7	0.4355	ALA
277	5.83333	F7	0.4484	ALA
278	6	F7	0.4609	ALA
279	6.16667	F7	0.475	ALA
280	6.33333	F7	0.4884	ALA
281	6.5	F7	0.5044	ALA
282	6.66667	F7	0.52	ALA
283	6.83333	F7	0.5357	ALA
284	7	F7	0.5501	ALA
285	7.16667	F7	0.5677	ALA
286	7.33333	F7	0.584	ALA
287	7.5	F7	0.5996	ALA
288	7.66667	F7	0.6164	ALA
289	7.83333	F7	0.6332	ALA
290	8	F7	0.6496	ALA
291	8.16667	F7	0.6674	ALA
292	8.33333	F7	0.6823	ALA
293	8.5	F7	0.7002	ALA
294	8.66667	F7	0.718	ALA
295	8.83333	F7	0.737	ALA
296	9	F7	0.753	ALA
297	9.16667	F7	0.7705	ALA
298	9.33333	F7	0.7883	ALA
299	9.5	F7	0.808	ALA
300	9.66667	F7	0.8277	ALA
301	9.83333	F7	0.8461	ALA
302	10	F7	0.8629	ALA
303	10.1667	F7	0.8809	ALA
304	10.3333	F7	0.8994	ALA
305	10.5	F7	0.915	ALA
306	10.6667	F7	0.9325	ALA
307	10.8333	F7	0.9514	ALA
308	11	F7	0.9687	ALA
309	11.1667	F7	0.9849	ALA
310	11.3333	F7	0.9996	ALA
311	11.5	F7	1.0157	ALA
312	11.6667	F7	1.0293	ALA
313	11.8333	F7	1.0425	ALA
314	12	F7	1.0544	ALA
315	12.1667	F7	1.0687	ALA
316	12.3333	F7	1.0809	ALA
317	12.5	F7	1.0936	ALA
318	12.6667	F7	1.1042	ALA
319	12.8333	F7	1.1148	ALA
320	13	F7	1.1252	ALA
321	13.1667	F7	1.1354	ALA
322	13.3333	F7	1.1448	ALA
323	13.5	F7	1.1539	ALA
324	13.6667	F7	1.1614	ALA
325	13.8333	F7	1.1699	ALA
326	14	F7	1.1769	ALA
327	14.1667	F7	1.1842	ALA
328	14.3333	F7	1.1917	ALA
329	14.5	F7	1.1988	ALA
330	14.6667	F7	1.2061	ALA
331	14.8333	F7	1.2125	ALA
332	15	F7	1.2178	ALA
333	15.1667	F7	1.225	ALA
334	15.3333	F7	1.2301	ALA
335	15.5	F7	1.2361	ALA
336	15.6667	F7	1.2412	ALA
337	15.8333	F7	1.2464	ALA
338	16	F7	1.251	ALA
339	16.1667	F7	1.2554	ALA
340	16.3333	F7	1.2598	ALA
341	16.5	F7	1.2639	ALA
342	16.6667	F7	1.267	ALA
343	16.8333	F7	1.2699	ALA
344	17	F7	1.2723	ALA
345	17.1667	F7	1.2743	ALA
346	17.3333	F7	1.277	ALA
347	17.5	F7	1.2785	ALA
348	17.6667	F7	1.2805	ALA
349	17.8333	F7	1.2821	ALA
350	18	F7	1.284	ALA
351	18.1667	F7	1.2851	ALA
352	18.3333	F7	1.2857	ALA
353	18.5	F7	1.2865	ALA
354	18.6667	F7	1.2872	ALA
355	18.8333	F7	1.2878	ALA
356	19	F7	1.2877	ALA
357	19.1667	F7	1.288	ALA
358	19.3333	F7	1.2879	ALA
359	19.5	F7	1.2881	ALA
360	19.6667	F7	1.2879	ALA
361	19.8333	F7	1.2882	ALA
362	20	F7	1.2881	ALA

## Sheet: Fig1_C
	condition	heme
0	ALA	13.212
1	ALA	23.691
2	ALA	11.412
3	ALA	8.452
4	YES	0.126756
5	YES	0.20281
6	YES	0.288888
7	YES	0.09568

## Sheet: Fig1_G
	Time	well	OD	Condition
0	0	D8	1.9863	0
1	0.5	D8	0.607533	0
2	1	D8	2.39311	0
3	1.5	D8	1.67364	0
4	2	D8	1.61538	0
5	2.5	D8	0.86123	0
6	3	D8	1.51314	0
7	3.5	D8	2.64296	0
8	4	D8	2.44866	0
9	4.5	D8	4.13631	0
10	5	D8	3.96372	0
11	5.5	D8	4.70222	0
12	6	D8	4.1019	0
13	6.5	D8	7.2362	0
14	7	D8	8.01842	0
15	7.5	D8	4.91001	0
16	8	D8	6.58491	0
17	8.5	D8	5.93052	0
18	9	D8	5.03859	0
19	9.5	D8	5.29663	0
20	10	D8	4.3179	0
21	10.5	D8	6.6687	0
22	11	D8	6.40851	0
23	11.5	D8	5.69726	0
24	12	D8	5.16592	0
25	12.5	D8	5.90069	0
26	13	D8	6.08568	0
27	13.5	D8	4.70833	0
28	14	D8	5.35666	0
29	14.5	D8	4.30125	0
30	15	D8	6.17119	0
31	15.5	D8	3.6311	0
32	16	D8	5.45759	0
33	16.5	D8	6.00321	0
34	17	D8	5.39728	0
35	17.5	D8	6.10845	0
36	18	D8	5.02756	0
37	18.5	D8	5.09503	0
38	19	D8	5.02034	0
39	19.5	D8	5.43644	0
40	20	D8	4.80076	0
41	0	D9	5.36095	0
42	0.5	D9	8.37719	0
43	1	D9	211.727	0
44	1.5	D9	4.3127	0
45	2	D9	4.05099	0
46	2.5	D9	4.00846	0
47	3	D9	11.5625	0
48	3.5	D9	5.23736	0
49	4	D9	13.1958	0
50	4.5	D9	5.23453	0
51	5	D9	3.73796	0
52	5.5	D9	8.05618	0
53	6	D9	6.32143	0
54	6.5	D9	5.27169	0
55	7	D9	8.68814	0
56	7.5	D9	5.58773	0
57	8	D9	6.45704	0
58	8.5	D9	5.10249	0
59	9	D9	5.4005	0
60	9.5	D9	7.67727	0
61	10	D9	4.46442	0
62	10.5	D9	5.21936	0
63	11	D9	6.41896	0
64	11.5	D9	4.15172	0
65	12	D9	5.18414	0
66	12.5	D9	4.62605	0
67	13	D9	5.54736	0
68	13.5	D9	4.86775	0
69	14	D9	5.13371	0
70	14.5	D9	4.02351	0
71	15	D9	6.79676	0
72	15.5	D9	5.26068	0
73	16	D9	6.08531	0
74	16.5	D9	4.66925	0
75	17	D9	6.26243	0
76	17.5	D9	6.05285	0
77	18	D9	6.31329	0
78	18.5	D9	5.31079	0
79	19	D9	5.42681	0
80	19.5	D9	5.63288	0
81	20	D9	6.54545	0
82	0	E8	11.3646	0
83	0.5	E8	0.611111	0
84	1	E8	0.045082	0
85	1.5	E8	3.9009	0
86	2	E8	3.11455	0
87	2.5	E8	7.27184	0
88	3	E8	1.82192	0
89	3.5	E8	2.78217	0
90	4	E8	1.29331	0
91	4.5	E8	2.17663	0
92	5	E8	3.75303	0
93	5.5	E8	3.12537	0
94	6	E8	3.50462	0
95	6.5	E8	4.30991	0
96	7	E8	6.03976	0
97	7.5	E8	4.21244	0
98	8	E8	4.65011	0
99	8.5	E8	3.11404	0
100	9	E8	4.29378	0
101	9.5	E8	3.91873	0
102	10	E8	4.05617	0
103	10.5	E8	4.81234	0
104	11	E8	4.99254	0
105	11.5	E8	4.33462	0
106	12	E8	4.10038	0
107	12.5	E8	3.90005	0
108	13	E8	3.60484	0
109	13.5	E8	4.21359	0
110	14	E8	3.84197	0
111	14.5	E8	4.54125	0
112	15	E8	4.32786	0
113	15.5	E8	3.87436	0
114	16	E8	4.09907	0
115	16.5	E8	3.65589	0
116	17	E8	4.90382	0
117	17.5	E8	4.6266	0
118	18	E8	5.07941	0
119	18.5	E8	4.18531	0
120	19	E8	3.95604	0
121	19.5	E8	4.26323	0
122	20	E8	4.53738	0
123	0	E9	5.16066	0
124	0.5	E9	-4.20779	0
125	1	E9	8.90863	0
126	1.5	E9	5.13285	0
127	2	E9	25.6667	0
128	2.5	E9	4.34047	0
129	3	E9	31.4024	0
130	3.5	E9	4.86515	0
131	4	E9	6.29868	0
132	4.5	E9	7.8882	0
133	5	E9	2.75043	0
134	5.5	E9	9.3817	0
135	6	E9	5.71251	0
136	6.5	E9	6.36982	0
137	7	E9	6.48956	0
138	7.5	E9	3.86007	0
139	8	E9	6.2154	0
140	8.5	E9	4.25716	0
141	9	E9	4.02465	0
142	9.5	E9	6.7938	0
143	10	E9	6.45593	0
144	10.5	E9	5.34063	0
145	11	E9	5.09654	0
146	11.5	E9	5.694	0
147	12	E9	4.21498	0
148	12.5	E9	5.0336	0
149	13	E9	4.92949	0
150	13.5	E9	4.20239	0
151	14	E9	4.34369	0
152	14.5	E9	4.60861	0
153	15	E9	5.94749	0
154	15.5	E9	4.33567	0
155	16	E9	4.86379	0
156	16.5	E9	5.62034	0
157	17	E9	6.14495	0
158	17.5	E9	6.13448	0
159	18	E9	5.73894	0
160	18.5	E9	5.63075	0
161	19	E9	4.78241	0
162	19.5	E9	4.56151	0
163	20	E9	6.18803	0
0	0	D10	27.5714	ALA
1	0.5	D10	39.5	ALA
2	1	D10	8.58115	ALA
3	1.5	D10	5.26706	ALA
4	2	D10	13.3143	ALA
5	2.5	D10	50.449	ALA
6	3	D10	7.38142	ALA
7	3.5	D10	3.45478	ALA
8	4	D10	5.82699	ALA
9	4.5	D10	5.35439	ALA
10	5	D10	5.50419	ALA
11	5.5	D10	6.99866	ALA
12	6	D10	5.87968	ALA
13	6.5	D10	11.5963	ALA
14	7	D10	7.31725	ALA
15	7.5	D10	12.1763	ALA
16	8	D10	6.83749	ALA
17	8.5	D10	10.0892	ALA
18	9	D10	8.27757	ALA
19	9.5	D10	11.0627	ALA
20	10	D10	7.9382	ALA
21	10.5	D10	12.9963	ALA
22	11	D10	8.849	ALA
23	11.5	D10	11.5829	ALA
24	12	D10	13.4513	ALA
25	12.5	D10	9.45256	ALA
26	13	D10	8.90205	ALA
27	13.5	D10	12.158	ALA
28	14	D10	10.0626	ALA
29	14.5	D10	7.97391	ALA
30	15	D10	9.57028	ALA
31	15.5	D10	10.2373	ALA
32	16	D10	11.4777	ALA
33	16.5	D10	10.6568	ALA
34	17	D10	9.42972	ALA
35	17.5	D10	11.2902	ALA
36	18	D10	10.1312	ALA
37	18.5	D10	14.5298	ALA
38	19	D10	13.7244	ALA
39	19.5	D10	13.9454	ALA
40	20	D10	16.7092	ALA
41	0	D11	13.6553	ALA
42	0.5	D11	6.38606	ALA
43	1	D11	10.7421	ALA
44	1.5	D11	5.54181	ALA
45	2	D11	8.07647	ALA
46	2.5	D11	5.80275	ALA
47	3	D11	5.87539	ALA
48	3.5	D11	4.14594	ALA
49	4	D11	11.3102	ALA
50	4.5	D11	6.45522	ALA
51	5	D11	6.27633	ALA
52	5.5	D11	9.67489	ALA
53	6	D11	6.28146	ALA
54	6.5	D11	9.89299	ALA
55	7	D11	7.17003	ALA
56	7.5	D11	8.07059	ALA
57	8	D11	8.84503	ALA
58	8.5	D11	12.6842	ALA
59	9	D11	6.89397	ALA
60	9.5	D11	9.59201	ALA
61	10	D11	12.3285	ALA
62	10.5	D11	10.9247	ALA
63	11	D11	9.32045	ALA
64	11.5	D11	11.533	ALA
65	12	D11	8.09425	ALA
66	12.5	D11	10.3998	ALA
67	13	D11	8.51313	ALA
68	13.5	D11	11.6254	ALA
69	14	D11	9.0122	ALA
70	14.5	D11	7.58188	ALA
71	15	D11	9.33961	ALA
72	15.5	D11	9.90609	ALA
73	16	D11	8.55767	ALA
74	16.5	D11	11.7101	ALA
75	17	D11	11.9494	ALA
76	17.5	D11	10.3765	ALA
77	18	D11	14.5022	ALA
78	18.5	D11	11.3203	ALA
79	19	D11	14.8103	ALA
80	19.5	D11	12.1359	ALA
81	20	D11	19.6556	ALA
82	0	E10	-1.26923	ALA
83	0.5	E10	-3.02262	ALA
84	1	E10	6.56842	ALA
85	1.5	E10	2.59948	ALA
86	2	E10	4.44476	ALA
87	2.5	E10	1.28662	ALA
88	3	E10	8.54673	ALA
89	3.5	E10	1.12996	ALA
90	4	E10	8.55031	ALA
91	4.5	E10	3.10375	ALA
92	5	E10	3.02195	ALA
93	5.5	E10	3.84043	ALA
94	6	E10	3.35312	ALA
95	6.5	E10	7.1726	ALA
96	7	E10	3.24812	ALA
97	7.5	E10	8.77361	ALA
98	8	E10	4.70613	ALA
99	8.5	E10	7.88443	ALA
100	9	E10	5.59744	ALA
101	9.5	E10	7.51043	ALA
102	10	E10	8.87596	ALA
103	10.5	E10	8.02814	ALA
104	11	E10	9.56089	ALA
105	11.5	E10	6.80413	ALA
106	12	E10	10.2572	ALA
107	12.5	E10	9.16698	ALA
108	13	E10	6.59701	ALA
109	13.5	E10	7.6903	ALA
110	14	E10	7.3287	ALA
111	14.5	E10	7.24348	ALA
112	15	E10	7.96928	ALA
113	15.5	E10	9.27837	ALA
114	16	E10	10.7356	ALA
115	16.5	E10	8.09191	ALA
116	17	E10	9.02137	ALA
117	17.5	E10	9.19927	ALA
118	18	E10	8.9638	ALA
119	18.5	E10	12.0954	ALA
120	19	E10	10.4814	ALA
121	19.5	E10	11.4518	ALA
122	20	E10	13.7517	ALA
123	0	E11	6.16111	ALA
124	0.5	E11	1.8845	ALA
125	1	E11	13.7978	ALA
126	1.5	E11	48.2	ALA
127	2	E11	7.34194	ALA
128	2.5	E11	5.57511	ALA
129	3	E11	7.46895	ALA
130	3.5	E11	3.16539	ALA
131	4	E11	6.70463	ALA
132	4.5	E11	3.61564	ALA
133	5	E11	5.12693	ALA
134	5.5	E11	5.01335	ALA
135	6	E11	5.47667	ALA
136	6.5	E11	8.26877	ALA
137	7	E11	4.92294	ALA
138	7.5	E11	6.30965	ALA
139	8	E11	8.08052	ALA
140	8.5	E11	8.70501	ALA
141	9	E11	7.87807	ALA
142	9.5	E11	7.05221	ALA
143	10	E11	11.8296	ALA
144	10.5	E11	15.4909	ALA
145	11	E11	9.98342	ALA
146	11.5	E11	9.98277	ALA
147	12	E11	10.0332	ALA
148	12.5	E11	8.89178	ALA
149	13	E11	7.56894	ALA
150	13.5	E11	8.96894	ALA
151	14	E11	7.79175	ALA
152	14.5	E11	9.29955	ALA
153	15	E11	7.84203	ALA
154	15.5	E11	7.68792	ALA
155	16	E11	9.8917	ALA
156	16.5	E11	9.09012	ALA
157	17	E11	8.57756	ALA
158	17.5	E11	9.38135	ALA
159	18	E11	10.6386	ALA
160	18.5	E11	12.3885	ALA
161	19	E11	10.224	ALA
162	19.5	E11	10.6841	ALA
163	20	E11	12.7119	ALA
