# Supplementary material for: The heme-regulated inhibitor kinase Hri1 is activated in response to aminolevulinic acid deficiency in Schizosaccharomyces pombe
Source: PLoS Genet. 2025 Jul 16;21(7):e1011797. doi: 10.1371/journal.pgen.1011797 (PMC12303383; doi:10.1371/journal.pgen.1011797)
Supplement: S2 Data — (XLSX) [file pgen.1011797.s003.xlsx]

## Sheet: Fig2_B-C
Genes ID	Genes.gene_symbol	Average Expression TPM	log2FC (-ALA/ALA)	P.value	P.value.adj
SPAC212.11	tlh1	1.2508	-0.523603	0.162686	0.254402
SPAC212.02		2.07791	2.10456	0.000110522	0.00231308
SPAC977.02		0.153534	0.721149	0.206979	0.304909
SPAC977.08		-1.28317	-2.63105	0.00144399	0.0087093
SPAC977.11		5.93406	-1.19794	0.000352963	0.00386832
SPAC977.12		7.78754	-0.927275	0.000714571	0.00569101
SPAC977.15		4.24781	0.0226236	0.923048	0.948433
SPAC977.17		6.84543	1.18211	0.018027	0.0475363
SPNCRNA.37	prl37	1.07398	0.881573	0.288768	0.3965
SPNCRNA.603		-0.882608	2.39078	0.0389165	0.0854965
SPAC1F8.01	ght3	1.96987	0.631101	0.146122	0.233633
SPNCRNA.606	isp3-antisense-1	1.81091	0.00786222	0.985444	0.989354
SPAC1F8.08		4.67266	0.069409	0.786291	0.847611
SPAC11D3.04c		5.64439	-1.55625	0.000576397	0.00515056
SPAC11D3.08c		6.87855	1.28865	0.000320678	0.00373354
SPAC11D3.10		4.42871	0.193218	0.364159	0.47333
SPAC11D3.13	hsp3104	5.9783	0.18235	0.512563	0.616161
SPNCRNA.147		0.580297	2.14134	0.00442007	0.0177536
SPAC5H10.03		9.35715	-1.0366	0.0015379	0.00898946
SPAC5H10.07		3.9932	1.0107	0.00429492	0.0174143
SPNCRNA.614	SPAC5H10.09c-antisense-1	2.92839	0.711199	0.0183843	0.04814
SPAC24B11.05		5.78705	0.964161	0.0262273	0.0632066
SPAC24B11.06c	sty1	5.98275	0.570227	0.0517681	0.10572
SPAC24B11.07c		5.61759	-0.244366	0.522712	0.625893
SPAC24B11.11c	sid2	6.25635	-0.915442	0.00527915	0.0199654
SPAC24B11.14		0.71047	-0.709868	0.0866251	0.157236
SPNCRNA.625	rps2601-antisense-1	3.9707	-0.24694	0.331494	0.440647
SPAC806.11		-1.94031	1.76054	0.0531814	0.108009
SPNCRNA.628		0.822034	1.39719	0.0260085	0.0628556
SPAC806.05		1.13494	2.16831	0.00438215	0.0176571
SPNCRNA.630		5.32757	1.10685	0.00541727	0.020322
SPAC1639.02c	trk2	6.63451	0.274939	0.0761681	0.141343
SPAC1F5.03c		7.6725	-0.0855962	0.6391	0.728027
SPAC18B11.10	tup11	6.35128	-0.37588	0.01599	0.0433983
SPAC18B11.03c		2.81189	0.683492	0.0917266	0.163983
SPAC12G12.15	sif3	3.07677	-0.093869	0.657712	0.744831
SPAC12G12.10	wdr21	6.61354	0.0563001	0.785278	0.847218
SPAC12G12.08	mrpl1602	6.04018	-0.5749	0.0134793	0.0382463
SPAC630.04c		6.09696	1.34992	0.000262968	0.00342797
SPAC630.12		6.191	-0.39952	0.0362118	0.0808305
SPAC1751.01c	gti1	6.25992	0.332744	0.128301	0.212259
SPAC1751.02c	rsm19	6.02961	-0.208075	0.227474	0.328665
SPAC31A2.03	mrp11	6.67163	-0.293262	0.0971166	0.171502
SPAC31A2.04c	pre1	7.78423	0.352111	0.325965	0.434924
SPAC31A2.05c	mis4	6.06901	0.033589	0.915721	0.943691
SPAC31A2.06	atp25	6.37074	-0.730167	0.00222845	0.0114652
SPAC31A2.15c	dcc1	5.16652	-1.06242	0.000562497	0.00509174
SPAC31A2.16	gef2	6.09111	-0.597449	0.113167	0.193193
SPSNORNA.01	snR40	-0.575517	-2.43285	0.00113465	0.00753772
SPAC13C5.06c	mug121	4.55478	0.735957	0.00896101	0.0286069
SPAC23E2.02	lsd2	6.83495	0.5744	0.0440698	0.0936651
SPAC24H6.07	rps901	10.6677	-1.01532	0.047695	0.0995569
SPAC24H6.05	cdc25	6.25638	-0.687684	0.0468547	0.0982818
SPAC24H6.03	cul3	5.27682	-0.149179	0.605911	0.699143
SPAPB21F2.03	slx9	5.68782	-0.112981	0.535785	0.638834
SPAC227.01c	erd1	5.21181	0.132245	0.666487	0.751315
SPAC227.19c		3.67805	-0.881348	0.00178884	0.00999848
SPAC227.04	atg10	4.67208	0.640513	0.00889577	0.0284941
SPAC227.11c	yos9	5.20759	0.397082	0.0246246	0.0602042
SPNCRNA.659	psf3-antisense-1	4.86998	-0.873099	0.018461	0.0482708
SPAC227.16c	psf3	3.95892	-1.55651	0.000610692	0.00532872
SPAC2F7.02c	psr1	6.80389	-0.664632	0.0280185	0.0664666
SPAC2F7.03c	pom1	6.43045	-0.510178	0.125497	0.208978
SPAC2F7.05c	tif5	9.15145	-0.600008	0.0398438	0.0869844
SPNCRNA.661	SPAC2F7.09c-antisense-1	2.13599	0.567713	0.121834	0.203923
SPAC2F7.10	akr1	6.02147	-0.133237	0.407121	0.514516
SPAC2F7.15	rsm24	6.21951	-0.81449	0.00042893	0.00434946
SPAC13A11.03	mcp7	4.65979	0.19042	0.613778	0.705826
SPAC3H8.04		6.29471	0.62594	0.0221768	0.055412
SPAC3H8.07c	pac10	5.93686	-0.431687	0.139582	0.225756
SPNCRNA.666	nab3-antisense-1	-0.315003	0.856353	0.0317966	0.0727247
SPNCRNA.668	mug161-antisense-1	2.58317	2.16111	0.0050681	0.0193645
SPAC1F3.09	mug161	0.997004	-1.71262	0.0263247	0.0633866
SPAC1D4.08	pis1	7.36053	-0.53427	0.00804022	0.0264226
SPAC1D4.09c	rtf2	6.1902	-0.0415167	0.765514	0.832185
SPAC1D4.10	trz1	6.10933	-0.194242	0.324623	0.433583
SPNCRNA.671		0.340463	-0.116526	0.789867	0.850356
SPAC22F3.12c	rgs1	5.27336	0.409372	0.180094	0.275586
SPAC22F3.11c	snu23	4.82475	0.658595	0.0662686	0.127742
SPAC22F3.08c	rok1	5.67615	0.0460607	0.773499	0.837884
SPAC1296.02	cox4	7.4431	-0.0507254	0.865174	0.907731
SPNCRNA.677		-0.225047	-0.725122	0.256605	0.361285
SPAC22G7.04	pan2	6.85989	-0.745736	0.000918999	0.00668767
SPNCRNA.678	SPAC22G7.05-antisense-1	-0.190547	0.544794	0.226695	0.327632
SPAC22G7.06c	ura1	9.9896	-0.217249	0.538257	0.640683
SPAC4G8.02c	sss1	7.1121	-1.01729	0.00677821	0.0237324
SPAC4G8.03c	puf5	6.66372	0.941789	0.000742515	0.00580559
SPNCRNA.680		6.46934	2.9162	0.000107649	0.0022961
SPAC4G8.05	ppk14	7.25845	0.779529	0.00386792	0.0162144
SPAC4G8.06c	trm12	6.79331	-0.345185	0.0417655	0.0898797
SPAC16C9.01c		4.49548	0.595902	0.179988	0.275499
SPAC16C9.05	cph1	6.32577	0.0643052	0.79338	0.853148
SPAC2G11.02	urb2	6.03739	-1.25781	0.00504169	0.0193034
SPAC2G11.08c	smn1	4.83093	0.285673	0.135878	0.221399
SPAC2G11.13	atg22	5.4717	1.31033	0.000131942	0.00252412
SPAC521.03		9.17971	-0.192895	0.717341	0.792978
SPAC23G3.04	ies4	4.95279	0.438002	0.0187012	0.0486949
SPAC23G3.10c	ssr3	-0.0140984	-0.601119	0.104802	0.181754
SPAC22H12.01c	mug35	6.21853	1.79676	0.00131604	0.00819509
SPAC1687.01	rpc19	6.35256	-0.762049	0.064987	0.125838
SPAC1687.02		4.66609	-0.573603	0.0516175	0.105499
SPAC1687.09	tax4	8.05033	0.72989	0.000673016	0.00553145
SPAC1687.14c		5.84369	1.69361	0.00381617	0.0160337
SPAC1687.15	gsk3	7.30253	-0.190251	0.152006	0.241294
SPAC1687.17c		6.42316	0.656917	0.0100763	0.0311921
SPAC1687.18c	ssl3	7.02269	0.441082	0.0316678	0.0725791
SPAC1687.20c	mis6	3.92295	-0.83702	0.169326	0.263159
SPAC1687.21		7.21095	-0.509868	0.124962	0.208533
SPAC222.19	tam1	5.30935	0.500057	0.188193	0.283985
SPAC222.05c	mss1	3.63529	0.238122	0.27919	0.386407
SPAC222.08c	sno1	6.75084	-0.963502	0.00438301	0.0176571
SPSNRNA.02	snu2	-0.379753	1.53126	0.250714	0.354695
SPAC222.10c	byr4	6.26709	-0.445502	0.0176711	0.0468675
SPAC222.12c	atp2	10.4168	-0.278252	0.383283	0.492202
SPNCRNA.701	SPAC222.13c-antisense-1	0.242624	1.16284	0.00859797	0.0277639
SPAC222.14c	sey1	7.68221	-0.0225528	0.931231	0.954023
SPNCRNA.702	spn2-antisense-1	-2.23836	-1.34878	0.0733529	0.137679
SPAC821.07c	moc3	6.24815	-0.756218	0.037295	0.0827175
SPAC821.10c	sod1	10.3965	1.5559	0.00293453	0.0135236
SPAC23C4.05c		7.50817	0.451567	0.133022	0.21841
SPAC23C4.08	rho3	3.54494	-0.718052	0.0118843	0.0349497
SPNCRNA.708	atp18-antisense-1	4.68907	0.997268	0.000897551	0.00660062
SPAC23C4.12	hhp2	6.77133	0.462766	0.010303	0.0316714
SPAC23C4.17	trm402	1.90348	-1.29969	0.0280773	0.0665417
SPAC23C4.18c	rad4	5.23672	-0.214	0.46421	0.570854
SPAC1A6.03c		8.346	0.353125	0.240756	0.343356
SPAC1A6.09c	lag1	7.83513	-0.53976	0.00336582	0.0148171
SPAC30D11.12	rpl3802	8.57206	-1.06826	0.0329062	0.0747441
SPAC30D11.10	rad52	3.08957	0.207889	0.66988	0.753682
SPAC30D11.05	aps3	4.53438	-0.335305	0.156366	0.246667
SPAC30D11.02c		1.02961	0.99421	0.0988779	0.173699
SPAC56F8.02		4.9158	0.188023	0.759799	0.827982
SPNCRNA.713	SPAC56F8.02-antisense-1	0.892178	0.700802	0.199975	0.297108
SPAC56F8.04c	ppt1	6.06003	-0.831653	0.00366051	0.0156634
SPAC56F8.07		5.03287	-0.792539	0.00533651	0.0201413
SPAC56F8.08	mud1	7.39107	-0.0899316	0.765775	0.832306
SPAC56F8.09	rrp8	6.35637	-1.0778	0.00134406	0.00833226
SPAC56F8.11	spc3	6.45171	-0.2671	0.330527	0.439781
SPAC56F8.16	esc1	7.10167	0.107569	0.762637	0.830191
SPAC22A12.02c	mug103	1.41908	-0.715429	0.130275	0.214759
SPAC22A12.04c	rps2201	9.68114	-1.71866	0.000346877	0.00386832
SPNCRNA.717		1.93657	2.93479	0.000650642	0.00547149
SPAC22A12.07c	ogm1	7.97797	0.136084	0.40813	0.515557
SPAC22A12.13	mug84	6.11314	0.930997	0.0141901	0.0395772
SPNCRNA.721		2.47271	-0.502603	0.299838	0.408688
SPAC4C5.03		5.06526	0.817893	0.0254711	0.0618124
SPNCRNA.722		0.99185	-0.644968	0.0733505	0.137679
SPAC10F6.05c	ubc6	6.51487	2.30722	0.000909671	0.00664585
SPNCRNA.727		3.06448	1.80089	0.0415282	0.0897467
SPAC10F6.16	mug134	7.17428	0.252021	0.237574	0.339469
SPAC10F6.17c		6.95684	0.225909	0.0894771	0.160787
SPAC56E4.04c	cut6	11.2378	1.05117	0.00293097	0.0135184
SPAC1420.04c	cox1101	2.14424	0.221008	0.499281	0.60319
SPAPB17E12.02	yip12	5.07482	-0.452461	0.0254348	0.0617513
SPAPB17E12.06	sos7	3.108	-0.539702	0.0399659	0.0872169
SPNCRNA.732		3.10223	1.67195	0.0133299	0.0380357
SPAC1565.03		1.55048	1.22737	0.0206088	0.0523877
SPNCRNA.169		0.876298	0.622961	0.184497	0.280398
SPAC6F12.04	tvp15	7.76695	0.403386	0.0971342	0.171502
SPAC6F12.05c	tnr3	6.24312	0.176307	0.284493	0.39212
SPAC6F12.06	rdi1	6.23072	1.11469	0.000199114	0.00300292
SPAC6F12.12	par2	7.03206	0.387019	0.031084	0.0716244
SPAC6F12.13c	fps1	8.34498	-0.810593	0.00511508	0.0194639
SPAC19E9.01c	nup40	7.06789	-0.254082	0.117087	0.197822
SPAC57A10.04	mug10	3.52604	1.33169	0.0164974	0.0445399
SPAC57A10.14	sgf11	5.57399	0.135691	0.547979	0.648788
SPAC57A10.05c	pof1	7.25863	1.84022	0.000365069	0.00393613
SPAC57A10.06	mug15	2.71978	1.4013	0.0471378	0.0986899
SPAC57A10.09c	nhp6	8.29158	-0.0462235	0.918906	0.946273
SPAC20G8.01	cdc17	6.62477	1.06101	0.0215381	0.0543038
SPNCRNA.740		2.39458	-0.199387	0.42659	0.533669
SPAC20G8.07c	erg2	7.78926	-0.23068	0.49899	0.602969
SPAC20G8.09c	nat10	7.8005	-0.576817	0.0147033	0.0407027
SPAC3A12.08		4.88093	1.48489	0.00575316	0.0211965
SPAC3A12.09c	ure4	4.56013	-0.736681	0.00234178	0.0117202
SPNCRNA.741	rpl2001-antisense-1	-0.512591	1.07763	0.0439001	0.0934344
SPAC3A12.11c	cwf2	6.59298	-0.258099	0.0767009	0.142094
SPAC3A12.12	atp11	5.71549	-0.146084	0.406887	0.514336
SPAC3A12.18	zwf1	9.73409	0.921908	0.00373498	0.0158723
SPAC9.04	Tf2-1	8.03725	-0.337864	0.452243	0.560471
SPAC167.04	pam17	7.02974	0.0812143	0.7373	0.809097
SPAC167.09		4.96045	0.401521	0.0377832	0.0834016
SPAC167.08	Tf2-2	4.30348	0.00559952	0.992718	0.99522
SPAC23H4.18c	rbx1	5.8838	-0.0661194	0.840282	0.889494
SPAC23H4.10c	thi4	6.37748	-0.65205	0.00117086	0.00763255
SPAC23H4.06	gln1	9.14643	-0.75819	0.103072	0.179145
SPAC23H4.04	slm3	6.28538	0.290644	0.473489	0.579371
SPAP27G11.02	mgr3	5.76032	0.429667	0.0430412	0.092087
SPAP27G11.03	cdc123	6.08827	0.0330262	0.848387	0.89552
SPAP27G11.05c	vps41	6.41522	0.0376336	0.806427	0.863011
SPAP27G11.09c	rib1	7.4209	0.208664	0.188997	0.28486
SPAP27G11.11c		-1.94154	-0.160405	0.865951	0.908376
SPAP27G11.13c	nop10	7.20008	-1.39223	0.000167582	0.00286174
SPAP27G11.15	slx1	-0.378661	-1.26783	0.0254321	0.0617513
SPAC343.05	vma1	8.86808	-0.65521	0.0049085	0.0189498
SPAC343.09	ubx3	-1.59053	-0.70655	0.288117	0.395939
SPAC343.10	met11	6.81313	-0.125874	0.452225	0.560471
SPAC343.12	rds1	6.72012	0.256404	0.556819	0.656132
SPAC343.17c		6.98765	0.830049	0.00254505	0.0123633
SPAC824.06	tim14	6.83415	-0.469046	0.00549808	0.0204997
SPAC824.07	glo2	7.10672	0.504718	0.191721	0.287927
SPAC664.04c	rps1602	9.35505	-1.37075	0.0129447	0.0373905
SPNCRNA.757		3.0869	-0.933684	0.105746	0.182993
SPAC664.12c		5.62005	-0.507164	0.0648564	0.125716
SPAC17A5.05c		-0.370581	-0.654966	0.284972	0.392585
SPAC17A5.07c	ulp2	6.79219	0.0557613	0.66855	0.752795
SPAC17A5.08	erp2	7.20922	-0.530747	0.0132977	0.0380357
SPAC17A5.13	fol2	5.93213	-1.14972	0.000831762	0.00617389
SPAC17A5.15c	gus1	9.42751	-0.795899	0.00249352	0.0122031
SPAC1610.02c	mrpl1	6.38297	-0.320856	0.0698828	0.132733
SPAC1610.04	mug99	6.0131	0.697801	0.0054101	0.0203216
SPAC1002.01		3.78963	0.601491	0.0382284	0.0842026
SPAC1002.02	pom34	6.35665	0.335456	0.0373292	0.0827487
SPAC1002.20		0.263762	1.93155	0.00711859	0.0244776
SPAC1002.17c	urg2	10.0998	-0.00516301	0.994179	0.995431
SPAC1002.19	urg1	10.6694	0.821075	0.293103	0.401206
SPNCRNA.765		2.24891	1.10395	0.0267909	0.0642589
SPAPB1A10.08		6.03859	1.1566	0.00988703	0.0306807
SPAPB1A10.10c	ypt71	6.05723	-0.132989	0.580656	0.676824
SPNCRNA.769	SPAPB1A10.13-antisense-1	3.46764	2.38615	0.000190753	0.00296992
SPAPB1A10.13		6.26063	1.1145	0.000410359	0.00422267
SPAC110.05		3.37728	-0.0495495	0.886266	0.921525
SPAC110.01	ppk1	5.71012	-2.24265	0.000360662	0.00390716
SPNCRNA.774		1.47345	1.21735	0.0911743	0.163257
SPAP14E8.02	tos4	7.01417	-2.71398	0.000731254	0.00574984
SPAP14E8.03	bos1	6.61225	-0.0572017	0.828212	0.87978
SPAP14E8.05c		6.15812	-0.0764274	0.868907	0.910619
SPAC3H1.04c	mdm31	6.76394	-0.0409577	0.866348	0.908449
SPAC3H1.13	ppk13	4.88097	0.0788788	0.709588	0.786907
SPAC9G1.14		-0.403733	1.00159	0.0381484	0.0841411
SPAC9G1.03c	rpl3001	9.98059	-1.30779	0.0134715	0.0382437
SPAC9G1.04	oxa101	6.24031	-0.874689	0.000428269	0.00434946
SPAC9G1.06c	cyk3	6.88362	-0.258031	0.113999	0.194256
SPAC9G1.11c	spn4	6.54013	-0.356405	0.026818	0.0642845
SPAC17H9.02	mtl1	7.13695	-0.394325	0.0649343	0.125823
SPAC17H9.03c	rdl1	5.11384	0.29845	0.11611	0.196649
SPAC17H9.07		5.76532	-0.103915	0.675796	0.75871
SPAC17H9.11	gmf1	6.89257	-0.224073	0.232807	0.33415
SPNCRNA.788	SPAC17H9.12c-antisense-1	-1.11579	-0.264178	0.483236	0.589172
SPAC607.05	rpn9	7.80726	-0.178886	0.22861	0.329879
SPAC607.06c		6.36505	0.186527	0.295223	0.403809
SPNCRNA.186		-0.973459	0.753492	0.140735	0.227225
SPAC3C7.06c	pit1	4.51703	0.88081	0.163702	0.255847
SPAC3C7.12	tip1	3.07816	-1.13878	0.0355862	0.0796897
SPAC631.01c	acp2	7.58809	-0.44275	0.0216172	0.0544538
SPAC20H4.03c	tfs1	6.91132	-0.636653	0.00230247	0.0116632
SPAC20H4.04	fml2	1.75293	-0.0459617	0.885319	0.921056
SPAC20H4.06c		5.42057	-0.020291	0.900338	0.93263
SPAC20H4.07	rad57	3.14917	-0.388803	0.223123	0.323387
SPAC20H4.08	whi2	1.78954	-1.46719	0.00283502	0.013285
SPAC20H4.11c	rho5	4.87002	1.90262	6.16093e-06	0.0008336
SPAC23C11.03	mpp1	0.105827	-0.768291	0.144041	0.230932
SPAC23C11.04c	pnk1	4.05421	-0.699608	0.285887	0.393461
SPNCRNA.187		0.428694	1.82377	0.0185484	0.0483876
SPAC23C11.14	zhf1	7.94554	-0.421898	0.088455	0.159672
SPAC23C11.17	mdm28	8.0867	0.769259	0.00918921	0.0290826
SPNCRNA.801	vta1-antisense-1	1.04547	1.53879	0.00208722	0.0109898
SPAC1783.02c	vps66	-1.56344	-1.6031	0.0396524	0.0866345
SPAC18G6.03	ypt3	7.66451	-0.553149	0.055137	0.110875
SPAC18G6.04c	shm2	7.50278	-0.643023	0.0135491	0.0384051
SPAC18G6.11c	rrn3	7.13838	-0.100206	0.645351	0.733646
SPAC18G6.15	mal3	6.69489	-0.907583	0.00122691	0.0078135
SPNCRNA.189		0.870851	1.45314	0.011574	0.0343074
SPAC13D6.04c	btb3	6.23546	0.82507	0.00104096	0.00708137
SPAC4G9.02	rnh201	5.42562	-0.248891	0.116776	0.197536
SPAC4G9.05	mpf1	-1.0291	2.32625	0.00153888	0.00898946
SPAC4G9.13c	vps26	6.02721	0.441853	0.0655742	0.126842
SPAC4G9.16c	rpl901	10.2884	-1.36865	0.00427579	0.017362
SPAC4G9.17c	mrp5	6.48852	-0.358105	0.020066	0.0513124
SPAC4G9.20c		6.44822	-1.25156	0.00313229	0.0140625
SPNCRNA.810		4.08879	2.46506	0.00265324	0.0127443
SPAC13G7.01c	erg7	7.62566	-0.132975	0.556893	0.656132
SPNCRNA.190		1.5612	1.23066	0.152124	0.241412
SPAC13G7.05	are1	6.3803	0.0458299	0.851814	0.898285
SPNCRNA.812	SPAC6C3.02c-antisense-1	4.74878	0.233713	0.217085	0.316531
SPNCRNA.813	SPAC6C3.03c-antisense-1	0.494877	3.3577	0.000456589	0.00450679
SPAC6C3.03c		1.23584	0.770183	0.0671367	0.128994
SPAC6C3.09	rpp40	6.63626	-0.159065	0.645239	0.733646
SPAC17G8.01c	trl1	6.32366	-0.587864	0.0189905	0.0492178
SPAC17G8.03c	dpb3	6.06608	-0.923787	0.000630928	0.00542872
SPAC17G8.05	med20	4.77954	-0.673708	0.0187416	0.0487543
SPAC17G8.11c	imt3	7.14593	1.55991	0.000219719	0.00312034
SPNCRNA.819		0.0459719	0.848617	0.0430146	0.0920655
SPAC22H10.02		6.82418	0.629007	0.00122599	0.0078135
SPNCRNA.821		1.01312	6.79861	0.000290042	0.00354872
SPAC22H10.10	alp21	5.23538	-0.168642	0.434276	0.54158
SPNCRNA.823		2.81695	0.569883	0.115859	0.196311
SPAC6B12.12	tom70	9.12351	-0.59108	0.0125823	0.0365343
SPNCRNA.195		1.73212	-0.933594	0.0104656	0.031977
SPAC6B12.15	cpc2	10.881	-1.57465	5.57182e-05	0.00182461
SPSNORNA.11	snoU24b	0.893117	-0.977978	0.0831631	0.152042
SPAC32A11.01	mug8	5.61483	1.13351	0.00786899	0.0260289
SPAC32A11.02c		7.89605	3.12962	0.00017715	0.0028836
SPAC19A8.15	trp2	8.56999	-1.17779	6.61047e-05	0.00190314
SPAC19A8.11c		3.0747	-0.351642	0.263967	0.369315
SPAC19A8.03	ymr1	6.57778	-0.0605184	0.722482	0.797079
SPAC19A8.01c	sec73	6.32751	0.573559	0.0138781	0.0390199
SPAC23H3.03c	npr2	5.4561	0.664439	0.00348752	0.0151325
SPAC23H3.10	ssr2	6.74842	-0.59883	0.0029799	0.0136648
SPAC23H3.11c		5.03722	-0.568874	0.0375625	0.0830792
SPAC23H3.13c	gpa2	6.53749	-1.19337	0.0089657	0.0286069
SPAC23H3.14		6.40265	-0.280674	0.17795	0.273282
SPAC4A8.04	isp6	8.87103	3.01083	9.99813e-05	0.00220444
SPAC4A8.07c	lcb4	7.35906	-0.317571	0.369686	0.478272
SPAC4A8.09c	cwf21	7.76126	2.154	7.47811e-05	0.00198597
SPAC4A8.11c	fas2	10.6335	0.24809	0.184372	0.28036
SPAC4A8.13c	pts1	8.18165	0.0582076	0.714444	0.790875
SPAC4A8.14		7.76504	0.41568	0.0106823	0.0324436
SPAC4A8.15c	cdc3	8.5259	-0.0881716	0.781036	0.843949
SPAC4A8.16c	tif33	9.74343	-0.706634	0.00841723	0.0273644
SPAC823.03	ppk15	7.61257	0.805422	0.000813513	0.00612831
SPNCRNA.199		1.26909	1.04146	0.13589	0.221399
SPAC823.11	sgp1	7.50888	-0.388311	0.201204	0.298376
SPAC7D4.11c	sec39	6.1227	-0.131052	0.515982	0.619468
SPAC7D4.06c	alg3	5.54799	-0.911437	0.000279824	0.00348497
SPAC4F8.13c	rng2	6.66385	-0.0991153	0.785817	0.847471
SPAC4F8.02c	mrpl40	6.40803	-0.780467	0.000658554	0.00547643
SPAC4F8.01	did4	6.65044	0.684873	0.0726906	0.136805
SPNCRNA.845		2.33848	0.77489	0.0985747	0.173331
SPAPB2B4.04c	pmc1	6.17265	1.13477	0.000924739	0.00670004
SPAC6F6.01	cch1	6.57451	0.347965	0.22524	0.325861
SPAC6F6.05	ost2	7.912	0.668245	0.00200458	0.0106739
SPAC6F6.07c	rps13	11.3647	-0.824552	0.00558507	0.0207281
SPAC6F6.09	eaf6	5.50219	0.281768	0.167333	0.260353
SPAC1805.05	cki3	7.60864	-0.880361	0.00471613	0.0184892
SPNCRNA.853		1.77563	0.162935	0.599934	0.693919
SPAC1805.08	dlc1	7.22097	-0.232301	0.159877	0.250866
SPAC1805.10		5.89996	-0.045435	0.796734	0.855598
SPAC1805.15c	pub2	6.37412	1.21912	0.000310151	0.00369614
SPAC1805.16c		6.52333	0.453642	0.0500632	0.10318
SPNCRNA.208		-0.954027	5.25904	0.00122376	0.00781269
SPAC1B2.02c	ugo1	6.89167	0.224389	0.158276	0.248904
SPAC1B2.06		3.65011	-0.706488	0.00952359	0.0298361
SPAC3F10.03	grs1	8.76723	-1.26441	0.00010841	0.00230351
SPAC3F10.18c	rpl4102	8.04781	-0.93928	0.0405705	0.0882249
SPACUNK4.11c	mpp6	5.01452	-0.100107	0.675109	0.758187
SPAC513.05	ams1	2.04703	-0.55002	0.211372	0.310068
SPAC513.07		7.75963	-0.431361	0.0181979	0.0478092
SPAC2E1P3.02c	amt3	-1.38502	1.84263	0.0389559	0.0855156
SPAPB24D3.01	toe3	6.55305	0.00335011	0.98255	0.987339
SPAPB24D3.08c		8.60539	1.40204	0.0111036	0.0332689
SPAPB24D3.09c	pdr1	6.47743	0.798289	0.00108346	0.00725828
SPNCRNA.866		1.84172	1.48747	0.00194878	0.0105124
SPAPB1A11.01	mfc1	1.7623	1.85514	0.00134668	0.00833926
SPNCRNA.869		1.32091	4.02685	0.00090442	0.00661617
SPAC31G5.02		6.06961	0.478303	0.0292358	0.068431
SPNCRNA.870		-1.42496	2.46825	0.00361744	0.0155268
SPAC31G5.06	rgg8	1.81011	-0.103989	0.859643	0.903631
SPNCRNA.01	prl1	-1.58919	1.01877	0.271865	0.378414
SPAC31G5.14	gcv1	5.39246	-0.494999	0.024313	0.0595732
SPNCRNA.880	bgs2-antisense-1	1.47224	0.389533	0.247071	0.350699
SPAC16A10.03c		4.0668	0.144376	0.438785	0.546468
SPNCRNA.214	ter1	4.74327	0.594828	0.217226	0.316653
SPAC16A10.04	rho4	6.33527	0.312893	0.334475	0.443549
SPNCRNA.886	SPAC589.03c-antisense-1	1.45442	0.44039	0.141662	0.228514
SPAC589.03c		1.26506	-1.39558	0.0102668	0.0316124
SPAC589.06c		9.31341	0.16181	0.487629	0.593102
SPAC589.10c	ubi5	9.73973	-1.71059	0.00010967	0.00230391
SPAC589.12	cwh43	8.57114	0.33182	0.126282	0.209917
SPAC688.11	end4	7.34491	-0.366811	0.419237	0.5266
SPAC688.13	scn3	5.25726	1.47461	0.0013099	0.00816596
SPAC3G9.16c	bet5	2.54858	-0.618885	0.076106	0.141275
SPAC3G9.11c	pdc201	6.21811	2.80122	3.58163e-05	0.00161797
SPAC3G9.10c	rrp41	6.23012	-0.435049	0.0460872	0.0971786
SPNCRNA.892	tif211-antisense-1	-1.35762	-0.184524	0.768767	0.83458
SPAC3G9.06	frs2	8.50986	-0.961096	0.000642241	0.00547014
SPAC3G9.04	ssu72	5.17026	-0.0471292	0.844184	0.892051
SPAC3G9.02	oar2	5.01223	0.419344	0.0294712	0.0687908
SPAC3G9.01	nsk1	5.35891	-0.958274	0.00746578	0.0251814
SPAC1486.02c	dsc2	6.4529	-0.206526	0.298388	0.40694
SPAC1486.05	nup189	8.59118	0.0549052	0.785621	0.847423
SPAC1486.07c	mrpl19	5.86727	-0.721427	0.00111079	0.00740048
SPAC6G10.02c	tea3	6.73842	-0.413243	0.0565933	0.112782
SPAC6G10.09		8.49373	-0.511526	0.0386769	0.0850709
SPNCRNA.897	ace2-antisense-1	1.84992	1.0186	0.0927149	0.165643
SPAC6G9.02c	nop9	7.43204	-0.931847	0.00143586	0.00866966
SPAC6G9.03c	mug183	5.0065	-0.646555	0.00344493	0.015018
SPAC6G9.06c	pcp1	5.60107	0.455409	0.029669	0.0689941
SPAC6G9.10c	sen1	7.25727	0.225216	0.457075	0.563949
SPAC652.01		3.83032	0.46361	0.317335	0.426304
SPNCRNA.900		3.87081	0.314833	0.24225	0.344926
SPAPB1E7.09	ogm2	8.09455	-0.302312	0.0802224	0.147509
SPNCRNA.901		-0.49408	0.850068	0.251469	0.355438
SPAPB1E7.12	rps602	10.6833	-1.15401	0.00188285	0.0103678
SPAC2E1P5.01c	mns1	5.19599	0.0673878	0.809212	0.865159
SPAC2E1P5.02c	mug109	4.87887	-0.0748076	0.700628	0.780548
SPAC2E1P5.03	erj5	7.22885	-1.43857	0.000296928	0.0036013
SPAC26A3.04	rpl2002	7.07157	-0.951557	0.0794672	0.14644
SPAC26A3.10	cnt6	7.2022	0.0131266	0.965243	0.975228
SPAC26A3.12c	dhp1	7.26222	-0.152661	0.320723	0.429405
SPAC26A3.16	dph1	7.5796	-0.00498861	0.978283	0.985007
SPNCRNA.902	SPAC26A3.17c-antisense-1	-0.778326	-0.531262	0.37409	0.48252
SPAC8E11.04c		6.37109	0.0327347	0.878529	0.916562
SPNCRNA.904	dmc1-antisense-1	3.33327	0.469428	0.236778	0.338593
SPNCRNA.907		3.50624	0.187901	0.603014	0.696758
SPAC3H5.11		6.55673	0.284359	0.0671499	0.128994
SPAC3A11.09	sod22	6.69735	0.549894	0.00259634	0.0125467
SPAC328.01c	msn5	7.21109	-0.302166	0.138049	0.224254
SPAC328.06	ubp2	7.30203	-0.539076	0.00750298	0.0252394
SPAC16E8.01	shd1	8.23314	0.177452	0.324432	0.433531
SPAC16E8.03	gna1	3.88987	1.06005	0.00297837	0.0136648
SPAC16E8.04c	aro7	2.27692	-0.662739	0.0516025	0.105499
SPAC16E8.09	scd1	6.59071	0.509517	0.0146302	0.0405609
SPAC16E8.13		6.46509	0.541825	0.0116886	0.0345384
SPAC16E8.17c		6.27302	-0.244615	0.379041	0.487438
SPAC1B1.02c		6.24054	-0.399221	0.111505	0.191175
SPAC17A2.01	bsu1	5.11152	0.548334	0.0175289	0.0465793
SPNCRNA.124		0.0388715	0.646742	0.151004	0.239978
SPAC17A2.07c		2.8995	0.184561	0.719464	0.794694
SPAC17A2.08c	ntr2	5.88557	-0.0800867	0.552016	0.652734
SPAC17A2.12	rrp1	5.97288	0.173677	0.347767	0.456821
SPAC17A2.13c	rad25	9.68037	0.394413	0.0994021	0.1744
SPNCRNA.921		-0.866477	0.662802	0.403413	0.511223
SPAC17G6.12	cul1	6.09797	0.0165509	0.943431	0.96154
SPAC17G6.16c	ysh1	7.7159	0.201823	0.147071	0.2348
SPAC1142.01	rqc1	5.92932	0.256043	0.0760193	0.141208
SPNCRNA.923		-1.27112	1.13543	0.0564982	0.112774
SPAC8C9.05		0.223804	1.0525	0.0678899	0.129899
SPAC8C9.12c		6.01174	0.3359	0.0750113	0.140036
SPAC8C9.16c	mug63	5.83924	1.72098	8.3053e-05	0.00203405
SPAC15A10.10	mde6	4.63799	3.11966	4.09258e-05	0.00167066
SPAC15E1.03	rpl42	10.1449	-1.39106	0.000691055	0.00556744
SPAC15E1.05c	ect1	6.1084	-0.125107	0.325919	0.434924
SPAC15E1.10	fub1	4.13473	1.74954	0.0025133	0.0122518
SPAP7G5.03	prm1	5.45924	-0.881114	0.000765107	0.00593225
SPNCRNA.935		1.18744	2.14918	0.0106544	0.0324292
SPAP7G5.06	per1	7.84851	0.0764353	0.908062	0.93736
SPAC1F12.02c	tma19	10.5576	-0.98173	0.0236953	0.058368
SPAC1F12.07	ser1	8.43736	-1.04434	0.00038702	0.00406517
SPNCRNA.937	SPAC1F12.08-antisense-1	-0.46235	-1.14853	0.178563	0.273921
SPAC4H3.02c	swc3	5.21708	0.533195	0.0180556	0.0475363
SPNCRNA.939	SPAC4H3.16-antisense-1	3.60465	0.245136	0.313801	0.422167
SPAC1071.01c	pta1	7.37438	-0.218758	0.161436	0.252874
SPAC1071.06	arp9	6.82643	-0.740182	0.000685248	0.00556744
SPAC1071.10c	pma1	12.0696	-1.21774	0.00846992	0.0274782
SPAC1071.13		5.03658	0.0668768	0.709135	0.786718
SPAC323.04		5.03967	-0.855665	0.018449	0.048264
SPAC323.05c		1.81098	-0.0537587	0.838348	0.888291
SPAC323.06c	uba5	4.86827	0.347499	0.0969336	0.171377
SPAC323.08	rmp1	3.33257	-0.251701	0.503177	0.607238
SPAC2F3.10	vps54	6.67203	0.0230878	0.905622	0.93614
SPNCRNA.240		0.923397	0.59701	0.11438	0.194666
SPAC11G7.04	ubi1	10.2838	-1.48626	0.000154581	0.00272326
SPNCRNA.952	trm5-antisense-1	-0.540812	2.5942	0.00239448	0.0119019
SPAC27E2.03c		8.82567	-1.45795	0.00141803	0.00860596
SPAC27E2.14		4.34322	-0.282112	0.232147	0.333598
SPAC27E2.05	cdc1	6.93983	1.1245	0.00192043	0.0104712
SPAC27E2.08	Tf2-6	8.81853	-0.354141	0.460479	0.567268
SPAC27E2.10c	rfc3	5.24513	-0.803775	0.000746416	0.00581975
SPAPJ698.03c	prp12	7.00143	-0.495485	0.0140289	0.0392655
SPAC19G12.02c	pms1	6.42147	0.433671	0.0207183	0.0526421
SPAC19G12.05		6.30434	-1.93359	0.000642749	0.00547014
SPAC19G12.06c	hta2	9.50299	-1.18803	0.00116386	0.00761724
SPAC19G12.07c	rsd1	7.34136	1.3441	0.0170915	0.0456346
SPAC19G12.09		8.18831	2.59218	0.0020767	0.0109769
SPAC19G12.10c	cpy1	11.7164	2.30074	4.45969e-05	0.00171221
SPAC19G12.11	coq9	7.28682	0.455241	0.0381915	0.0842026
SPAC19G12.15c	tpp1	8.97109	0.68967	0.00193328	0.0104796
SPAC23A1.06c	cmk2	5.96386	1.12283	0.000111334	0.00231977
SPAC23A1.12c	frs1	8.62701	-0.280335	0.138628	0.224813
SPAC23A1.17	bbc1	8.77938	0.404677	0.179851	0.275442
SPAC26H5.04	gid5	4.9074	0.588899	0.0682674	0.130241
SPAC26H5.07c		7.3888	-0.432914	0.0425618	0.0913724
SPAC26H5.08c	bgl2	8.27889	2.8363	2.19504e-05	0.00122149
SPNCRNA.964		3.99703	1.10501	0.00184553	0.0102332
SPAC25B8.06c	dia4	5.35548	-0.525934	0.0588487	0.116051
SPAC25B8.13c	isp7	8.25565	-0.0789449	0.907168	0.937048
SPNCRNA.969	SPAC683.02c-antisense-1	-0.0570097	2.28749	0.0282522	0.0668138
SPAC694.02		9.03257	-0.445875	0.127892	0.211708
SPAC694.03		-0.184144	0.31295	0.430084	0.537075
SPAC694.05c	rps2502	10.311	-0.734053	0.167125	0.260102
SPNCRNA.972	mrc1-antisense-1	-1.12431	1.27872	0.0660512	0.127411
SPAC1F7.02c	has1	7.08546	-1.50604	0.00034915	0.00386832
SPAC1F7.14c	tam6	3.30492	-0.340875	0.2267	0.327632
SPNCRNA.243		-0.582987	2.7582	0.011652	0.0344852
SPAC1F7.08	fio1	4.70258	1.17149	0.0273386	0.0652632
SPAC2C4.05	cor1	7.4671	-1.31583	4.8562e-05	0.00175657
SPAC2C4.07c	dis32	6.6882	0.853813	0.00116478	0.00761724
SPAC2C4.08		4.22904	0.165073	0.473312	0.579359
SPAC2C4.10c	csc4	4.75352	0.21238	0.33381	0.442984
SPAC2C4.15c	ubx2	6.49758	0.960958	0.00100164	0.00700519
SPAC25G10.03	zip1	8.52891	0.694391	0.0329732	0.0748622
SPAC25G10.04c	rec10	5.48049	2.69582	4.2341e-05	0.00167133
SPAC27F1.03c	uch1	6.18418	1.26349	0.00234046	0.0117202
SPNCRNA.979		3.30924	-0.653894	0.0884418	0.159672
SPAC23D3.06c	nup146	7.8037	-0.125511	0.444485	0.552455
SPAC23D3.12		6.36032	-0.141901	0.49274	0.597672
SPAC23D3.16		4.05222	-0.472644	0.354264	0.463499
SPAC23D3.14c	aah2	5.2873	0.99618	0.00364401	0.0156048
SPNCRNA.982	aah2-antisense-1	-1.07907	0.863248	0.233146	0.33443
SPAC1527.02	sft2	6.21978	-0.00914076	0.971714	0.980154
SPAC1527.03		6.87749	-0.736793	0.0369007	0.0820391
SPAC30.01c	sec72	7.53173	-0.379415	0.0888186	0.160069
SPNCRNA.984		-1.72615	-0.192181	0.788883	0.849625
SPAC29E6.05c	mxr1	6.06645	0.345122	0.149085	0.23747
SPNCRNA.247		0.255487	0.634277	0.273266	0.379749
SPAC9E9.09c	atd1	8.89299	3.36171	0.00295844	0.0136
SPAC9E9.12c	ybt1	7.74345	0.241313	0.334298	0.44342
SPAC17C9.14	pex19	2.95281	-0.410588	0.191987	0.288162
SPAC17C9.08	pnu1	6.49881	0.342089	0.0488583	0.10132
SPAC17C9.07	alg8	7.03866	0.314103	0.0503422	0.103606
SPAC17C9.06	sam50	6.88033	0.142074	0.393506	0.502136
SPAC17C9.02c	lys7	4.77267	-0.742856	0.00509937	0.0194417
SPAC1851.02	slc1	8.18254	0.335749	0.423341	0.53032
SPNCRNA.992		0.961794	0.0723665	0.834372	0.884921
SPNCRNA.993		1.11947	1.50344	0.00268833	0.0128684
SPAC27D7.04	omt2	2.83436	-1.82376	0.00664626	0.023477
SPNCRNA.996		-1.28708	0.292329	0.682602	0.764751
SPAC637.04	ypp1	6.49673	-0.422657	0.0119801	0.0351758
SPAC637.10c	rpn10	5.88734	-0.361539	0.0250504	0.0610577
SPAC637.11	rpm2	1.96322	-0.75648	0.0981216	0.172751
SPAC637.12c	mst1	5.6842	-0.309934	0.158886	0.249723
SPNCRNA.1000		2.2459	-0.116023	0.765373	0.832185
SPAC637.13c	slm1	7.09772	-0.209371	0.260904	0.365673
SPAC12B10.01c		7.2449	0.479428	0.0976325	0.172164
SPAC1093.04c		4.75191	-0.484013	0.0189233	0.0490895
SPAC1093.06c	dhc1	6.22963	-0.343085	0.300001	0.408688
SPAC30C2.02	mmd1	7.85445	-1.5017	0.00624939	0.0224165
SPNCRNA.1007	SPAC30C2.03-antisense-1	-0.0398302	0.667802	0.149775	0.238432
SPAC30C2.08		7.65456	-0.0493551	0.804918	0.861893
SPAC144.05		6.53038	0.13013	0.285205	0.39281
SPAC144.15c	cog1	5.62231	-0.841175	0.0193658	0.0498427
SPAC144.17c		2.72088	0.404182	0.338605	0.447797
SPAC1834.02	aro1	8.60388	-0.315103	0.0737207	0.138043
SPAC1834.05	alg9	7.16629	-1.01051	0.000316479	0.00373271
SPAC1834.08	mak1	7.2185	0.12268	0.609364	0.701475
SPNCRNA.1019	SPAC458.02c-antisense-1	1.55254	1.00355	0.0370506	0.0822739
SPAC458.03	tel2	6.15362	0.302586	0.0979755	0.172604
SPAC458.06	atg1803	4.30741	0.523984	0.09075	0.162655
SPAC458.07	tfa1	6.11895	-0.0565354	0.650804	0.73879
SPNCRNA.1021		4.08023	0.220166	0.341685	0.450749
SPAC1782.01	ecm29	7.60873	-0.0641567	0.631256	0.721085
SPAC1782.09c	clp1	5.35814	-0.657085	0.0684101	0.130469
SPAC11H11.04	mam2	5.78022	0.804993	0.0109324	0.0328974
SPAC11H11.05c	fta6	3.36656	0.197177	0.547766	0.648673
SPAC22F8.05		7.69292	1.16179	0.178393	0.273804
SPAC22F8.06	pam1	7.79969	0.124157	0.533219	0.636456
SPAC22F8.07c	rtf1	6.57444	-0.442116	0.08737	0.158381
SPAC22F8.09	rrp16	7.08893	-0.62998	0.00856247	0.0276653
SPAC20G4.01	caf16	6.42648	-0.817699	0.00129693	0.00810325
SPAC20G4.02c	fus1	4.68436	1.10598	0.00162514	0.00937333
SPAC20G4.03c	hri1	7.56788	4.26694	3.57582e-07	0.000497665
SPAC20G4.06c	adf1	9.52853	-0.521552	0.258923	0.363628
SPAC4F10.04	ypa1	5.73085	-0.0915807	0.64244	0.731234
SPAC4F10.08	mug126	1.99993	0.940725	0.0389846	0.0855448
SPAC4F10.10c	mnn9	8.06886	-0.4562	0.00783111	0.0259296
SPAC4F10.12	fta1	5.11637	-0.180959	0.297408	0.405901
SPAC4F10.15c	wsp1	0.49351	-0.688905	0.184202	0.280293
SPAC4F10.18	nup37	6.44758	-0.538652	0.00342992	0.0149968
SPAC4F10.19c	hit1	4.7714	-0.584894	0.0133189	0.0380357
SPAC19B12.02c	gas1	9.6004	-0.326716	0.271293	0.377761
SPAC19B12.04	rps3001	8.88898	-0.594579	0.196895	0.293707
SPAC19B12.07c		5.7601	0.39295	0.0439059	0.0934344
SPAPB8E5.03	mae1	9.18518	-1.57556	0.000164893	0.00282448
SPAPB8E5.05	mfm1	1.35039	0.439777	0.495387	0.599657
SPAPB8E5.08		-1.15289	0.262155	0.609756	0.70178
SPAPB8E5.09	rvb1	7.83637	-0.850767	0.000298175	0.0036015
SPAPB8E5.10		0.769759	-0.913868	0.0488672	0.10132
SPAC1B3.05	not3	7.38088	-0.599628	0.00149137	0.00886071
SPAC1B3.11c	ypt4	4.66049	1.03075	0.00358282	0.0154279
SPAC1B3.14	vma3	8.61577	-0.684353	0.0664102	0.12797
SPAC1952.02	tma23	6.46598	-0.846284	0.00101521	0.00703818
SPAC1952.10c		5.46985	0.247526	0.358354	0.467532
SPAC890.05		3.77087	-0.651263	0.0100798	0.0311921
SPAC22E12.02		4.84631	0.0289888	0.890584	0.925151
SPAC22E12.16c	pik1	7.29144	-0.187541	0.14055	0.226993
SPAC1006.01	psp3	8.84464	2.47136	0.000161931	0.00281676
SPAC1006.02	asa1	5.34841	-0.949318	0.00229087	0.0116397
SPAC1006.06	rgf2	7.86911	0.331232	0.184476	0.280398
SPAC29A4.15	srs1	8.72076	-0.746076	0.00394468	0.0164495
SPAC29A4.11	rga3	6.37018	1.90837	0.00343269	0.0149968
SPAC29A4.05	cam2	7.07717	-0.599518	0.00381321	0.0160333
SPAC29A4.03c		6.79284	-0.482189	0.00538538	0.0202707
SPAC26F1.10c	pyp1	6.91377	0.863222	0.000473712	0.00461093
SPNCRNA.1055		2.31984	0.241835	0.735172	0.807398
SPNCRNA.1056	mug106-antisense-1	1.27036	-0.0727282	0.904099	0.935524
SPAC19D5.09c	Tf2-8	4.42114	-0.322335	0.54646	0.64754
SPAC14C4.02c	smc5	6.82173	-0.177172	0.275212	0.382167
SPAC14C4.16	dad3	0.461315	-0.918942	0.0382109	0.0842026
SPAC14C4.03	mek1	2.94154	1.34704	0.00080439	0.00610249
SPAC14C4.04		7.2213	0.134473	0.310052	0.41854
SPAC14C4.07		7.75792	1.81837	2.112e-05	0.00121811
SPAC14C4.10c		4.98814	1.55873	0.000163464	0.00281676
SPAC14C4.12c	laf1	4.67515	-0.860017	0.00272396	0.0129373
SPNCRNA.261		1.94668	-0.535684	0.065181	0.126125
SPAC14C4.13	rad17	5.45251	-0.351579	0.174462	0.269562
SPAPJ760.03c	adg1	6.42392	-3.2789	0.000338759	0.00384872
SPAC11E3.01c	swr1	7.09718	0.228392	0.185929	0.281792
SPAC11E3.02c		7.21944	0.533535	0.0141336	0.0394395
SPAC11E3.04c	ubc13	7.15775	0.320644	0.316757	0.42563
SPAC11E3.10		7.52146	0.597252	0.0946257	0.168462
SPAC11E3.11c	syt22	7.30959	0.0874403	0.702892	0.782131
SPAC11E3.13c	gas5	2.21003	-0.644605	0.560416	0.65861
SPAC11E3.15	rpl22	10.699	-0.817256	0.023928	0.0588697
SPAP8A3.02c	ofd2	0.987347	0.209103	0.710926	0.787763
SPAP8A3.13c		3.24428	-0.47414	0.268729	0.374847
SPAC4D7.04c	rer2	6.99891	-0.100687	0.472712	0.579007
SPAC4D7.05	sum1	8.64861	-0.786226	0.0045007	0.0179738
SPAC4D7.07c	csi2	5.90483	-0.301862	0.0780182	0.144151
SPAC4D7.09	tif223	7.57332	-0.898279	0.001769	0.00991745
SPNCRNA.1078	spt20-antisense-1	-1.88321	1.65913	0.0137293	0.0387188
SPAC3G6.02	rpn15	7.48615	-0.128924	0.743813	0.814959
SPAC3G6.07		3.24819	3.41004	0.0066936	0.0235843
SPAC3G6.08	erv1	5.14488	-0.521497	0.0553395	0.111098
SPAC3G6.09c	tps2	7.17091	0.593097	0.00178683	0.00999729
SPNCRNA.266		0.093646	-0.364975	0.392652	0.501582
SPNCRNA.267		0.035212	1.48766	0.0129623	0.0374085
SPAC29B12.02c	set2	7.52762	-0.206981	0.399669	0.507729
SPNCRNA.1080		-0.867435	1.16182	0.183527	0.279457
SPAC29B12.06c	rcd1	6.82845	-0.48712	0.100332	0.175576
SPAC29B12.07	sec16	5.79301	-0.30716	0.569445	0.666688
SPAC29B12.08	clr5	7.76472	0.788478	0.00850668	0.027549
SPNCRNA.272		0.628344	1.55441	0.00209496	0.0110037
SPNCRNA.273		-2.62177	-3.30251	0.0125872	0.0365343
SPAC1039.03		6.3339	0.394825	0.0196058	0.0503671
SPAC1039.05c	klf1	6.46332	0.279849	0.293818	0.402086
SPAC1039.10	mmf2	3.79006	-0.616462	0.375382	0.483738
SPAC1039.11c	gto1	6.11213	0.150312	0.454162	0.561849
SPNCRNA.1088		-1.19745	1.50387	0.0089721	0.0286069
SPNCRNA.1089		2.07178	0.420509	0.172876	0.267631
SPAC922.09		2.30925	2.67989	0.000938067	0.00672967
SPAC869.11	cat1	6.91018	0.226157	0.246445	0.350168
SPNCRNA.1093	SPAC869.09-antisense-1	-0.536937	1.12193	0.287616	0.395348
SPAC869.01		-0.375343	-1.89728	0.00951876	0.0298361
SPNCRNA.284		0.37696	-0.388179	0.345198	0.454552
SPAC186.02c		-0.614259	1.9637	0.0877436	0.158903
SPAC750.02c		2.05093	1.18568	0.00538402	0.0202707
SPAC750.05c		5.75446	-0.602989	0.0810116	0.148676
SPAC750.07c		2.79876	0.289683	0.629675	0.719942
SPAC212.09c		0.539679	0.12431	0.75608	0.825637
SPNCRNA.70		-0.289587	1.93591	0.000645886	0.00547014
SPAC212.12		3.16541	0.13522	0.793008	0.852912
SPAC212.04c		4.13711	-0.575835	0.0111802	0.0334526
SPAC977.01		3.41607	-0.857456	0.0318103	0.0727261
SPAC977.18		3.14477	1.1378	0.103478	0.179626
SPAC977.09c		5.83527	-1.13228	0.000423138	0.00430641
SPAC977.13c		2.67703	-0.0619051	0.907255	0.937048
SPNCRNA.137		0.877202	1.01819	0.0108994	0.0328695
SPAC1F8.03c	str3	-1.1214	-0.433857	0.66746	0.752024
SPNCRNA.605	SPAC1F8.04c-antisense-1	0.535718	-1.84703	0.0204506	0.0520094
SPNCRNA.607	fta5-antisense-1	2.36379	-0.170202	0.553745	0.654223
SPAC11D3.07c	toe4	6.33442	0.460882	0.179393	0.274967
SPAC11D3.16c		5.87318	1.31759	0.000218458	0.00312034
SPAC11D3.17		5.78192	0.876721	0.00202274	0.0107448
SPNCRNA.611	SPAC11D3.18c-antisense-1	-1.58533	1.34975	0.0217982	0.0547611
SPAC5H10.04		-0.509616	0.383143	0.62273	0.713757
SPAC5H10.10		-1.00397	1.45391	0.0221022	0.0552664
SPAC13G6.04	tim8	6.43113	-0.198285	0.606701	0.699299
SPAC13G6.06c	gcv2	8.49466	-1.03449	0.00228152	0.0116099
SPAC13G6.08		0.394728	-0.131426	0.839376	0.888873
SPAC13G6.15c		5.41466	-0.136965	0.539074	0.641381
SPNCRNA.621		3.74034	0.959651	0.0144891	0.0402297
SPNCRNA.622	sty1-antisense-1	4.88297	0.831856	0.00172066	0.009763
SPAC24B11.08c		7.15017	-0.722772	0.00283866	0.0132903
SPNCRNA.623		-0.375869	0.459838	0.356111	0.465368
SPAC24B11.09	mpc2	4.85317	-0.839702	0.197754	0.294615
SPNCRNA.624	SPAC24B11.14-antisense-1	4.14195	0.481324	0.0498232	0.10288
SPNCRNA.626		2.96429	1.09564	0.138521	0.224759
SPAC806.04c		7.33545	-0.132843	0.497478	0.601559
SPAC1639.01c		8.67041	-0.984159	0.000187358	0.00296313
SPAC1F5.11c	tra2	7.79022	1.67432	0.000171124	0.00287372
SPAC1F5.10		3.16017	-1.0645	0.00845863	0.0274733
SPNCRNA.634	shk2-antisense-1	1.52565	-0.349419	0.368833	0.477622
SPAC1F5.08c	yam8	5.80152	-0.137372	0.326608	0.435503
SPAC1F5.04c	cdc12	7.25931	0.0617925	0.699326	0.779253
SPAC18B11.06	lcp5	5.82437	-0.33721	0.0454703	0.0960656
SPAC18B11.04	ncs1	7.17364	1.28788	4.85921e-05	0.00175657
SPNCRNA.636		0.156743	-0.720722	0.257536	0.362137
SPAC12G12.14c	pfs2	5.36349	-0.732246	0.0269813	0.0645765
SPAC12G12.11c		6.70134	0.448337	0.0958104	0.170028
SPAC12G12.09	eti1	5.14113	-0.446128	0.42397	0.530868
SPAC12G12.17		2.29871	-0.536139	0.049346	0.102122
SPAC12G12.07c		7.83873	-0.248086	0.171542	0.266013
SPAC12G12.05c	taf9	6.5939	-0.448026	0.0102999	0.0316714
SPAC630.06c		4.23777	-1.32939	0.000123969	0.00246913
SPAC630.15	mug177	0.466581	1.7258	0.000961771	0.00686433
SPAC630.13c	tsc2	7.21108	-0.237606	0.321858	0.430613
SPAC1751.03	tif313	8.9416	-0.891014	0.00354381	0.0153052
SPAC31A2.11c	cuf1	5.59152	-0.49682	0.098447	0.173161
SPAC31A2.13c	sft1	4.55596	0.257886	0.47024	0.576741
SPAC31A2.14	bun107	6.67429	-0.145234	0.494658	0.599034
SPNCRNA.646		0.397725	0.645103	0.168089	0.261384
SPAC24H6.11c		3.4662	-0.905345	0.143671	0.23076
SPAC24H6.06	sld3	6.26835	0.434645	0.0216561	0.0545024
SPNCRNA.655		3.92408	-1.43484	0.000205661	0.003045
SPNCRNA.656		1.54676	0.105911	0.704169	0.783082
SPAC227.05	gim3	5.9933	-0.284494	0.0756881	0.140827
SPAC227.10	gim4	2.88013	-1.20992	0.00218641	0.0113225
SPAC227.15	reg1	6.96293	0.0462836	0.841848	0.890475
SPAC2F7.06c	pol4	-0.600782	3.16239	0.000147637	0.00268945
SPAC2F7.11	nrd1	5.38904	-0.0669169	0.907658	0.937291
SPAC2F7.14c	rrp4	5.92681	-0.779353	0.000537649	0.00496367
SPAC13A11.01c	rga8	7.14734	0.375146	0.0948064	0.168676
SPAC13A11.02c	erg11	9.52057	0.611962	0.30552	0.414007
SPNCRNA.155		2.64928	1.39089	0.314759	0.423329
SPNCRNA.662	SPAC13A11.06-antisense-1	3.66511	0.955095	0.00763159	0.0254554
SPNCRNA.663	img2-antisense-1	0.151652	0.613807	0.109672	0.188672
SPAC3H8.08c		5.81035	0.463805	0.00783431	0.0259296
SPAC1D4.07c		1.19631	0.549456	0.15239	0.241765
SPAC22F3.10c	gcs1	8.03941	-0.639781	0.00413937	0.0170066
SPAC22F3.06c	lon1	8.31027	-0.705026	0.00121074	0.00773844
SPAC1296.05c	lcp1	5.77988	0.544078	0.00722895	0.0246439
SPAPJ696.01c	vps17	7.0307	0.356195	0.0519544	0.105952
SPAC22G7.02	kap111	5.05473	-1.20391	0.00825437	0.0269514
SPAC22G7.10	iss1	6.90316	-0.487874	0.00392075	0.0163865
SPAC4G8.09		2.83163	-0.4394	0.160783	0.251992
SPAC4G8.12c		6.04097	-0.408134	0.187045	0.283048
SPAC4G8.13c	prz1	8.53322	2.51408	7.23416e-06	0.0008336
SPAC16C9.04c	mot2	6.66052	-0.482288	0.0114684	0.0340506
SPAC16C9.07	pom2	7.2104	0.583468	0.0210816	0.053346
SPAC2G11.04		5.09291	-0.391423	0.0317842	0.0727247
SPAC2G11.05c	rim20	4.70977	0.638921	0.0080679	0.0264979
SPAC2G11.09		6.8083	0.395617	0.149989	0.238636
SPAC2G11.10c	uba42	-0.123894	0.183575	0.622854	0.713757
SPAC2G11.11c	prh1	4.90716	0.0160558	0.931604	0.95423
SPAC2G11.12	rqh1	6.86049	-0.133708	0.345387	0.454663
SPAC521.04c	sst1	6.46082	0.437076	0.0852331	0.155215
SPAC521.05	rps802	10.1152	-1.61771	0.000458621	0.00451884
SPAC23G3.01	rpb2	8.80338	0.521907	0.0121135	0.0354554
SPAC23G3.02c	sib1	8.01362	1.20415	0.000481583	0.00463035
SPAC23G3.07c	snf30	6.13387	1.88821	2.96819e-06	0.000641973
SPAC23G3.11	rpn6	7.46899	-0.488191	0.015502	0.0424077
SPAC23G3.12c		7.5651	-0.731612	0.033949	0.0765779
SPAC22H12.03		5.04203	-0.319505	0.294861	0.403414
SPAC22H12.04c	rps102	11.3571	-1.20093	0.000706748	0.00565297
SPAC1687.07		5.00766	1.29578	0.000198885	0.00300292
SPAC1687.08		4.3912	1.45379	0.00709284	0.0244192
SPAC1687.10	mcp1	5.32455	-0.880725	0.00172824	0.00978751
SPNCRNA.160		0.813513	2.0346	0.00102495	0.00704434
SPAC1687.22c	puf3	7.3533	1.34076	0.000504848	0.00475332
SPAC222.03c	tim10	6.45963	-0.566265	0.0676548	0.1298
SPAC222.06	mak16	6.53446	-0.366135	0.0350143	0.078662
SPAC222.07c	hri2	5.58209	-0.460382	0.0131293	0.0376756
SPAC222.09	seb1	7.6914	-0.134884	0.359287	0.468526
SPAC222.18		5.29769	0.293342	0.45369	0.561393
SPAC821.09	eng1	6.65727	-3.0513	0.000298885	0.0036015
SPAC821.11	pro1	6.92	-0.865583	0.00041721	0.00425386
SPAC821.13c	dnf1	7.89219	1.5345	6.36765e-06	0.0008336
SPAC139.01c	ath2	7.73652	-0.956252	0.00305785	0.0138402
SPAC139.04c	fap2	6.338	0.96907	0.000181956	0.00291916
SPAC139.06	hat1	5.90553	-0.890123	0.00140371	0.00859648
SPAC23C4.03	hrk1	7.49377	-0.453665	0.0665665	0.128138
SPAC23C4.04c		3.6707	-0.42874	0.369377	0.478103
SPAC1A6.01c		5.85524	-0.303491	0.126232	0.209896
SPAC1A6.04c	plb1	11.0497	-1.81815	0.00521022	0.0197718
SPAC1A6.07	sle1	7.34136	0.0733439	0.58278	0.678447
SPAC1A6.08c	mug125	3.27637	0.271725	0.546691	0.647676
SPAC30D11.11		7.94752	0.851156	0.00310224	0.0139613
SPAC30D11.08c	phf2	7.12506	0.472427	0.0195287	0.0501922
SPAC30D11.07	nth1	4.69572	0.0142649	0.928802	0.95206
SPAC30D11.04c	nup124	7.87875	-0.0193587	0.918058	0.945574
SPAC30D11.01c	gto2	6.38538	-0.0824296	0.677747	0.760382
SPNCRNA.715	mug54-antisense-1	0.630079	0.218185	0.579178	0.675384
SPAC22A12.01c	pso2	5.9271	-0.0344618	0.852445	0.898781
SPAC22A12.05	rpc11	5.21866	-2.24051	6.73502e-06	0.0008336
SPAC22A12.17c		5.73	3.96214	0.000163325	0.00281676
SPNCRNA.724	prp22-antisense-1	2.53709	1.00324	0.0506176	0.103981
SPNCRNA.725	psm3-antisense-1	0.217332	0.318202	0.619135	0.710664
SPAC10F6.11c	atg17	7.09017	1.63347	6.71311e-06	0.0008336
SPNCRNA.728	SPAC10F6.15-antisense-1	0.177249	1.1409	0.137443	0.2234
SPAC56E4.07		6.71033	-0.288758	0.224404	0.324904
SPAC1420.03	rpn501	9.09028	-0.48469	0.0138254	0.038911
SPAPB17E12.08	eos1	5.04234	0.641777	0.0264206	0.0634803
SPAPB17E12.14c		7.76037	-0.0518032	0.729912	0.802889
SPAC1565.01	rcf2	8.37364	0.185961	0.46199	0.568753
SPAC1565.05	utp8	6.88649	-0.151955	0.365058	0.474388
SPAC1565.06c	spg1	6.78128	0.554899	0.00730263	0.0248191
SPAC1565.08	cdc48	10.3796	0.225131	0.417054	0.524375
SPAC6F12.02	rst2	7.28219	0.147609	0.556328	0.655934
SPAC6F12.07	tom20	6.08664	-0.923848	0.0094803	0.0297717
SPAC6F12.17	rna14	7.23053	-0.177964	0.325567	0.434635
SPAC19E9.03	pas1	9.16638	2.04403	0.000140549	0.00263431
SPAC57A10.08c		5.50547	1.14206	0.000769528	0.00594995
SPAC20G8.04c	cir2	7.41096	-0.844276	0.00151564	0.00891921
SPAC20G8.08c	fft1	6.29753	-0.486808	0.0545232	0.110055
SPAC3A12.02		4.67247	-0.255506	0.156271	0.246587
SPAC3A12.06c		7.2704	0.573082	0.0433783	0.0926303
SPAC3A12.19		3.54203	-0.172854	0.759259	0.827809
SPAC3A12.07	rpb11	7.07196	-0.519057	0.0626926	0.122245
SPAC3A12.13c	hcr1	6.59111	-1.47539	0.00015804	0.0027667
SPAC3A12.15	vps53	6.81674	-0.180487	0.451155	0.559496
SPAC9.03c	brr2	7.90025	-0.0552135	0.81064	0.866353
SPAC9.05	fml1	6.11026	0.199434	0.494471	0.599034
SPNCRNA.742	SPAC9.08c-antisense-1	0.153554	2.3173	0.000316331	0.00373271
SPAC9.09	met26	12.5038	-0.2285	0.369298	0.478103
SPAC9.13c	cwf16	6.62407	0.884636	0.0369336	0.0820796
SPAC5D6.13	vps74	7.40311	-0.982241	0.000321915	0.00373354
SPAC5D6.12	mtf2	7.03972	-0.773937	0.00776573	0.0258255
SPAC5D6.07c	pxa1	6.02918	1.11517	0.00110894	0.00740048
SPAC5D6.05	med18	5.85495	-0.686739	0.0261625	0.0631078
SPNCRNA.173		-0.620557	0.134975	0.72831	0.801919
SPAC57A7.12	ssz1	9.19874	-1.19982	0.000401589	0.00415547
SPAC57A7.09		6.54808	1.22334	6.27283e-05	0.00187762
SPAC57A7.08	pzh1	8.34815	1.20432	9.57563e-05	0.00217582
SPAC57A7.05		6.66862	1.37789	0.00119819	0.00769208
SPAC57A7.04c	pabp	10.6555	-0.810844	0.01042	0.0318902
SPAC167.07c	hul5	6.60191	0.600741	0.00188181	0.0103678
SPAC1705.03c	ecm33	10.6919	-0.376666	0.258213	0.362788
SPNCRNA.175		-0.48312	1.69308	0.0309833	0.0714526
SPAC23H4.14	vam6	6.14446	-0.151046	0.406058	0.513638
SPAC23H4.11c	cnl2	4.81351	-0.143297	0.517941	0.621016
SPAC23H4.07c	srp102	6.61599	-0.0655032	0.810524	0.866353
SPAC23H4.02	ppk9	7.41999	0.979732	0.000551696	0.00504508
SPAP27G11.06c	vas2	6.58181	-0.378541	0.0483644	0.100502
SPAP27G11.10c	nup184	7.59283	0.0391239	0.850729	0.897444
SPAP27G11.14c		6.07887	-0.351653	0.0711735	0.134643
SPAC343.03	apc11	3.93803	0.550928	0.0359114	0.0802564
SPAC343.04c	gid7	6.36035	0.581621	0.00986908	0.030668
SPNCRNA.753		0.685058	2.42922	0.00163311	0.00940177
SPAC343.21		4.0261	1.53561	0.00891734	0.0285468
SPAC343.14c		7.14272	-0.529354	0.00753607	0.0252731
SPAC343.18	rfp2	6.0209	0.559118	0.0103662	0.0318131
SPNCRNA.755	SPAC824.04-antisense-1	-0.814235	1.22602	0.130896	0.215655
SPAC664.02c	arp8	6.62873	-0.387749	0.0158393	0.0431186
SPAC664.03	paf1	7.29167	-0.495312	0.00553156	0.0205843
SPAC664.05	rpl13	11.2068	-0.719885	0.0440816	0.0936651
SPAC664.07c	rad9	4.65711	-0.642675	0.00561887	0.0208257
SPAC664.09	ggt1	6.6613	0.251717	0.224054	0.324482
SPAC664.14	amt2	4.42883	-0.546932	0.144034	0.230932
SPAC664.15	caf4	5.96968	0.389722	0.0511533	0.104888
SPAC105.03c		6.97782	-0.0839376	0.533404	0.63654
SPAC17A5.18c	rec25	1.96668	0.404223	0.182888	0.278898
SPAC17A5.02c	dbr1	5.52973	-0.32762	0.0527706	0.107317
SPAC17A5.04c	mde10	5.39287	-0.169239	0.291231	0.399167
SPAC17A5.19		2.06354	-0.445846	0.38519	0.493976
SPAC17A5.09c	glc8	5.92845	0.381442	0.132604	0.217953
SPAC1610.01	saf5	4.88623	-0.748443	0.00671714	0.0236224
SPAC1002.03c	gls2	7.91479	0.0700429	0.675053	0.758187
SPAC1002.09c	dld1	8.88934	-0.304958	0.137549	0.223507
SPAC1002.11	gaa1	5.53436	0.255329	0.393162	0.501887
SPAC1002.12c		7.58097	1.72307	5.76294e-05	0.00185883
SPAC1002.15c	med6	4.5045	-0.539984	0.0130422	0.037503
SPAC1399.03	fur4	6.83959	0.050475	0.872215	0.912711
SPAC1399.02		5.19916	-0.594205	0.0886596	0.159886
SPAC1399.06		4.41673	-0.710062	0.00341308	0.0149741
SPAC1399.01c		5.31473	0.795623	0.0116587	0.0344868
SPAPB1A10.02	scm3	4.53349	0.345558	0.218287	0.318116
SPAPB1A10.05		4.93889	-0.00328774	0.988809	0.992374
SPAPB1A10.09	ase1	6.80926	-0.0122383	0.956092	0.970031
SPAC140.02	gar2	8.00119	-0.552871	0.0301722	0.0699287
SPAP14E8.04	oma1	5.30395	0.649854	0.00798703	0.0263255
SPAC3H1.03	mug151	4.92115	-0.568424	0.0212685	0.0536971
SPAC3H1.05		8.08214	-0.2478	0.199128	0.295927
SPAC3H1.09c	avt3	7.09057	0.0771862	0.705535	0.784132
SPNCRNA.781		5.41228	0.571776	0.0167399	0.0449383
SPAC3H1.11	hsr1	7.61315	-0.200246	0.603638	0.69719
SPNCRNA.530		1.12925	0.767007	0.0223244	0.0556312
SPAC9G1.08c		6.02237	-0.111186	0.48174	0.587889
SPAC9G1.12	cpd1	6.77044	-0.512835	0.0325412	0.0741534
SPAC17H9.04c	nrp1	7.6587	-1.08661	0.0017557	0.00986276
SPAC17H9.05	ebp2	6.35606	-1.25674	0.000231534	0.00322238
SPAC17H9.12c		6.58763	0.665132	0.0886943	0.159897
SPAC17H9.14c	pdi2	9.20048	-0.0657051	0.83936	0.888873
SPNCRNA.184		0.270484	1.20282	0.107046	0.184839
SPAC17H9.19c	cdt2	5.62998	-0.758252	0.0794064	0.146376
SPAC17H9.20	psc3	5.33302	-1.20905	0.00369666	0.0157699
SPNCRNA.789	SPAC607.04-antisense-1	-1.3708	-0.317631	0.454457	0.562088
SPAC607.07c		6.63582	0.308927	0.206423	0.304331
SPAC607.10	spo3	5.09369	-0.12344	0.699182	0.779253
SPAC732.01	vma11	7.39258	-0.443298	0.228137	0.329365
SPAC3C7.04		6.9944	0.343427	0.13875	0.224933
SPAC3C7.05c	mug191	7.07486	2.4728	0.00116241	0.00761724
SPAC3C7.11c	cnx1	9.73634	-0.403821	0.156723	0.247069
SPAC3C7.13c		6.81129	1.23817	0.00461552	0.0182585
SPNCRNA.793	obr1-antisense-1	1.35879	0.957582	0.0134399	0.0381734
SPAC25A8.03c		5.7878	0.684173	0.00450942	0.0179957
SPAC25A8.02	atg14	6.17606	0.948404	0.000150956	0.00270217
SPAC631.02	bdf2	7.89866	0.953665	0.00620906	0.0223412
SPAC20H4.01	utp5	4.94191	-0.837458	0.0668635	0.128577
SPAC20H4.09		5.06264	0.605849	0.0201404	0.0513849
SPAC20H4.10	ufd2	7.4357	-0.0117738	0.920401	0.946586
SPAC23C11.08	php3	6.84774	1.10081	0.00370983	0.0157937
SPAC23C11.12	hcn1	4.31643	-0.565817	0.0240556	0.0590987
SPAC13F5.01c	msh1	5.56124	-0.365631	0.0884886	0.159681
SPAC13F5.02c	ptr6	6.6258	1.00515	0.000452192	0.00447132
SPAC13F5.03c	gld1	4.97226	0.5414	0.182284	0.278326
SPNCRNA.802	SPAC13F5.07c-antisense-1	1.22701	0.755231	0.125045	0.208608
SPAC13F5.07c	hpz2	-0.374349	0.11019	0.899061	0.931869
SPAC1783.03	fta2	3.66585	-0.765573	0.0625264	0.122092
SPAC18G6.01c		7.0754	1.62234	0.0755671	0.140696
SPAC18G6.07c	mra1	7.40093	-0.670264	0.00305138	0.0138384
SPAC18G6.09c		5.6802	1.54781	0.0525017	0.106941
SPAC4G9.04c	pcf11	6.61291	-0.21287	0.269933	0.376056
SPAC4G9.15	ifa38	7.75298	-0.581422	0.143886	0.230932
SPAC4G9.22		6.86746	1.86731	4.75791e-05	0.00175504
SPAC13G7.12c	eki1	6.61529	0.227331	0.210925	0.309494
SPAC6C3.06c		6.45479	-0.643984	0.0351415	0.0788523
SPNCRNA.815	mug68-antisense-1	2.22154	0.931428	0.0260096	0.0628556
SPAC17G8.15	wip1	3.5385	-0.311542	0.338641	0.447797
SPAC17G8.04c	arc5	7.71236	0.133457	0.650315	0.738385
SPAC17G8.06c		9.2962	-1.39527	0.00173918	0.00983943
SPAC17G8.08c		7.26678	-0.864999	0.00468651	0.0184511
SPAC17G8.12	sec3	2.14823	0.108694	0.651399	0.739315
SPAC22H10.05c		7.16984	0.208328	0.250389	0.354383
SPAC22H10.06c		0.834701	2.48051	0.0102262	0.0315399
SPAC22H10.11c		7.65127	0.648387	0.0022466	0.0115078
SPAC22H10.12c	gdi1	7.9545	0.381979	0.296382	0.404897
SPAC15F9.02	seh1	5.98944	-0.773039	0.0019532	0.0105159
SPAC15F9.03c	nxt2	7.54122	-0.886338	0.0194042	0.0499182
SPAC6B12.02c	mus7	6.01535	0.646376	0.0327672	0.0745949
SPAC6B12.04c		1.94687	0.688962	0.160689	0.251917
SPAC6B12.08	mug185	6.80364	0.577214	0.00403057	0.0167075
SPAC6B12.11	drc1	5.99977	-0.221025	0.146085	0.233633
SPAC6B12.14c		5.06292	-1.19479	0.000105237	0.00226342
SPAC32A11.03c	phx1	6.37049	0.262577	0.213343	0.311973
SPAC19A8.09	yos1	5.00921	-0.0585504	0.856628	0.901484
SPAC19A8.06		6.2402	0.343019	0.152714	0.24221
SPAC19A8.05c	sst4	7.00964	1.83363	1.48046e-06	0.000499879
SPAC23H3.02c	ini1	5.94233	0.752241	0.166155	0.259027
SPNCRNA.830		2.35411	0.33981	0.25766	0.362221
SPAC23H3.09c	gly1	9.33681	-0.482936	0.0171584	0.0457256
SPNCRNA.833		4.73622	2.22525	0.00375215	0.015898
SPAC25H1.05	meu29	5.58271	-0.860755	0.00284093	0.0132903
SPAC25H1.06	pcf3	6.25046	-0.601774	0.00171703	0.009763
SPAC25H1.07	emc1	7.90645	-0.717468	0.00710498	0.0244459
SPAC4A8.03c	ptc4	7.24814	1.53095	1.09749e-05	0.000916935
SPAC4A8.10	rog1	4.32229	1.69358	0.00831219	0.0270925
SPAC823.04	rrp36	5.63335	-0.693198	0.00171334	0.009763
SPAC823.07	pga3	6.62114	-0.111938	0.382284	0.491269
SPAC823.09c		5.76977	0.701786	0.00960957	0.0300205
SPAC7D4.10	vma13	7.07474	-0.254517	0.133319	0.218612
SPAC7D4.15c	ost4	5.62303	-0.55026	0.165828	0.258662
SPAC7D4.02c	sfp47	6.3436	-0.716601	0.000505802	0.00475332
SPAC4F8.08	mug114	0.474937	-1.94061	0.000932488	0.0067156
SPAC644.04	pct1	6.07051	-1.2283	0.000411809	0.00422978
SPAC644.08	utr4	5.87298	-0.148586	0.465169	0.571781
SPAC644.11c	pkp1	6.0125	-0.146616	0.322264	0.431054
SPAPB2B4.02	grx5	6.921	-0.330413	0.179515	0.275002
SPAC6F6.06c	rax2	6.69659	-0.282247	0.175082	0.270069
SPAC6F6.12	atg24	5.48134	0.420814	0.0171392	0.0457183
SPAC6F6.16c	tpz1	5.67252	-0.55592	0.0314878	0.0722857
SPAC1805.09c	fmt1	5.10611	0.1492	0.443976	0.552076
SPAC1805.13	rpl14	10.8887	-0.861288	0.0498622	0.102894
SPAC1B2.03c		7.47494	-1.01471	0.0293934	0.0686668
SPAC1B2.04	cox6	7.46746	-0.682358	0.0236617	0.058368
SPAC3F10.02c	trk1	3.13414	-0.624879	0.295364	0.403904
SPAC3F10.16c		6.72225	-0.876887	0.00018343	0.00292594
SPAC8F11.03	msh3	6.23113	-0.0968357	0.588734	0.684378
SPAC8F11.04		7.26451	-1.43114	2.41778e-05	0.00126979
SPAC8F11.07c	cdc24	5.2509	-0.342361	0.0585162	0.115554
SPACUNK4.17		0.955852	1.27439	0.160131	0.251183
SPACUNK4.15		6.31364	-0.442402	0.249116	0.353332
SPACUNK4.14	mdb1	5.63835	0.257561	0.208623	0.306519
SPACUNK4.13c		1.70019	-0.761286	0.111357	0.190981
SPAPYUK71.03c	syn1	8.10244	0.348408	0.0590647	0.116435
SPAC513.02		4.48635	2.17775	0.00488582	0.0189147
SPAC513.03	mfm2	2.11241	0.334128	0.545816	0.646915
SPAC2E1P3.05c		8.88623	-0.242443	0.614485	0.706347
SPAPB24D3.03		5.85516	0.816076	0.00431851	0.0174972
SPAPB24D3.04c	mag1	4.27109	1.81435	5.96437e-05	0.00186537
SPNCRNA.867		2.15778	6.68461	2.21245e-05	0.00122149
SPAPB1A11.04c	mca1	6.53305	0.636406	0.0166556	0.0448365
SPAC31G5.04	lys12	6.28914	-0.657745	0.00271336	0.0129215
SPAC31G5.05c		8.12805	-0.73666	0.0171884	0.0457837
SPNCRNA.872	eta2-antisense-1	1.76998	0.88459	0.0293448	0.0686108
SPNCRNA.873		2.41078	0.480232	0.281949	0.389288
SPAC31G5.21		-1.15672	2.36872	0.00841416	0.0273644
SPAC31G5.17c	rps1001	9.72122	-1.53125	0.000357051	0.00388764
SPAC31G5.19	abo1	7.05501	-0.0697132	0.744137	0.815154
SPAC1786.02		8.75105	-1.53226	0.003313	0.0146843
SPAC24C9.05c	mug70	6.77549	0.027578	0.860989	0.904705
SPAC24C9.09		5.85731	-0.0208392	0.887702	0.922673
SPAC24C9.12c	shm1	10.4994	-1.49692	0.000598486	0.00528015
SPAC24C9.14	otu1	5.22857	0.557743	0.0337422	0.0761731
SPAC16A10.06c	nse2	5.53714	0.386054	0.198601	0.29554
SPNCRNA.885	mug74-antisense-1	2.62613	0.30318	0.305853	0.414177
SPAC688.02c	mis14	4.75465	-0.646052	0.00707887	0.0244002
SPAC688.09	rim2	6.38891	0.219775	0.339968	0.449336
SPAC3G9.14	sak1	7.79658	-0.51239	0.0469675	0.0984443
SPNCRNA.217		1.3303	2.75816	0.0111829	0.0334526
SPRRNA.14		-2.64445	2.2769	0.0766225	0.141997
SPAC3G9.09c	tif211	8.28961	-1.23426	0.000683728	0.00556744
SPAC3G9.05	spa2	6.51543	-0.624332	0.0959169	0.170162
SPAC1486.01		7.79322	0.928519	0.00358331	0.0154279
SPAC1486.03c		7.10953	0.752177	0.00201619	0.0107203
SPAC6G10.05c	trs120	7.00173	-0.575848	0.0249148	0.0607538
SPNCRNA.896	SPAC6G10.06-antisense-1	1.58004	0.34603	0.408647	0.515976
SPAC6G10.11c	ubi3	11.0296	-0.739322	0.0616753	0.120727
SPAC6G9.04	spo7	6.24746	-0.0159957	0.946586	0.963372
SPAC6G9.12	cfr1	7.42847	-0.0342932	0.885024	0.920928
SPNCRNA.899		1.93826	1.9143	0.000129409	0.00249279
SPAPB1E7.04c		6.91199	-1.52833	0.0382583	0.0842167
SPAPB1E7.05	gde1	6.09503	0.770919	0.0890329	0.160248
SPAPB1E7.07	glt1	8.49804	-1.17218	0.00182179	0.010152
SPAC2E1P5.04c	cwg2	-0.131077	-0.7303	0.157549	0.248171
SPAC26A3.01	sxa1	9.40232	0.430083	0.0226994	0.0563888
SPAC26A3.06	bud23	5.81979	0.000914237	0.997247	0.997964
SPAC26A3.08	smb1	7.31115	-0.497281	0.0177402	0.0469836
SPAC26A3.13c	Tf2-4	2.68106	-0.378216	0.516689	0.619915
SPAC26A3.14c		6.69436	-0.0456557	0.757593	0.826964
SPAC26A3.15c	nsp1	7.66321	-0.604845	0.00216973	0.0112856
SPNCRNA.903	SPAC8E11.08c-antisense-1	2.30011	0.456111	0.149769	0.238432
SPAC8E11.05c		6.77477	-0.2576	0.0771101	0.142758
SPNCRNA.905	SPAC8E11.01c-antisense-1	-0.22099	1.19095	0.024232	0.0594368
SPAC959.07	rps403	9.77934	-2.00234	6.11262e-06	0.0008336
SPAC959.09c	apc5	5.59845	0.502143	0.0550299	0.110716
SPAP32A8.02		6.21589	-0.0799316	0.588302	0.684161
SPAC3H5.08c		6.7068	0.299011	0.237403	0.339313
SPAC3H5.06c	pol1	6.56621	-0.990326	0.0496252	0.102548
SPAC3H5.04	aar2	6.63052	0.574422	0.0411859	0.0892843
SPAC3A11.10c		8.70056	3.11854	0.000109463	0.00230391
SPNCRNA.909		-0.803217	-1.05898	0.144436	0.231389
SPAC3A11.04		4.61812	-0.404693	0.0523573	0.106688
SPAC328.03	tps1	8.90764	0.507007	0.261986	0.366912
SPAC328.05		6.26611	0.480679	0.00741247	0.0250852
SPAC328.10c	rps502	10.0483	-1.19529	0.00674817	0.0237016
SPNCRNA.913	shd1-antisense-1	-0.946799	2.83541	0.0252967	0.0615233
SPAC16E8.07c	vph1	8.25591	-0.136181	0.311391	0.419941
SPAC16E8.08	pos1	4.43684	-0.614391	0.0532981	0.108074
SPAC16E8.10c	rsm7	6.61562	-0.27896	0.0868561	0.157552
SPAC16E8.11c	tfb1	6.2998	-0.384133	0.0129788	0.0374194
SPAC1B1.01	deb1	7.92653	1.4001	0.010381	0.0318231
SPAC1B1.04c	pan3	6.51757	-0.224492	0.251494	0.355438
SPNCRNA.916		2.75429	0.174388	0.694652	0.775719
SPAC17A2.05	osm1	7.89071	0.652835	0.0450027	0.0954036
SPAC17A2.09c	csx1	7.2082	0.637056	0.0894038	0.160787
SPAC17G6.03		2.11002	2.19719	0.00237573	0.0118298
SPAC17G6.04c	cpp1	6.19047	0.26637	0.185803	0.281767
SPAC17G6.06	rps2401	9.47003	-0.957662	0.0377401	0.0833735
SPAC17G6.13	slt1	7.49117	0.60922	0.0202109	0.0515175
SPAC17G6.14c	uap56	9.04975	-1.02634	0.000305207	0.00366096
SPAC17G6.17	pof8	5.4979	-0.696269	0.00116578	0.00761724
SPAC1142.02c		8.35516	0.295457	0.104181	0.180734
SPAC1142.03c	swi2	6.22311	-0.182643	0.455226	0.562665
SPAC1142.05	ctr5	5.51901	-1.14547	0.0230765	0.0571981
SPAC1142.09		-0.406113	1.1642	0.0699024	0.132733
SPAC15A10.09c	pun1	7.07247	1.77942	0.000356345	0.00388764
SPAC15A10.13	ppk3	3.2681	-0.715345	0.0106356	0.0324252
SPAC15A10.16	bud6	7.06854	0.0653477	0.857287	0.901666
SPAC15E1.02c		6.88187	3.35595	0.000953828	0.00682514
SPNCRNA.931	grx2-antisense-1	1.38078	1.90846	0.00779101	0.0258632
SPNCRNA.84	IRC1-L	-0.20866	1.57918	0.00341604	0.0149741
SPNCRNA.234		-0.761533	0.694174	0.322462	0.431214
SPAC1556.08c	cbs2	7.53382	-0.634258	0.0275123	0.0655936
SPAC1F12.05	any2	3.69432	-1.23143	0.00194302	0.0105017
SPAC1F12.08	cab4	1.08658	-1.44443	0.00840023	0.0273474
SPAC1F12.10c		6.05485	0.942347	0.0247099	0.0603598
SPAC4H3.05	srs2	3.50123	-0.135903	0.763266	0.830389
SPAC4H3.06		5.2198	-0.878067	0.0199386	0.0510572
SPNCRNA.940		2.07981	4.80826	0.000180113	0.00291479
SPAC4H3.10c	pyk1	12.0245	-0.602227	0.0461257	0.0971922
SPAC4H3.12c		-0.648142	-1.04554	0.131885	0.217028
SPAC1071.02	mms19	5.88563	-0.233221	0.305579	0.414007
SPNCRNA.944		2.52271	0.224477	0.773059	0.837769
SPAC2F3.01	imt1	7.11704	1.36927	1.95208e-05	0.00118205
SPAC2F3.17c	lsm6	6.38524	-0.134564	0.51641	0.619848
SPAC2F3.05c		7.109	1.1192	0.0108839	0.0328695
SPAC2F3.11		7.2702	-0.383014	0.134575	0.220088
SPAC2F3.13c		5.16982	-0.665307	0.0525391	0.106942
SPAC2F3.12c	plp1	5.82104	-0.310806	0.206878	0.304841
SPAC2F3.14c	saf2	5.98444	0.647149	0.00545713	0.0204166
SPNCRNA.239		2.78492	1.77857	0.000205775	0.003045
SPAC11G7.02	pub1	8.59609	0.150817	0.396218	0.504979
SPAC11G7.03	idh1	8.25585	0.984265	0.00379525	0.015982
SPNCRNA.953		0.891731	-0.332956	0.452505	0.560642
SPAPB15E9.03c	Tf2-5	3.83273	0.230203	0.661607	0.747851
SPAC27E2.02	yih1	2.80884	-1.63908	0.000402898	0.00416128
SPAC27E2.04c	mug155	1.69023	1.3158	0.00444707	0.0177979
SPAC27E2.06c	msm1	6.40812	1.15959	3.9948e-05	0.00167066
SPAC19G12.01c	cut20	5.47821	-0.272094	0.114756	0.195127
SPAC19G12.04	dal1	4.36833	0.268007	0.15088	0.239848
SPAC23A1.03	apt1	7.67686	-1.60737	1.367e-05	0.000988326
SPAC19G12.13c	poz1	5.47543	0.461547	0.0168153	0.0450703
SPAC23A1.04c	mnl1	6.03926	-0.202707	0.240594	0.343256
SPAC23A1.11	rpl1602	10.4186	-1.25879	0.00218399	0.0113225
SPAC23A1.16c	rtr1	4.58762	1.08973	0.000554125	0.00504879
SPNCRNA.341		-1.10241	1.07114	0.139226	0.22541
SPAC26H5.02c		4.90717	-0.36966	0.115875	0.196311
SPAC26H5.03	pcf2	4.75181	-0.504579	0.0295382	0.0689185
SPAC26H5.10c	tif51	10.5097	-0.465667	0.0883277	0.159646
SPAC26H5.13c	kei1	6.5693	-0.930383	0.0107803	0.032634
SPAC25B8.03	psd2	7.7775	1.281	0.00028772	0.00353491
SPAC25B8.04c	mss51	5.79853	-0.0787744	0.738431	0.809859
SPAC25B8.10		7.3041	1.82466	3.66201e-05	0.00161797
SPAC25B8.18		5.07601	1.23655	0.00275492	0.0130082
SPAC25B8.19c	loz1	6.75177	1.44636	0.000186984	0.00296313
SPAC694.04c		3.95433	-1.6574	0.000346074	0.00386832
SPAC1F7.10		4.84957	0.152838	0.497619	0.601573
SPAC1F7.12	yak3	8.10001	2.23154	6.53827e-06	0.0008336
SPAC1F7.13c	rpl801	10.6884	-1.53974	0.00229365	0.0116397
SPAC21E11.03c	pcr1	6.64433	0.477587	0.0058359	0.021374
SPAC2C4.03c	smd2	5.96688	-0.988332	0.00498229	0.0191947
SPAC2C4.06c		5.15553	-0.407648	0.0529804	0.107682
SPAC2C4.12c	tpt1	5.60422	-1.09647	0.000365543	0.00393613
SPAC2C4.16c	rps801	10.6665	-0.871924	0.029627	0.0689522
SPNCRNA.974		3.6395	2.27254	0.00262438	0.0126417
SPNCRNA.976		3.33472	0.959835	0.0368897	0.0820391
SPAC25G10.01		6.64823	0.711079	0.0720623	0.136082
SPAC25G10.02	cce1	2.59562	0.385373	0.229918	0.331166
SPAC25G10.08		9.98258	-0.912862	0.00152797	0.00896336
SPAC27F1.02c	cdc8	9.07681	-0.322366	0.121542	0.203618
SPAC27F1.04c	nuf2	5.35339	0.593554	0.0374766	0.0829222
SPAC27F1.08	pdt1	7.1566	0.475651	0.00606339	0.0220045
SPAC27F1.09c	prp10	7.71883	0.211931	0.220335	0.320597
SPAC23D3.04c	gpd2	7.85988	-1.22933	0.00012308	0.00246913
SPAC23D3.17		0.520509	0.671749	0.0614753	0.120377
SPAC23D3.13c		7.08473	0.383801	0.0821395	0.150368
SPAC30.02c		5.79894	-0.623113	0.00288858	0.0134392
SPAC30.03c	tsn1	5.39025	-0.671917	0.0068938	0.0240011
SPAC29E6.02	prp3	6.29768	-0.220461	0.409801	0.517081
SPAC29E6.10c	nst1	7.73618	0.582238	0.0185818	0.048452
SPNCRNA.986	srp2-antisense-1	2.30394	0.313326	0.389741	0.498841
SPAC16.03c	ura2	6.24677	-0.768641	0.000549429	0.005039
SPAC9E9.02		3.86372	1.49578	0.000352038	0.00386832
SPNCRNA.12	prl12	1.36403	2.34818	0.0147878	0.0408149
SPAC9E9.06c		6.95224	-0.692243	0.165604	0.258385
SPNCRNA.989		3.09262	3.13855	5.0015e-06	0.000795524
SPNCRNA.311		0.971448	1.30665	0.0317595	0.0726995
SPAC17C9.15c		5.42989	-0.662134	0.00350618	0.0152016
SPAC17C9.09c	tim13	6.57739	-1.00761	0.0157743	0.0429836
SPAC637.07	moe1	9.38076	-0.915478	0.000568491	0.00512102
SPAC637.08	nbp35	3.27204	-1.1956	0.00865093	0.0279025
SPNCRNA.249		1.83952	-0.0922793	0.78635	0.847611
SPAC12B10.03	bun62	5.76358	-0.285849	0.166773	0.2597
SPAC12B10.07	acp1	7.27963	-0.235743	0.259804	0.364458
SPAC12B10.09	pet801	5.29606	-0.608695	0.0054363	0.0203797
SPNCRNA.1002	exg2-antisense-1	-0.0206091	-0.529141	0.328587	0.437827
SPAC12B10.11	exg2	-1.1974	-0.413406	0.588154	0.684131
SPAC12B10.13	gid8	6.35153	1.2588	0.000147659	0.00268945
SPAC12B10.14c	tea5	6.67173	0.0336687	0.779855	0.843389
SPNCRNA.1004	SPAC1093.07-antisense-1	0.44366	0.439957	0.240787	0.343356
SPAC1093.01	ppr5	8.85993	1.85175	7.3841e-06	0.0008336
SPNCRNA.1011	ade2-antisense-1	1.90605	0.504239	0.0904763	0.162268
SPAC144.03	ade2	8.50017	-0.744311	0.0020952	0.0110037
SPAC144.08		4.62525	-0.59986	0.0622597	0.121699
SPAC144.12	rki1	7.52043	-1.816	0.00012428	0.00246913
SPAC144.13c	srw1	5.16513	0.500593	0.0946916	0.168526
SPAC1834.03c	hhf1	9.1392	-1.82148	0.00154061	0.00899011
SPAC1834.07	klp3	5.91515	-0.0284398	0.873251	0.913452
SPAC1834.10c		5.37117	-1.02528	0.0109468	0.0328974
SPNCRNA.1018	SPAC1834.13-antisense-1	-0.0536271	0.443517	0.309777	0.418392
SPAC458.05	pik3	6.73755	1.03955	8.10667e-05	0.00203405
SPAPYUG7.02c	sin1	6.99316	0.234807	0.0951458	0.169064
SPNCRNA.1022	sdu1-antisense-1	-0.0214045	1.05155	0.0579272	0.114639
SPAPYUG7.06	sdu1	-1.52885	-0.231491	0.77157	0.836644
SPAC11H11.02c	mug162	4.70142	-0.450942	0.0291743	0.0683805
SPAC11H11.06	arp2	8.89719	0.186437	0.346743	0.455694
SPAC22F8.03c		-1.75028	2.27274	0.0137257	0.0387188
SPAC22F8.04	pet1	7.27145	0.474755	0.0271282	0.0648444
SPNCRNA.1024		-0.900432	0.835179	0.247161	0.350739
SPAC22F8.10c	sap145	6.35617	-0.328538	0.0812531	0.148991
SPAC20G4.07c	erg4	7.38734	-0.581111	0.00394904	0.0164553
SPAC4F10.03c	trm7	5.65355	-0.368596	0.0602141	0.118491
SPAC4F10.05c	lip2	0.277913	-0.670203	0.0999759	0.175076
SPAC4F10.16c		6.62776	-0.0407285	0.808814	0.8649
SPAC19B12.03	bgs3	8.18707	0.107324	0.818173	0.871995
SPAC19B12.05c	fcp1	7.53138	-0.177458	0.35744	0.466668
SPAC19B12.09	srp14	5.76843	-0.870423	0.0429751	0.0920163
SPAC19B12.12c	yip11	4.56651	-0.413795	0.0330107	0.0749166
SPAC19B12.13	cox1102	7.36416	-0.116621	0.38375	0.492471
SPAPB8E5.02c	rpn502	7.85557	-0.361195	0.0348819	0.0784279
SPAPB8E5.06c	rpl302	9.725	-1.22069	0.00125063	0.00792069
SPAC1B3.06c		7.26311	1.88165	3.27025e-05	0.00151712
SPAC1B3.13	nan1	7.45531	-1.02653	0.00234981	0.0117427
SPAC1B3.17	clr2	6.16637	0.485457	0.0341507	0.0769705
SPAC1B3.18c	mrps18	5.24716	-0.218832	0.159659	0.250656
SPAC1952.05	gcn5	5.61971	-0.492028	0.185561	0.281553
SPNCRNA.1040	SPAC1952.08c-antisense-1	-1.22149	1.56153	0.00506372	0.0193611
SPAC1952.09c		6.69323	0.505749	0.0164448	0.0444408
SPAC1952.14c	mrpl25	6.16356	-0.564099	0.0484185	0.100577
SPAC1952.16	rga9	5.53149	-0.507011	0.0799014	0.147094
SPAC1952.17c		4.73092	0.444867	0.125087	0.208616
SPAC890.02c	alp7	5.85156	-0.158114	0.500942	0.605065
SPAC890.03	ppk16	6.62517	-0.0558948	0.766491	0.832759
SPAC22E12.04	ccs1	7.81077	0.282388	0.507072	0.610963
SPAC22E12.06c	gmh3	5.47064	-0.285923	0.36201	0.471528
SPAC22E12.11c	set3	6.90456	0.719105	0.0694714	0.132131
SPAC22E12.14c	sck2	6.00605	-0.275255	0.542692	0.644721
SPAC2E12.02	hsf1	7.80305	0.476614	0.0193508	0.0498427
SPAC1006.03c	red1	6.80644	0.457462	0.0148046	0.0408411
SPAC1006.08	etd1	5.02054	-0.696596	0.0949304	0.168789
SPAC1250.04c	atl1	3.50957	-1.7471	0.000653607	0.00547643
SPAC1250.03	ubc14	5.85811	-0.112155	0.416547	0.52393
SPAC1250.01	snf21	7.22889	0.36556	0.072657	0.136788
SPAC29A4.16	hal4	9.04785	-0.00246927	0.990575	0.99361
SPAC29A4.13	ure6	3.21146	-0.77595	0.174024	0.269034
SPNCRNA.1048		2.37298	0.881555	0.088314	0.159646
SPAC29A4.07	srb6	3.89799	-0.389945	0.136896	0.222751
SPNCRNA.1051	cbf5-antisense-1	-1.76714	-0.332861	0.492356	0.597465
SPAC29A4.02c		10.7264	-1.18628	0.000389916	0.00408787
SPAC26F1.13c	lrs1	9.14661	-1.15544	0.000503886	0.00475332
SPAC26F1.11		4.71754	1.76751	0.0733832	0.137689
SPAC26F1.08c		6.07849	0.501531	0.00719149	0.0245967
SPAC26F1.06	gpm1	12.3916	-0.862948	0.0867196	0.157356
SPAPJ691.02		5.24103	3.75024	7.23733e-08	0.000201451
SPAC13D1.01c	Tf2-7	4.23909	-0.316816	0.547418	0.648399
SPAC19D5.01	pyp2	6.20381	0.648917	0.0889738	0.160245
SPAC19D5.02c	pex22	6.17058	-0.729045	0.00247543	0.012163
SPAC19D5.03	cid1	5.20896	0.558901	0.00870026	0.0280291
SPAC14C4.01c		4.64394	1.65704	0.00019415	0.00298431
SPAC14C4.08	mug5	2.79389	-1.20521	0.00467993	0.0184382
SPAC14C4.14	atp1	9.77837	-0.071103	0.75512	0.82475
SPAPJ760.02c	abp1	7.67157	0.4537	0.0267072	0.0640857
SPNCRNA.1065		-0.26416	2.16651	0.0169253	0.0453215
SPAC2H10.02c	nas2	1.83705	0.136996	0.695623	0.776214
SPAC11E3.03	csm1	5.08776	-0.530117	0.00600602	0.021839
SPAC11E3.08c	nse6	4.73715	0.111956	0.594723	0.689324
SPNCRNA.1070	ofd2-antisense-1	1.69212	0.247484	0.658429	0.745318
SPAP8A3.04c	hsp9	11.1412	2.96606	0.00176092	0.00988208
SPAP8A3.05	ski7	6.62976	0.700723	0.000807388	0.00610697
SPAP8A3.07c		6.59203	-1.60457	0.000219702	0.00312034
SPNCRNA.1072	SPAP8A3.07c-antisense-1	-0.00718149	-0.158024	0.730655	0.803229
SPNCRNA.525		-1.99884	-2.51189	0.00143283	0.00866966
SPAP8A3.08	cdc4	7.62758	-0.313007	0.176231	0.271241
SPNCRNA.1075	new12-antisense-1	0.725886	-0.135339	0.661814	0.747933
SPNCRNA.1076	sum1-antisense-1	0.797413	0.614786	0.203721	0.301546
SPNCRNA.1077	SPAC4D7.06c-antisense-1	3.69018	1.39194	0.0175911	0.0467221
SPAC4D7.11	dsc4	6.05684	-0.107366	0.621705	0.713174
SPAC4D7.12c	fet5	6.58845	-0.0725586	0.753035	0.822958
SPAC3G6.01	hrp3	6.88797	-0.481929	0.0666253	0.12819
SPNCRNA.1079	rad2-antisense-1	0.919384	0.776995	0.0765055	0.141827
SPAC3G6.10c	vps51	3.30319	0.0802718	0.840915	0.889995
SPAC29B12.01	ino80	7.87856	0.488893	0.0113768	0.0338368
SPNCRNA.1082	sec16-antisense-1	2.8778	0.136735	0.633717	0.723227
SPAC29B12.10c	pgt1	8.02526	0.906803	0.000496299	0.00472364
SPAC29B12.12		3.38593	1.15777	0.00245766	0.0121128
SPAC29B12.13		5.90053	1.60489	0.0798346	0.147019
SPAC1039.02		8.88861	-1.23084	0.0678167	0.129871
SPAC1039.07c		4.05554	2.03014	0.000148813	0.00269259
SPAC1039.09	isp5	5.95927	0.726859	0.319865	0.428668
SPAC922.04		9.99802	-0.780643	0.135893	0.221399
SPAC922.07c	atd2	4.45674	0.530206	0.327547	0.436546
SPAC869.10c	put4	3.19913	-2.14167	0.0210509	0.0533017
SPNCRNA.279		2.90693	2.92171	1.84399e-05	0.00116653
SPAC869.05c		7.3637	2.13918	0.000826106	0.00616042
SPNCRNA.280		-0.902905	1.04073	0.146468	0.23397
SPNCRNA.281		0.601926	0.23312	0.59917	0.693611
SPAC869.02c		9.08934	2.69737	0.00243537	0.012062
SPNCRNA.283		-1.04646	-1.66846	0.00808899	0.0265359
SPAC186.03		3.55413	-0.518462	0.487232	0.59297
SPAC186.08c		0.68166	-1.0059	0.494631	0.599034
SPAC750.01		7.75137	0.954339	0.0424327	0.0911354
SPAC750.04c		0.241442	1.28381	0.0737028	0.138043
SPAC750.06c		3.46594	-1.07215	0.00281724	0.0132239
SPAC212.10		-1.07983	0.98967	0.0583514	0.115274
SPAC212.08c		1.77623	2.028	0.000100184	0.00220444
SPAC212.07c		0.899306	2.26119	9.80942e-05	0.00218402
SPAC212.01c		1.79523	-0.786417	0.0414715	0.0896589
SPAC977.04		0.909962	0.871511	0.029188	0.0683805
SPAC977.06		-0.122892	-0.228247	0.797273	0.856011
SPAPJ695.02		5.74712	0.777126	0.1699	0.263979
SPAC1F8.05	isp3	3.64022	-0.891285	0.0239882	0.0589851
SPAC1F8.06	fta5	1.06715	-1.12948	0.00477086	0.0185906
SPNCRNA.608		4.7513	-2.05969	2.81453e-05	0.0013785
SPAC11D3.05	mfs2	5.04202	0.25648	0.584924	0.680516
SPAC11D3.18c		0.826936	1.02146	0.0301064	0.0698633
SPNCRNA.612	SPAC5H10.01-antisense-1	-2.17609	0.0678571	0.945726	0.963024
SPAC5H10.02c	hsp3102	1.98644	4.74939	1.22881e-05	0.000957667
SPAC5H10.05c		-1.0596	0.784392	0.0969165	0.171377
SPAC5H10.06c	adh4	7.18195	-1.97513	4.60714e-06	0.000795524
SPAC5H10.09c	ecm31	0.26704	-1.55057	0.0334072	0.07557
SPAC13G6.01c	rad8	1.24977	-1.19095	0.0454473	0.0960535
SPAC13G6.02c	rps101	10.2289	-1.7666	6.91466e-05	0.001954
SPAC13G6.03	gpi7	5.95355	-0.654187	0.023609	0.0583364
SPAC13G6.07c	rps601	10.7659	-1.26477	0.00235538	0.01176
SPNCRNA.619		-1.61583	0.199394	0.710339	0.787427
SPAC13G6.11c	erg12	6.87672	-0.44483	0.0740735	0.138564
SPAC24B11.10c	cfh1	6.07901	0.419382	0.300379	0.408889
SPAC24B11.12c		8.58547	0.875441	0.00312165	0.014026
SPAC806.02c		6.47147	-0.488527	0.0298209	0.0692876
SPAC806.07	ndk1	3.4555	0.930421	0.0494556	0.102274
SPNCRNA.631	trk2-antisense-1	1.14906	0.136238	0.806081	0.862805
SPAC1F5.09c	shk2	-0.663425	1.06618	0.0327885	0.0745949
SPAC1F5.06	lsh1	8.74196	0.339351	0.051919	0.105951
SPAC18B11.08c		5.79748	-0.938835	0.0143334	0.039877
SPAC18B11.07c	rhp6	7.53484	0.304863	0.404963	0.512719
SPAC18B11.05	gpi18	6.48808	-0.0826791	0.502763	0.606925
SPAC12G12.16c		3.78956	-0.29255	0.241662	0.344515
SPAC12G12.04	mcp60	8.029	-0.823507	0.0193384	0.049841
SPAC12G12.03	cip2	7.67624	-0.158469	0.338643	0.447797
SPAC630.09c	mug58	3.18664	-0.148377	0.592616	0.687884
SPAC630.10	bmt2	5.89877	-0.572297	0.0129493	0.0373905
SPAC630.14c	tup12	7.83608	-0.370734	0.0171338	0.0457183
SPAC1751.04	loc1	3.34007	-0.948837	0.00501523	0.019255
SPAC31A2.02	trm112	1.94979	-1.91547	0.000223069	0.003146
SPNCRNA.643	trm112-antisense-1	-0.905351	-0.389491	0.336139	0.445227
SPAC31A2.09c	apm4	5.51785	-0.287082	0.0632477	0.123241
SPAC13C5.03	tht1	4.11806	0.535205	0.279594	0.386708
SPAC13C5.05c		7.66942	1.90936	3.86634e-05	0.00167066
SPAC13C5.07	mre11	5.09441	0.38995	0.0417636	0.0898797
SPNCRNA.648		-1.66423	1.76254	0.0788384	0.145522
SPAC24H6.13		6.59198	0.737616	0.0088605	0.0283975
SPAC24H6.09	gef1	7.7132	0.955522	0.0166038	0.0447619
SPAC24H6.08		6.40232	0.562471	0.289096	0.396794
SPAC24H6.04	hxk1	9.32809	-0.200192	0.318065	0.427079
SPAC24H6.02c	tim15	2.80195	0.147612	0.544002	0.64531
SPAC24H6.01c		5.69787	0.166317	0.391744	0.500652
SPAPB21F2.02		7.32054	0.0219669	0.941514	0.96064
SPAC227.06	yip5	6.92404	0.783857	0.00174371	0.00985459
SPAC227.07c	pab1	7.52801	-0.447863	0.0112492	0.0336108
SPAC227.13c	isu1	7.06463	0.304978	0.205989	0.304112
SPAC227.14	yfh7	6.18138	0.0114493	0.925004	0.949514
SPAC2F7.13c	wrs1	8.06276	-0.991976	0.000318941	0.00373354
SPAC2F7.16c	pld1	7.49271	0.815633	0.00105237	0.00712719
SPAC13A11.05	ysp2	7.86569	-0.298885	0.19781	0.294615
SPNCRNA.665	aur1-antisense-1	-1.88511	5.08238	0.00102387	0.00704434
SPAC1F3.02c	mkh1	6.5887	0.835455	0.00023707	0.00324889
SPAC1F3.07c	rsc58	6.32486	-0.0706246	0.685987	0.767925
SPAC1D4.01	tls1	3.18199	-0.00490936	0.981712	0.986853
SPNCRNA.670		3.33239	0.36041	0.10642	0.183988
SPAC1D4.05c		5.90838	-0.704809	0.00628386	0.0224948
SPAC1D4.06c	csk1	5.38375	0.658026	0.0159772	0.0433983
SPAC1D4.11c	lkh1	6.73407	0.809681	0.0197023	0.0505683
SPAC1D4.12	rad15	6.4955	0.344463	0.0621899	0.121606
SPAC22F3.13	tsc1	7.0777	0.126675	0.363585	0.472915
SPAC22F3.07c	atp20	6.9078	-0.791305	0.0130495	0.0375047
SPAC22F3.05c	alp41	2.40739	0.576834	0.20276	0.300443
SPAC22F3.03c	rdh54	2.06755	0.343772	0.244567	0.347855
SPAC1296.01c		7.5923	0.651165	0.00947864	0.0297717
SPAC1296.04	mug65	5.83745	-0.654936	0.114734	0.195127
SPAPJ696.02	lsb4	7.55922	0.48143	0.216259	0.315601
SPAC22G7.03		1.95505	-0.757476	0.0562011	0.112301
SPNCRNA.681		-1.03011	0.668735	0.1295	0.213671
SPAC4G8.10	gos1	0.192116	0.957145	0.11916	0.200473
SPNCRNA.686	SPAC16C9.02c-antisense-1	-0.146683	-0.0613762	0.890052	0.924771
SPAC16C9.06c	upf1	7.20646	-0.657899	0.0393702	0.086221
SPAC2G11.06	vps4	3.63861	-0.925023	0.00369163	0.0157699
SPNCRNA.689	SPAC2G11.10c-antisense-1	0.431596	-1.06883	0.0089888	0.0286274
SPAC23G3.03	sib2	7.24849	0.510363	0.25116	0.355236
SPAC23G3.05c		5.71172	-0.662138	0.045579	0.0962495
SPAC23G3.06	nop58	9.0457	-1.04119	0.000336639	0.00383346
SPAC23G3.09	taf4	3.16366	-0.58193	0.243245	0.346152
SPAC22H12.02	tfg3	7.45369	-0.246854	0.133298	0.218612
SPAC1687.03c	rfc4	-2.07749	1.20043	0.145811	0.233457
SPAC1687.04	mcb1	0.826443	0.528129	0.370454	0.478718
SPAC1687.05	pli1	7.06241	0.116571	0.455167	0.562665
SPAC1687.11	spb1	7.51325	-0.560171	0.00427215	0.0173599
SPAC1687.12c	coq4	6.82311	-0.162855	0.633971	0.723369
SPAC1687.13c	csn5	5.43186	-0.57556	0.00419395	0.0171368
SPAC1687.23c		-0.389109	0.964608	0.117034	0.197792
SPAC1687.16c	erg31	8.6173	-0.40837	0.221834	0.322022
SPNCRNA.699		3.59067	0.16236	0.463533	0.570148
SPAC222.04c	ies6	6.13621	-0.255777	0.229097	0.33041
SPAC222.17		4.53899	-0.0329625	0.909493	0.938489
SPAC222.13c		6.45274	0.212006	0.292831	0.40113
SPAC222.16c	csn3	5.48879	-0.407288	0.0230683	0.0571981
SPAC821.05	tif38	8.49342	-0.966973	0.000367398	0.0039461
SPAC821.06	spn2	1.71698	0.664586	0.367192	0.476161
SPNCRNA.703		3.36701	-0.0199314	0.962473	0.97336
SPAC821.12	orb6	7.44781	0.451511	0.00769648	0.0256411
SPAC139.03	toe2	5.70219	0.259814	0.133473	0.218676
SPAC23C4.14	alg1	5.88469	-0.997578	0.000317912	0.00373354
SPAC23C4.16c	atg15	6.89972	0.895889	0.00433321	0.017544
SPAC1A6.05c	ptl3	6.7576	-0.0326979	0.850855	0.897444
SPAC30D11.14c		7.03919	0.0826397	0.584696	0.680394
SPAC30D11.03	ddx27	7.20777	-0.243544	0.127801	0.211684
SPAC56F8.05c	mug64	5.65856	-1.97238	9.05023e-06	0.000834624
SPAC56F8.06c	alg10	4.67101	-0.43262	0.314817	0.423329
SPAC56F8.10	met9	7.28258	-0.89772	0.0181905	0.0478092
SPAC56F8.14c	mug115	5.83205	0.0564976	0.764083	0.831116
SPAC22A12.08c		7.59303	0.538781	0.137441	0.2234
SPAC22A12.10	ept1	5.49102	-0.99405	0.00644575	0.0229141
SPAC22A12.11	dak1	8.86327	0.0983876	0.74366	0.814951
SPAC22A12.12c	rrp40	6.69302	1.26284	0.00114234	0.00755276
SPAC22A12.14c		-0.480299	-0.344456	0.649255	0.737483
SPAC4C5.01		2.9984	-1.29723	0.00187616	0.0103631
SPAC4C5.02c	ryh1	5.91936	0.0302576	0.84251	0.890668
SPAC10F6.01c	sir1	11.2158	0.61375	0.0134306	0.0381734
SPAC10F6.07c	mug94	4.33277	0.463219	0.0482549	0.100387
SPNCRNA.554	SPAC10F6.08c-antisense-1	4.03395	-0.134679	0.60748	0.69974
SPAC10F6.10	rio1	3.14047	-1.85359	0.000462668	0.00455065
SPAC10F6.12c	mam4	5.67035	-0.242391	0.198719	0.295556
SPAC56E4.02c	alg13	4.92054	0.472121	0.0133197	0.0380357
SPAC56E4.03		8.91976	-1.39884	0.000247929	0.00330654
SPAC1420.01c		7.9229	-0.359502	0.0721809	0.13626
SPAPB17E12.03		3.43132	-0.439393	0.286431	0.394011
SPAPB17E12.04c	csn2	3.41421	-0.232009	0.297849	0.406352
SPAPB17E12.05	rpl3703	9.24045	-1.14602	0.0166762	0.0448486
SPAPB17E12.07c	sen2	0.144954	-0.885765	0.134189	0.21976
SPAPB17E12.10c		4.37431	-0.30494	0.284906	0.392585
SPAC1565.07c	knd1	6.06432	0.146978	0.352015	0.461105
SPAC6F12.09	rdp1	7.06678	0.103718	0.458634	0.565421
SPAC6F12.10c	ade3	8.9349	-0.694076	0.0159946	0.0433983
SPAC6F12.16c	mtr4	6.97982	-0.776729	0.071179	0.134643
SPAC19E9.02	fin1	6.97244	0.484758	0.170613	0.265011
SPNCRNA.739	cyp1-antisense-1	0.14272	1.71035	0.00353462	0.0152773
SPAC57A10.10c	sla1	7.95805	-1.6272	1.48062e-05	0.00101761
SPAC57A10.12c	ura3	8.68353	-1.43351	0.000351431	0.00386832
SPAC20G8.05c	cdc15	6.19988	-0.732249	0.0977387	0.172242
SPAC3A12.03c	meu34	5.51533	-0.592612	0.0198981	0.050977
SPAC3A12.10	rpl2001	8.96403	-1.33184	0.00485801	0.0188202
SPAC3A12.17c	cys12	5.91392	0.427443	0.0889623	0.160245
SPAC9.02c		6.9007	-0.55737	0.0049976	0.0192172
SPAC9.10	thi9	5.02609	0.229295	0.47363	0.579371
SPAC5D6.09c	mug86	5.02714	-0.505713	0.0184721	0.0482708
SPAC5D6.02c	mug165	4.19934	-0.463286	0.192315	0.288498
SPAC5D6.01	rps2202	8.64308	-0.756822	0.0708921	0.134282
SPAC57A7.13		6.12361	0.0515442	0.789538	0.850166
SPAC57A7.10c	sec21	8.78452	-0.286037	0.111791	0.191447
SPNCRNA.174		-3.44733	5.58823	2.31888e-05	0.00125173
SPAC57A7.07c		5.98736	0.0784173	0.55243	0.652947
SPAC167.01	ire1	5.05135	0.200781	0.350057	0.459399
SPAC1705.02		5.6638	-0.145121	0.80339	0.860919
SPNCRNA.80		-1.46823	-4.23296	0.00156499	0.00910377
SPNCRNA.745		1.59148	0.802656	0.0162279	0.0439401
SPAC23H4.17c	srb10	4.81634	0.312871	0.39219	0.501106
SPAC23H4.16c		6.22063	0.396986	0.0209286	0.0531279
SPAC23H4.15	tsr1	6.89383	-0.749165	0.009725	0.03033
SPAC23H4.21		2.88967	0.732892	0.185346	0.281432
SPAC23H4.01c	osh3	8.57036	0.78457	0.00244149	0.0120816
SPAP27G11.04c	tad3	5.78099	-1.35013	0.000105038	0.00226342
SPNCRNA.749	SPAP27G11.07c-antisense-1	-1.80944	0.83055	0.264204	0.369461
SPAC343.01c	erg8	1.66834	-1.18752	0.018043	0.0475363
SPAC343.02	img1	6.71507	-0.355859	0.0311828	0.0717826
SPNCRNA.751		1.80939	0.864824	0.0461465	0.0971992
SPAC343.06c		5.96275	1.13657	0.000490318	0.00468199
SPAC343.08c	mrp17	4.29959	-0.69883	0.0834667	0.152447
SPNCRNA.752	ubx3-antisense-1	0.463808	0.136906	0.707886	0.786117
SPAC343.11c	msc1	7.36254	1.5184	2.41343e-05	0.00126979
SPAC824.02	bst1	6.99456	1.57447	0.0237637	0.0585107
SPAC824.03c		6.03422	-0.758569	0.00348437	0.0151306
SPAC824.05	vps16	6.30623	0.393699	0.0180599	0.0475363
SPAC824.09c		6.80748	-0.231885	0.179188	0.274728
SPNCRNA.177		-0.718159	1.17357	0.0225759	0.0561323
SPAC664.06	rlp7	7.97509	0.0214423	0.914112	0.942556
SPAC664.08c	bfr2	5.76206	-0.559986	0.00811513	0.0265903
SPAC664.11	ssc1	10.5756	-0.958785	0.00920196	0.0291064
SPACUNK12.02c	cmk1	6.97751	2.40089	6.29076e-07	0.000499879
SPAC105.02c		7.8286	0.248816	0.0981737	0.172751
SPAC17A5.01	pex6	4.17057	-0.343635	0.405245	0.51296
SPAC17A5.14	exo2	7.92354	-0.0365377	0.831302	0.882169
SPAC17A5.16	ftp105	7.00766	-0.116687	0.558283	0.656658
SPNCRNA.762	crp79-antisense-1	3.26391	0.0142691	0.963988	0.974491
SPAC1002.06c	bqt2	1.18257	1.03724	0.00490697	0.0189498
SPAC1002.07c	ats1	6.73818	-0.0643276	0.821257	0.874037
SPAC1002.08c	mtf1	5.84468	-0.260819	0.204725	0.302756
SPAC1002.13c	psu1	9.15858	-1.36234	8.69637e-05	0.00208675
SPAC1002.18	urg3	8.9142	0.0568804	0.926844	0.950579
SPAC1399.05c	toe1	3.12809	-0.0222903	0.941923	0.96064
SPNCRNA.764	toe1-antisense-1	-1.65426	1.81368	0.00790273	0.026125
SPAP11E10.02c	mam3	5.74568	0.448366	0.146155	0.233633
SPAPB1A10.04c	cwp1	6.73148	-0.27424	0.126812	0.210546
SPNCRNA.766		-1.25182	-0.217788	0.671021	0.754661
SPAPB1A10.11c	mse1	5.65267	-0.851864	0.00315633	0.0141476
SPAPB1A10.12c	alo1	8.36422	1.02688	0.000399848	0.0041529
SPAPB1A10.14	pof15	5.73163	1.5758	0.0758423	0.141052
SPAC140.01	sdh2	8.92804	-0.378635	0.102062	0.177834
SPNCRNA.771	arb1-antisense-1	0.946009	0.532992	0.268194	0.374567
SPAC110.02	pds5	4.19072	-0.790899	0.116673	0.197421
SPAC110.03	cdc42	8.34511	-0.418957	0.0579989	0.114659
SPAC3H1.01c	orc3	6.44435	-0.234319	0.190745	0.287071
SPAC3H1.02c		6.81834	-0.137219	0.581787	0.67769
SPAC3H1.06c		7.032	-0.0860103	0.780681	0.843787
SPAC3H1.07	aru1	8.47705	-0.110913	0.474631	0.580464
SPNCRNA.777		3.34364	1.14299	0.00158794	0.00919958
SPNCRNA.779		4.71276	-0.270793	0.300111	0.408688
SPAC3H1.14	gid4	5.00968	0.347658	0.0416724	0.0898143
SPAC9G1.02	wis4	8.05391	0.227787	0.240219	0.34281
SPAC9G1.07		2.17066	-0.799675	0.07568	0.140827
SPNCRNA.786		0.0425649	-1.31569	0.0055228	0.0205655
SPAC17H9.06c		0.764465	0.0250959	0.935693	0.957543
SPAC17H9.09c	ras1	3.57917	-0.38016	0.120652	0.202616
SPAC17H9.10c	ddb1	7.50779	0.0127224	0.924347	0.949241
SPAC17H9.16	tom22	7.13974	-0.966035	0.000174798	0.00287372
SPAC607.03c	snu13	8.65453	-1.41649	0.00305912	0.0138402
SPAC607.04	arg82	-1.43324	-0.635099	0.185169	0.281265
SPAC607.09c	btn1	3.67806	0.0203142	0.958229	0.970784
SPAC3C7.01c	sac12	7.35848	0.344183	0.0841987	0.153532
SPNCRNA.791	rad55-antisense-1	2.03379	-0.50722	0.194363	0.290787
SPAC3C7.09	set8	4.61465	-0.0755109	0.726768	0.800537
SPAC3C7.10	pex13	5.93864	0.0131867	0.920373	0.946586
SPNCRNA.794		-1.51109	0.474492	0.363191	0.472624
SPAC25A8.01c	fft3	8.11795	0.134298	0.416079	0.52346
SPAC20H4.02	dsc3	4.7615	0.593574	0.361308	0.470723
SPAC23C11.01		6.22468	-0.571404	0.00414761	0.0170278
SPAC23C11.05	ipp1	10.2249	-0.837827	0.00335351	0.0147932
SPAC23C11.06c		2.01566	3.78294	2.99826e-06	0.000641973
SPAC23C11.09	ala1	8.50304	-0.364949	0.0746314	0.13942
SPAC23C11.10	mpn1	3.32883	0.457315	0.115007	0.195376
SPNCRNA.800		3.58679	0.570593	0.0713419	0.134905
SPAC23C11.13c	hpt1	7.62733	-0.813175	0.000285824	0.00352031
SPAC1783.07c	pap1	8.16955	1.11876	0.000242592	0.00329393
SPAC18G6.02c	chp1	6.05851	0.432271	0.0525198	0.106941
SPAC18G6.05c	gcn1	8.3905	-0.369641	0.155128	0.24532
SPNCRNA.188		0.628104	0.868762	0.133407	0.218676
SPAC18G6.06	utp11	6.28778	-0.34708	0.106568	0.184187
SPAC18G6.10	lem2	6.51748	-0.0474892	0.819154	0.872772
SPAC18G6.12c		5.94409	-0.547575	0.161585	0.253037
SPNCRNA.807	pof14-antisense-1	-1.85781	0.389475	0.623888	0.714647
SPAC13D6.05	alp11	6.69399	0.438609	0.114049	0.194281
SPNCRNA.808		-1.60065	1.01207	0.178986	0.274495
SPAC4G9.08c	rpc2	7.02962	0.154679	0.555699	0.655579
SPAC4G9.12	idn1	-1.48031	0.769089	0.197072	0.293892
SPNCRNA.809		1.61353	0.312168	0.307908	0.416555
SPNCRNA.811		-0.0566866	1.0626	0.0533092	0.108074
SPAC13G7.03	upf3	5.43696	-0.603593	0.0282303	0.0667912
SPAC13G7.08c	crb3	6.66328	-1.21403	0.000450359	0.00446358
SPAC13G7.10	teb1	5.41488	0.378364	0.295857	0.40428
SPAC13G7.11	mba1	4.86441	-0.00842966	0.960599	0.972477
SPAC13G7.13c	msa1	6.10635	-0.989202	0.013818	0.0389099
SPAC6C3.04	cit1	8.29293	-0.44533	0.0912795	0.163393
SPNCRNA.814		1.11132	1.55765	0.00323083	0.0144235
SPAC17G8.09	shg1	4.10574	-0.51975	0.0883542	0.159646
SPAC17G8.10c	dma1	6.08548	1.33319	4.2407e-05	0.00167133
SPAC22H10.03c	kap114	6.96422	-0.403902	0.0103571	0.0318024
SPAC22H10.13	zym1	8.41737	5.5641	0.00747779	0.0251991
SPAC22H10.09		6.24629	-0.559093	0.00578081	0.0212492
SPAC1B9.02c	sck1	7.68198	0.645114	0.00308593	0.013907
SPAC6B12.03c	bit2	2.60704	4.64128	0.00363356	0.015572
SPAC6B12.05c	ies2	7.2687	0.46083	0.0400525	0.0873373
SPAC6B12.07c		8.55098	1.8472	1.24671e-05	0.000957667
SPNCRNA.825		-1.09707	1.69796	0.0188633	0.0489794
SPAC6B12.09	trm10	6.40965	0.497435	0.0180491	0.0475363
SPNCRNA.826	cpc2-antisense-1	1.21161	0.631803	0.171884	0.266466
SPNCRNA.828		2.75611	1.63799	0.0477453	0.0995665
SPNCRNA.829		1.55238	0.303731	0.268259	0.374567
SPAC19A8.07c	imp4	5.45307	-0.402553	0.0446347	0.0947678
SPAC19A8.04	erg5	10.1987	0.00101872	0.998046	0.998504
SPAC23H3.04		4.72334	2.05741	0.000129368	0.00249279
SPAC23H3.05c	swd1	6.59473	-0.18853	0.263897	0.369309
SPAC23H3.06	apl6	5.78178	-0.673842	0.0303417	0.0702337
SPAC23H3.08c	bub3	4.8271	-0.318002	0.0693561	0.131957
SPAC23H3.12c		3.10291	-1.07526	0.0346268	0.0779172
SPNCRNA.832	SPAC23H3.15c-antisense-1	-0.207415	2.01283	0.00720954	0.0246126
SPAC25H1.10c	atp19	6.31173	0.454462	0.150776	0.239751
SPNCRNA.834		3.48144	2.28518	0.000657602	0.00547643
SPAC4A8.08c	vrs2	3.32968	-0.511586	0.312655	0.420941
SPNCRNA.840	SPAC823.02-antisense-1	5.45537	0.250166	0.460959	0.567734
SPAC823.05c	tlg2	6.27013	-0.149637	0.340934	0.450291
SPAC823.08c	rrp3	6.51206	-0.520386	0.00679555	0.023762
SPAC823.13c		5.76939	-0.40633	0.0170597	0.0456155
SPAC823.14	ptf1	5.24226	-0.47532	0.118099	0.199108
SPNCRNA.841		2.16945	0.00771854	0.978897	0.985268
SPAC7D4.13c		5.21877	-0.384493	0.0264132	0.0634803
SPNCRNA.842	vma13-antisense-1	-3.1378	0.534433	0.747896	0.818305
SPAC7D4.09c	dfg10	5.81557	0.515822	0.0118346	0.034822
SPAC7D4.07c	trx1	9.66003	0.334398	0.400843	0.508661
SPAC7D4.05		5.1961	-0.622981	0.00336958	0.0148171
SPAC7D4.03c		7.68954	1.3551	0.000380932	0.004024
SPAC4F8.12c	spp42	6.67601	0.127418	0.780734	0.843787
SPAC4F8.11	sea2	6.10459	-0.147669	0.333086	0.442234
SPAC4F8.07c	hxk2	10.044	-1.25794	0.014239	0.0396542
SPNCRNA.201		-1.8677	-0.57375	0.362381	0.471831
SPAC4F8.05c	mrpl28	5.9943	-0.503119	0.0327753	0.0745949
SPAC644.06c	cdr1	7.5282	0.412943	0.13848	0.224758
SPNCRNA.844		5.67052	1.01929	0.0439564	0.093506
SPAC644.07	bcs1	5.95495	-0.0461284	0.731799	0.804011
SPAC644.09		6.11404	-0.271935	0.12639	0.209971
SPAC644.17c	mrpl9	6.28415	-0.067311	0.623325	0.714149
SPAPB2B4.03	cig2	3.08952	-2.18011	0.000340835	0.00385656
SPAPB2B4.05	vma5	7.21845	-0.575202	0.00540906	0.0203216
SPAPB2B4.06		5.59291	1.21875	0.00498664	0.0191982
SPAC6F6.02c	pof5	5.6438	0.707338	0.00254229	0.0123606
SPNCRNA.205		1.37606	3.05333	0.000236913	0.00324889
SPAC6F6.08c	cdc16	5.49346	0.742479	0.00311803	0.0140211
SPNCRNA.849		2.90565	-0.497709	0.179965	0.275499
SPAC6F6.17	rif1	6.1398	-0.626944	0.204756	0.302756
SPAC1805.02c	etf2	7.73236	-0.283334	0.0960538	0.170351
SPAC1805.04	nup132	6.87396	-0.409348	0.127274	0.211125
SPNCRNA.854		3.31336	-0.00823624	0.976591	0.983757
SPAC1805.18	new2	4.74283	-0.602227	0.00803944	0.0264226
SPAC1805.14		5.9508	-0.905195	0.00113787	0.00755005
SPAC1805.17	crm1	7.63357	-0.836866	0.00118081	0.00764371
SPAC3F10.06c	rit1	3.4923	-0.402358	0.267309	0.373521
SPAC3F10.19	spd2	7.0113	0.774409	0.00751244	0.0252394
SPAC3F10.11c	abc2	7.73493	0.282548	0.465443	0.571992
SPAC3F10.15c	spo12	5.05608	0.425046	0.410458	0.517612
SPAC8F11.09c	nnt1	6.27892	-0.943513	0.000234177	0.00324294
SPAC8F11.10c	pvg1	7.82678	-0.0784958	0.707394	0.785727
SPACUNK4.16c		8.78888	1.23831	0.0027958	0.0131566
SPACUNK4.12c	iph1	6.80532	-0.297167	0.0438067	0.0932946
SPACUNK4.10		7.97146	0.117088	0.392827	0.50169
SPACUNK4.08		5.79476	-0.0977718	0.712606	0.788998
SPNCRNA.860		-1.81476	0.885194	0.0884442	0.159672
SPNCRNA.862		0.399047	0.313506	0.593886	0.688641
SPNCRNA.863		4.1985	-0.433422	0.453483	0.561383
SPNCRNA.864	mag1-antisense-1	1.17032	0.829302	0.0387147	0.0851203
SPAPB24D3.06c		5.70637	0.145164	0.441544	0.549659
SPNCRNA.865		-1.76746	-1.39859	0.129426	0.213613
SPAC31G5.08	ups1	5.20467	-0.923466	0.000799216	0.00609485
SPAC31G5.09c	spk1	2.71989	1.03485	0.0639941	0.124434
SPAC31G5.15	psd3	-0.842588	1.55761	0.0220363	0.0551531
SPAC31G5.16c	dpm1	7.32003	-0.373135	0.206179	0.304283
SPAC31G5.18c	sde2	6.34162	1.72561	6.25572e-05	0.00187762
SPAC1786.04		-0.391679	-0.048584	0.906969	0.937048
SPAC1786.03	cut11	5.99654	-0.536375	0.0720345	0.136076
SPAC24C9.02c	cyt2	6.99537	-0.0475801	0.803057	0.860728
SPAC24C9.04		5.92529	-0.455726	0.0677586	0.129823
SPAC24C9.11	sgd1	5.89909	-0.311352	0.0490173	0.101555
SPAC16A10.07c	taz1	6.43001	-0.0983537	0.453061	0.560986
SPAC589.04		5.48499	-0.741871	0.000683441	0.00556744
SPAC589.11	pth4	3.07487	0.953243	0.00375366	0.015898
SPAC688.04c	gst3	7.6788	2.24052	0.00269513	0.012872
SPAC688.08	srb8	6.63122	-0.184437	0.291255	0.399167
SPAC688.10	rev3	5.83301	0.728339	0.0315954	0.0724429
SPAC688.16		5.96593	0.253235	0.560836	0.658825
SPNCRNA.891	bet5-antisense-1	1.56895	0.799292	0.0328226	0.0746115
SPAC3G9.13c	msw1	5.15664	-0.224604	0.407961	0.51546
SPAC3G9.17	new8	4.3092	-0.393544	0.1118	0.191447
SPNCRNA.218		1.68883	1.62027	0.00150692	0.00889786
SPAC3G9.08	png1	5.116	-0.409424	0.062813	0.122437
SPAC3G9.07c	hos2	5.9012	0.0150824	0.920925	0.946776
SPNCRNA.14	prl14	0.966942	5.4299	1.08136e-05	0.000916935
SPNCRNA.894	fmc1-antisense-1	4.69873	1.68926	7.97872e-05	0.00203405
SPAC1486.06	npt1	6.77191	-0.804287	0.00233835	0.0117202
SPNCRNA.895	cox15-antisense-1	0.355489	-1.16165	0.0348749	0.0784279
SPAC1486.10	thi1	6.69278	-1.03706	0.00476285	0.0185906
SPAC6G10.03c	cld1	7.31862	1.54252	0.000378381	0.00401994
SPAC6G10.07	cbc1	7.31509	-0.987813	0.000188755	0.00296836
SPAC6G10.08	idp1	8.29482	-1.25423	0.00147409	0.00880591
SPAC6G9.05	pcd1	5.72804	0.14801	0.417089	0.524375
SPAC6G9.14	puf4	7.38633	0.0861608	0.472021	0.578542
SPAC6G9.15c		2.39757	-0.75338	0.0400819	0.0873672
SPAPB1E7.02c	mcl1	6.25971	-0.161952	0.493154	0.597994
SPAPB1E7.08c		6.57203	1.00796	0.000269588	0.00342804
SPAPB1E7.14	iec5	4.97259	0.117751	0.619005	0.710664
SPAC2E1P5.05	rrp9	6.70541	-0.561844	0.00678402	0.0237377
SPAC26A3.05	chc1	9.53713	-0.275967	0.280055	0.387057
SPAC8E11.08c		3.09479	1.61816	0.00017506	0.00287372
SPAC8E11.02c	rad24	10.4383	-0.308017	0.146215	0.233633
SPAC959.02	sec17	7.85279	0.415943	0.0677611	0.129823
SPAC959.03c	utp7	7.2477	-0.611544	0.00796817	0.0262789
SPAC959.04c	omh6	5.46135	-0.590075	0.039562	0.0865389
SPNCRNA.906		-1.65941	0.488226	0.286023	0.393547
SPAC959.05c	pdi4	6.01639	1.72447	6.60969e-05	0.00190314
SPAC959.06c		3.93146	1.66725	0.000575997	0.00515056
SPAC3H5.10	rpl3202	9.90908	-1.3177	0.014512	0.0402733
SPAC3H5.07	rpl702	9.93959	-1.1653	0.0033249	0.0147136
SPAC3A11.14c	pkl1	4.91581	0.206703	0.330636	0.439821
SPAC3A11.13	gim1	4.96431	-0.957733	0.00225019	0.0115078
SPAC3A11.08	pcu4	5.37076	-0.359906	0.194817	0.29131
SPAC3A11.02	cps3	-1.91065	-1.19369	0.0676628	0.1298
SPAC328.07c	bsd1	6.32187	0.272012	0.0785245	0.14499
SPAC16E8.18		4.58209	0.0280003	0.871252	0.912046
SPAC16E8.14c	tae1	2.44448	-0.873811	0.0124182	0.0362137
SPAC16E8.15	tif45	7.94505	-1.44589	9.77024e-05	0.00218402
SPAC1B1.03c	kap95	8.03135	-0.774375	0.00649389	0.0230541
SPNCRNA.915		0.55678	-0.179972	0.664639	0.749908
SPAC17A2.02c		9.15076	0.293691	0.206226	0.304283
SPAC17A2.03c	vma6	7.81404	-0.353406	0.0280686	0.0665417
SPAC17A2.06c	vps8	7.33529	0.539433	0.0114119	0.0339189
SPNCRNA.920		2.91506	1.6493	0.013364	0.038055
SPAC17A2.14		7.31078	-0.503501	0.00582949	0.0213646
SPAC17G6.05c	bro1	5.18165	0.488658	0.350695	0.459936
SPAC17G6.07c	use1	5.88418	-0.808994	0.000762265	0.00592671
SPAC17G6.08	pep7	6.2032	0.119457	0.453693	0.561393
SPAC17G6.09	sec62	7.31635	-0.1801	0.262802	0.367963
SPAC17G6.10	ssr1	6.87963	-0.546234	0.00477241	0.0185906
SPAC17G6.11c		6.95337	0.302956	0.220825	0.321127
SPAC17G6.15c		6.99702	-1.06701	0.00108522	0.00726134
SPAC1142.06	get3	8.00245	-0.717183	0.0065535	0.0231935
SPAC8C9.03	cgs1	5.76371	1.59292	0.0106513	0.0324292
SPNCRNA.925	SPAC8C9.04-antisense-1	4.0009	1.21116	0.0167147	0.0449086
SPAC8C9.06c	ppr4	6.71969	0.104688	0.613308	0.705431
SPAC8C9.07	fyv7	5.41127	-0.776205	0.00198069	0.0105922
SPAC8C9.09c	mug129	4.88866	-0.813418	0.00259506	0.0125467
SPAC8C9.10c	rrp14	4.43944	-0.397143	0.14178	0.228514
SPAC8C9.19		2.77804	-0.0971022	0.736744	0.808646
SPAC8C9.15c	tif225	7.90918	-0.57865	0.00306414	0.0138402
SPNCRNA.926	mug182-antisense-1	0.978159	1.60236	0.00753497	0.0252731
SPNCRNA.930		-1.2205	0.487544	0.309014	0.417544
SPAC15E1.07c	moa1	-1.22946	1.14982	0.200178	0.297171
SPAC15E1.09	grx2	3.76153	0.249546	0.352115	0.46112
SPNCRNA.933	rpl1002-antisense-1	2.67293	0.0985775	0.702704	0.782078
SPNCRNA.232		-0.765102	-0.384425	0.324079	0.433169
SPAP4C9.02	emc5	6.01604	-0.415226	0.061216	0.119996
SPAC1556.02c	sdh1	9.86284	-0.648543	0.0254182	0.0617513
SPAC1556.03	azr1	2.3005	-0.480253	0.0714623	0.135087
SPAC1556.06	meu1-1	2.79494	0.617554	0.160472	0.251647
SPAC1556.07	pmm1	9.2177	-0.294529	0.189144	0.284893
SPAC1F12.04c		5.11708	-1.76649	1.69833e-05	0.00113911
SPAC4H3.03c		6.52512	1.94065	0.00214063	0.0111896
SPAC4H3.11c	ppc89	6.64177	0.253415	0.15919	0.250059
SPAC4H3.14c	rng8	5.92686	-0.382372	0.0197158	0.0505797
SPAC1071.09c		6.22334	-0.436985	0.0563112	0.112441
SPAC926.02		2.19865	-0.741317	0.219473	0.319511
SPAC926.03	rlc1	6.60035	0.278375	0.0467692	0.0982007
SPAC323.07c		6.92147	-1.42602	0.00318107	0.014247
SPAC2F3.02		6.17855	-0.67792	0.0118133	0.034796
SPAC2F3.06c	kap104	8.01032	-0.298715	0.130082	0.214567
SPAC2F3.08	sut1	5.17883	0.78671	0.0289634	0.068053
SPAC11G7.01		7.09841	0.313287	0.554593	0.654669
SPAC11G7.05c	mct1	5.30926	0.11437	0.568304	0.665632
SPAC11G7.06c	mug132	4.708	-0.260391	0.354151	0.463461
SPAPB18E9.02c	ppk18	7.25269	1.07628	0.000501715	0.00475332
SPAPB18E9.04c		5.9755	1.60866	0.00234295	0.0117202
SPAPB15E9.01c	pfl2	9.93792	-1.5948	0.00107775	0.00722874
SPAC27E2.07	pvg2	5.61584	0.033477	0.830481	0.881634
SPAC19G12.08	scs7	9.25975	-0.0471895	0.89479	0.928173
SPAC19G12.17	erh1	5.05706	-0.634899	0.0106655	0.0324338
SPAC19G12.12	dlp1	-3.56547	4.25083	0.000128915	0.00249279
SPAC19G12.16c	adg2	7.39215	-2.18663	0.00359447	0.0154521
SPAC23A1.02c		4.84646	-0.999666	0.125855	0.209394
SPAC23A1.07		5.0271	-0.982647	0.00127591	0.0080079
SPAC23A1.08c	rpl3401	10.6226	-1.10706	0.00698439	0.0242105
SPAC23A1.09		6.13865	-0.159235	0.352708	0.46168
SPAC23A1.10	tef102	11.4051	-0.107062	0.706133	0.784639
SPAC23A1.15c	sec20	6.32904	0.880778	0.00114875	0.00758612
SPAC26H5.05	mga2	7.95194	0.89637	0.00415946	0.0170627
SPAC26H5.09c		9.55832	0.110979	0.803765	0.861154
SPNCRNA.963		3.08297	0.333819	0.308205	0.416654
SPAC26H5.12	rpo41	5.72179	-0.515451	0.101368	0.177013
SPAC25B8.07c	rcf1	4.79252	0.32448	0.147857	0.235784
SPAC25B8.08		6.64947	1.5407	2.33842e-05	0.00125173
SPNCRNA.967	SPAC25B8.09-antisense-1	2.74751	0.671148	0.0222171	0.0554446
SPAC25B8.16	pop100	5.78519	-0.88002	0.00215222	0.0112186
SPNCRNA.970		0.135426	0.644537	0.139088	0.225285
SPNCRNA.971	SPAC694.03-antisense-1	0.0322455	0.781044	0.0425759	0.0913724
SPAC1F7.01c	spt6	8.10267	-0.172672	0.394358	0.502953
SPAC1F7.04	rho1	9.80982	0.32268	0.0738741	0.138238
SPSNORNA.14	snoR54b	2.68619	1.0505	0.0232712	0.0576293
SPAC1F7.11c		6.32035	-0.116589	0.682201	0.764455
SPAC21E11.04	aca1	3.07472	-1.02607	0.00489576	0.0189269
SPAC21E11.05c	cyp8	6.11223	0.312179	0.0635052	0.123656
SPAC21E11.06	tif224	7.41351	-0.546887	0.00303462	0.0138133
SPAC21E11.07	iba57	5.93719	0.315191	0.141776	0.228514
SPAC21E11.08	lcb2	8.28829	-0.534765	0.00619203	0.0223258
SPAC2C4.11c	rbp28	6.2978	-0.725438	0.00148201	0.00882973
SPAC2C4.17c	msy2	7.28643	2.00583	1.73387e-05	0.00114697
SPAC25G10.09c	pan1	8.28868	0.023785	0.948681	0.96471
SPAC27F1.06c		7.01934	-1.13252	0.000468539	0.00458743
SPAC23D3.01	pdp3	5.71604	-0.830918	0.00114176	0.00755276
SPAC23D3.02	rfc2	6.09413	-0.650273	0.00103631	0.00706999
SPAC23D3.03c		7.34539	-0.131065	0.425564	0.532624
SPAC23D3.07	pup1	7.97541	0.247991	0.259337	0.36394
SPAC23D3.10c	eng2	6.52396	0.170464	0.272632	0.379057
SPAC1527.01	mok11	6.78308	0.526209	0.0967178	0.171256
SPAC30.04c	abc4	8.28542	-0.616884	0.0170732	0.0456166
SPAC29E6.06c		7.89351	-1.35313	3.96884e-05	0.00167066
SPAC16.05c	sfp1	7.03701	1.52948	0.000310723	0.00369614
SPAC9E9.17c		-0.332654	2.05662	0.0274632	0.0655046
SPNCRNA.987	SPAC9E9.17c-antisense-1	1.68053	2.54029	0.00264079	0.0126954
SPAC9E9.04		7.67972	0.198282	0.693678	0.774914
SPAC9E9.05		4.43271	0.109653	0.60672	0.699299
SPAC9E9.11	plr1	8.88833	0.892057	0.068662	0.130815
SPAC9E9.15		5.89702	1.414	0.0188442	0.0489755
SPAC17C9.16c	mfs1	6.33682	-0.953283	0.0187195	0.0487197
SPAC17C9.10	stm1	7.3287	-1.15848	9.8471e-05	0.00218402
SPAC1851.04c	ric1	-0.703877	-1.01581	0.288738	0.3965
SPNCRNA.130	omt3	1.6022	-2.26057	0.0157607	0.0429675
SPAC27D7.07c	smd1	6.38557	-1.20005	5.01364e-05	0.00177435
SPAC27D7.09c		7.17091	0.717668	0.0773733	0.143102
SPAC27D7.14c	tpr1	7.9848	0.0873207	0.659129	0.745807
SPAC637.03		8.15098	3.31302	0.00779047	0.0258632
SPAC31F12.01	zds1	6.96958	-0.169704	0.490227	0.595612
SPAC12B10.05	icp55	6.63355	0.506013	0.0898802	0.161355
SPAC12B10.08c		4.50061	0.34941	0.101866	0.177603
SPAC12B10.12c	rhp41	6.56211	0.755854	0.000717107	0.00570305
SPAC30C2.07		7.74691	-0.116228	0.365907	0.475048
SPNCRNA.1008		2.78755	-0.504523	0.10089	0.1764
SPNCRNA.46	prl46	-1.609	-0.665714	0.379457	0.48786
SPNCRNA.1013		0.425029	0.561116	0.0915228	0.163671
SPAC144.18	vrg4	7.32407	-0.202629	0.231872	0.33329
SPAC1834.06c	pmo25	6.98288	-0.10051	0.636655	0.726151
SPAC1834.09	mug51	5.03174	1.35249	0.000194836	0.00298431
SPAC1834.11c	sec18	8.90662	1.17644	5.7765e-05	0.00185883
SPAC17D4.02	cdc45	6.2177	0.0278164	0.833623	0.884295
SPAC17D4.03c	cis4	6.97439	0.583644	0.011781	0.0347194
SPAC17D4.04	trm401	6.8684	-1.16624	0.000507889	0.00475996
SPAC458.02c		9.12023	-0.42228	0.0350117	0.078662
SPAC458.04c	dli1	2.95225	1.78006	0.00792339	0.0261622
SPAC1782.04	cox24	6.5017	-0.719497	0.0024599	0.0121128
SPAC1782.06c	phb1	7.57415	-0.113768	0.53748	0.640016
SPAC1782.07	qcr8	8.07071	0.143342	0.679627	0.762184
SPNCRNA.54	prl54	0.356335	1.92538	0.00379216	0.015981
SPNCRNA.1027		-0.413119	-1.1677	0.0111958	0.0334732
SPAC4F10.02	aap1	7.15466	1.05212	0.00269834	0.012872
SPAC4F10.09c	noc1	7.61706	-0.799348	0.00351708	0.015237
SPAC4F10.11	spn1	7.07685	0.0589623	0.665005	0.750169
SPNCRNA.1030	btf3-antisense-1	3.38827	0.476575	0.0579967	0.114659
SPAC4F10.20	grx1	8.51705	0.926052	0.101695	0.177416
SPNCRNA.1033	SPAC19B12.01-antisense-1	-1.92265	1.94469	0.00594397	0.0216842
SPAC4F10.22	cmc4	3.65704	1.09207	0.014582	0.0404473
SPNCRNA.255		0.69499	0.069873	0.837233	0.887601
SPAC19B12.08	atg4	6.07461	1.8712	1.41744e-05	0.00100435
SPAC19B12.10	sst2	6.16951	0.77495	0.00703498	0.0243253
SPNCRNA.1035		2.78585	-0.351951	0.38979	0.498841
SPAPB8E5.07c	rrp12	7.7005	-0.447169	0.0216539	0.0545024
SPAC1B3.02c		7.12585	-0.922526	0.00193834	0.0104946
SPNCRNA.1036	wis2-antisense-1	0.358893	1.13373	0.0176423	0.0468135
SPNCRNA.1038		3.60288	0.528048	0.255217	0.359785
SPAC1B3.07c	vps28	5.70027	0.55333	0.0080031	0.0263629
SPAC1B3.08		7.40426	0.0327217	0.855103	0.900389
SPAC1B3.10c		4.84997	-0.412402	0.162162	0.253784
SPAC1B3.12c	rpb10	7.93261	-0.456816	0.0608808	0.119592
SPAC1B3.15c		6.34234	1.36131	0.000533679	0.00494465
SPAC1952.04c		6.29353	1.84694	0.00148955	0.00885935
SPAC1952.12c	csn71	5.59006	1.19494	6.6321e-05	0.00190314
SPAC890.04c		6.93784	-0.820421	0.00153169	0.00896624
SPNCRNA.1042	SPAC890.05-antisense-1	4.04056	0.834397	0.0478624	0.0997567
SPAC890.06	nup155	7.84949	-0.00413712	0.979556	0.985582
SPNCRNA.258		-2.73866	2.98316	0.000663791	0.00549212
SPAC22E12.01	pet3	5.77114	-0.430002	0.246647	0.350276
SPAC22E12.08	rrn10	4.99815	-0.731628	0.0021826	0.0113225
SPAC22E12.09c	krp1	7.57497	0.958509	0.000123962	0.00246913
SPAC22E12.17c	glo3	8.08269	-0.358186	0.0217104	0.0545898
SPAC22E12.18		5.82794	0.0181222	0.891154	0.92557
SPAC2E12.05	wtf1	5.05834	1.13036	0.000623916	0.00538106
SPAC1006.04c	mcp3	0.487815	0.399481	0.250241	0.354383
SPAC1006.07		10.8573	-1.20691	0.000198985	0.00300292
SPAC1006.09	win1	7.19663	0.135565	0.295511	0.40393
SPNCRNA.1045	mug95-antisense-1	1.79116	-1.61584	0.00781151	0.0259156
SPAC29A4.19c	cta5	6.21631	0.00830075	0.972117	0.980216
SPNCRNA.1047	SPAC29A4.14c-antisense-1	-0.283721	-0.600362	0.141247	0.227986
SPSNORNA.15	snoR38	2.09152	1.44703	0.00460926	0.0182502
SPAC26F1.12c	hgh1	6.32893	-0.810911	0.000740708	0.00580559
SPAC26F1.09	gyp51	6.71122	-0.0699861	0.607209	0.699717
SPAC26F1.05	mug106	1.86808	0.0911753	0.77256	0.837555
SPAC26F1.03	pda1	9.29726	-0.831726	0.00274842	0.0129976
SPAC26F1.02	pnn1	5.08531	-0.353368	0.0818096	0.149863
SPAPJ691.03		6.20917	-0.323744	0.300478	0.408889
SPAC19D5.05c	imp3	5.62542	-0.934058	0.00107709	0.00722874
SPAC19D5.10c		0.530722	-0.967206	0.0296698	0.0689941
SPAC14C4.05c	man1	6.47421	0.297213	0.115795	0.196295
SPAC14C4.06c	nab2	6.70952	0.606091	0.0034765	0.0151165
SPAC14C4.09	agn1	6.41824	-2.24982	0.0008057	0.00610249
SPAC2H10.04		-1.96968	1.17385	0.264137	0.36946
SPNCRNA.1066	SPAC2H10.02c-antisense-1	-1.07732	1.09199	0.0755464	0.140696
SPAC11E3.05	sea3	6.70405	0.758471	0.00395924	0.0164855
SPNCRNA.1067	map1-antisense-1	-2.68408	-1.91158	0.166118	0.259027
SPAC11E3.09	pyp3	6.73517	0.640046	0.0263096	0.0633776
SPAC11E3.14		7.21996	0.563264	0.0399908	0.0872369
SPAP8A3.03	zrt2	6.79846	-0.0333986	0.797969	0.856594
SPNCRNA.1071		3.01032	2.76996	0.000562177	0.00509174
SPAP8A3.11c	mtg2	4.95691	-0.665065	0.0256346	0.0620739
SPNCRNA.1074	SPAP8A3.13c-antisense-1	2.35961	0.0802033	0.721519	0.796174
SPAP8A3.14c	sls1	6.38506	0.138672	0.622576	0.713732
SPAC4D7.06c	met8	2.87552	0.875706	0.0465271	0.0978898
SPAC4D7.10c	spt20	3.61189	0.755457	0.114825	0.195155
SPAC4D7.13	usp104	7.64159	-0.342358	0.0585393	0.115554
SPAC3G6.03c		6.61213	-0.114585	0.385291	0.493992
SPAC3G6.04	rnp24	6.24766	-0.623435	0.00382586	0.0160623
SPAC3G6.05		7.26775	0.807562	0.195397	0.29202
SPAC3G6.11	chl1	5.71641	-0.343638	0.2277	0.328906
SPAC29B12.11c		6.45194	1.57011	4.00435e-06	0.000743075
SPAC1039.06		6.60344	-0.279764	0.279347	0.386463
SPNCRNA.1087	gto1-antisense-1	-1.97915	0.769177	0.308169	0.416654
SPAC922.05c		6.28965	1.87772	4.8386e-06	0.000795524
SPNCRNA.1091	put4-antisense-1	1.42215	0.0201076	0.946058	0.963078
SPNCRNA.1092		3.45342	-0.217563	0.68182	0.764182
SPAC869.08	pcm2	2.80357	3.2431	0.00082472	0.00616042
SPAC869.04		-1.78851	3.72591	0.00459976	0.0182362
SPNCRNA.282		2.54042	2.24108	0.00267868	0.0128332
SPAC186.01	pfl9	3.04865	-0.624718	0.155203	0.24532
SPAC186.05c		7.71599	0.612713	0.109267	0.188209
SPAC186.09	pdc102	2.90515	0.468388	0.187768	0.283718
SPAC750.08c		-0.167587	0.688377	0.187821	0.283718
SPAC212.06c		1.34889	1.15861	0.00378773	0.015981
SPAC977.03		1.5435	0.719452	0.0550285	0.110716
SPNCRNA.601		-1.41806	0.363086	0.572914	0.669697
SPAC977.07c	pfl6	2.24811	0.361317	0.221418	0.321585
SPAC977.10	sod2	7.30219	-0.046529	0.871096	0.912046
SPAC977.14c		10.151	-0.156889	0.820712	0.874037
SPAC977.16c	dak2	6.39284	2.92532	3.61e-05	0.00161797
SPAPJ695.01c		2.79032	2.76846	0.00600211	0.021839
SPAC1F8.07c	pdc101	12.6785	-0.827261	0.0213708	0.0539064
SPAC11D3.19		4.44583	0.477142	0.491237	0.596578
SPAC11D3.01c		5.2476	2.0513	0.0309181	0.0713602
SPAC11D3.09		1.83851	1.19745	0.0209891	0.0532087
SPAC11D3.11c		1.69419	-0.194598	0.662781	0.748722
SPAC11D3.15		6.98215	0.802722	0.0109477	0.0328974
SPAC5H10.08c	pan6	6.85121	0.510891	0.00872202	0.0280505
SPAC5H10.11	gmh1	3.08766	1.33848	0.000724577	0.00573004
SPAC5H10.12c		5.00456	-1.08749	0.00236909	0.0118073
SPAC5H10.13c	gmh2	7.76941	-0.430423	0.061188	0.119996
SPNCRNA.617	rad8-antisense-1	3.42048	0.571179	0.0270553	0.0647257
SPAC13G6.05c	trs33	5.57539	-0.109191	0.561323	0.659119
SPAC13G6.09		6.30653	-0.0709299	0.664133	0.749793
SPAC13G6.10c	asl1	9.82146	-0.561478	0.0336535	0.0760344
SPAC13G6.12c	chs1	5.60658	1.07645	0.000661602	0.00548903
SPNCRNA.620	aps1-antisense-1	-1.09666	2.79724	0.00670443	0.0236076
SPAC13G6.14	aps1	6.35243	0.113965	0.737672	0.809186
SPAC24B11.13	hem3	7.85605	0.00769001	0.957074	0.970399
SPNCRNA.629	ndk1-antisense-1	-1.45766	-0.355129	0.576772	0.673283
SPAC806.08c	mod21	5.75234	-0.45745	0.0242573	0.0594631
SPAC1F5.05c	mso1	6.01241	-0.166033	0.278441	0.385592
SPAC1F5.02	pdi1	9.97857	0.214013	0.34684	0.455713
SPAC18B11.11		5.88396	-0.252412	0.444397	0.552455
SPAC18B11.09c		5.76202	0.74152	0.218463	0.318289
SPAC12G12.13c	cid14	6.52193	-0.278355	0.0731982	0.137481
SPAC12G12.12	gms2	6.32443	0.156254	0.256811	0.361301
SPAC12G12.06c	rcl1	7.55073	-0.93947	0.00115954	0.00761219
SPAC12G12.02	efg1	4.94268	-0.794902	0.0190184	0.0492443
SPAC12G12.01c	sea4	6.92199	-0.16705	0.256761	0.361301
SPAC630.07c		5.59549	0.686274	0.0500989	0.103182
SPAC630.08c	erg25	9.89287	0.258821	0.456881	0.563835
SPAC630.11	vps55	6.84842	-0.165556	0.504146	0.608011
SPAC31A2.10		5.96878	0.118443	0.438666	0.546443
SPAC31A2.12	rod1	6.59608	-0.118364	0.445739	0.55352
SPAC13C5.01c	pre9	8.19665	0.0349141	0.828296	0.87978
SPAC13C5.02	dre4	6.26516	0.381038	0.0311913	0.0717826
SPAC23E2.01	fep1	6.8414	-0.00239303	0.993969	0.995431
SPNCRNA.649	lsd2-antisense-1	0.620164	3.11484	7.63597e-05	0.00199238
SPAC23E2.03c	ste7	4.90721	-0.0774204	0.664485	0.749908
SPNCRNA.650		3.60797	1.13055	0.0508222	0.104324
SPNCRNA.651		2.27658	1.55769	0.014715	0.0407117
SPAC24H6.12c	uba3	6.10215	-0.0514909	0.847309	0.894552
SPAC24H6.10c		8.60768	-0.810403	0.00473851	0.0185248
SPAC227.09	fol3	6.35383	-0.546757	0.00419877	0.0171368
SPAC227.12	rna4	2.06324	0.158943	0.683803	0.765788
SPNCRNA.658		1.81277	1.48323	0.0201228	0.0513849
SPAC227.17c		5.9071	-0.655335	0.123896	0.207063
SPAC227.18	lys3	8.83405	-1.45104	2.89809e-05	0.0013906
SPAC2F7.04	pmc2	6.17605	-0.614301	0.0080118	0.0263759
SPNCRNA.660	pol4-antisense-2	-1.24346	0.638702	0.330351	0.439651
SPAC2F7.07c	cph2	7.14187	-0.0891961	0.461281	0.568006
SPAC2F7.08c	snf5	5.28321	-0.534844	0.129349	0.213549
SPAC2F7.09c	gep3	4.29077	-0.922255	0.00582301	0.0213616
SPAC2F7.17	mrf1	4.05711	-0.312957	0.124706	0.20823
SPAC13A11.04c	ubp8	5.64409	0.815737	0.00223044	0.0114652
SPAC3H8.02	csr102	7.86794	-0.163139	0.481111	0.587357
SPAC3H8.05c	mms1	7.21812	-0.322843	0.0467936	0.0982007
SPAC3H8.06	aur1	7.45445	0.859106	0.00272131	0.0129373
SPAC3H8.09c	nab3	3.51215	0.416667	0.433209	0.540544
SPNCRNA.667		3.01639	1.75725	0.00124483	0.00789289
SPAC3H8.10	spo20	8.43683	-0.327338	0.129119	0.213296
SPAC1F3.01	rrp6	7.0828	-0.0109382	0.959149	0.971363
SPAC1F3.03	sro7	7.17889	1.56906	2.45606e-05	0.00127784
SPAC1F3.05	gga21	7.50023	0.351274	0.119013	0.200286
SPAC1F3.06c	spo15	8.17331	-0.325421	0.182932	0.278898
SPAC1F3.10c	oct1	6.19063	0.973003	0.000237176	0.00324889
SPAC1D4.02c	grh1	4.69121	0.386774	0.112001	0.191731
SPAC1D4.03c	aut12	5.64452	1.08868	0.00013428	0.00253402
SPAC1D4.14	tho2	5.90995	-0.653048	0.0808697	0.148523
SPAC22F3.09c	res2	6.29536	1.36157	7.09948e-05	0.00196811
SPAC22F3.15		4.87724	-0.340655	0.187055	0.283048
SPAC1296.03c	sxa2	5.31326	0.877631	0.0186316	0.0485591
SPAC22G7.01c	fra1	7.78308	-0.660142	0.00278628	0.0131229
SPAC22G7.07c	ime4	6.09532	1.85457	0.00693576	0.0240869
SPAC22G7.08	ppk8	6.21034	1.70297	0.00017537	0.00287372
SPAC22G7.09c	nup45	6.55853	-0.899603	0.000810178	0.00611146
SPNCRNA.679		5.29588	2.93676	1.11026e-05	0.000916935
SPAC4G8.04		7.66789	1.76115	1.31872e-05	0.000980014
SPAC4G8.07c	trm2	5.36682	-0.754271	0.0537557	0.108846
SPAC4G8.08		4.64667	-0.334009	0.12111	0.203079
SPNCRNA.682	SPAC4G8.08-antisense-1	-0.143928	0.157866	0.689126	0.770701
SPAC4G8.11c	atp10	0.725613	0.981307	0.0980247	0.172636
SPAC16C9.03	nmd3	7.38501	-0.0810529	0.563299	0.660882
SPAC2G11.03c	vps45	6.51678	-0.0298684	0.81722	0.871378
SPNCRNA.688	vps4-antisense-1	1.61656	1.02428	0.00517466	0.0196503
SPAC2G11.07c	ptc3	9.22479	-0.0320504	0.894827	0.928173
SPAC2G11.14	taf111	7.58191	0.46199	0.0120756	0.0354112
SPAC2G11.15c	tgs1	5.22467	-0.798055	0.000798671	0.00609485
SPAC23G3.08c	ubp7	6.98386	0.182682	0.454658	0.562213
SPAC22H12.05c	fsc1	6.65501	0.854151	0.000340593	0.00385656
SPAC1687.19c	qtr1	-1.87134	-0.0748595	0.883125	0.919977
SPNCRNA.698		4.46286	0.599816	0.0280217	0.0664666
SPAC222.11	hem13	10.371	-0.0146687	0.985394	0.989354
SPNCRNA.50	prl50	1.50123	1.5595	0.00191069	0.0104542
SPAC222.15	meu13	2.33524	2.01215	0.000923568	0.00670004
SPAC821.03c	slf1	7.00203	-1.02924	7.24644e-05	0.00196908
SPAC821.04c	cid13	6.67393	0.80985	0.00159142	0.00920937
SPAC821.08c	slp1	6.15615	-1.26154	0.0408132	0.0886489
SPNCRNA.163		-1.05097	-2.94434	0.0731209	0.137382
SPNCRNA.704	oac1-antisense-1	1.39131	0.692498	0.032821	0.0746115
SPAC139.05		1.8762	0.871596	0.0706938	0.134089
SPNCRNA.706		-2.05373	-0.204722	0.833248	0.884065
SPAC23C4.02	crn1	5.2943	-0.749931	0.153234	0.242771
SPAC23C4.06c		0.109766	0.611775	0.188133	0.283985
SPAC23C4.09c		5.86401	-1.1156	0.0100552	0.0311677
SPAC23C4.10	sec2	5.97974	-0.149643	0.31756	0.426504
SPAC23C4.13	bet1	6.81096	1.15465	0.101327	0.176997
SPAC23C4.15	rpb5	7.04277	-1.2152	5.24334e-05	0.00178875
SPAC23C4.19	spt5	7.50139	-0.251689	0.120781	0.20271
SPAC1A6.11		2.79669	1.90033	0.000272917	0.00343662
SPAC1A6.10	tcd1	6.97867	-0.797207	0.0054439	0.0203814
SPAC30D11.13	hus5	6.12868	-0.00150913	0.991048	0.993904
SPAC30D11.09	cwf19	-2.55262	4.48833	0.00233268	0.0117202
SPAC30D11.06c	hfl1	5.42481	0.0142058	0.923625	0.948675
SPAC56F8.03		9.04906	-0.963253	0.00146301	0.00877648
SPNCRNA.716	SPAC56F8.12-antisense-1	2.23782	0.17049	0.758768	0.82776
SPAC56F8.15		2.68429	-0.615591	0.177671	0.273005
SPAC22A12.03c	csn4	5.83456	0.0456176	0.720756	0.795557
SPAC22A12.06c		9.45048	2.3639	0.00126222	0.00794885
SPAC22A12.15c	bip1	10.1211	-1.40536	0.00193982	0.0104946
SPNCRNA.723		2.47029	-0.819035	0.0568602	0.113131
SPAC10F6.03c	cts1	9.42682	-0.155403	0.482715	0.588927
SPAC10F6.04		6.47445	1.90818	7.20086e-05	0.00196908
SPAC10F6.06	vip1	10.265	1.67284	0.00651513	0.023087
SPAC10F6.08c	nht1	4.14813	-0.962905	0.0283433	0.0669724
SPAC10F6.13c		8.76234	-0.0505101	0.817098	0.871378
SPAC10F6.14c		5.57141	-0.188609	0.396635	0.505163
SPAC56E4.05	mug69	6.22327	-0.540183	0.00399464	0.0165956
SPNCRNA.730	cct5-antisense-1	0.518659	0.126354	0.739351	0.810709
SPAPB17E12.11	ost3	7.83237	-0.333406	0.0571638	0.113532
SPAPB17E12.12c		5.19335	0.580721	0.0052231	0.0198072
SPNCRNA.733	SPAC1565.03-antisense-1	-0.860647	1.97647	0.0133093	0.0380357
SPAC1565.04c	ste4	5.32284	0.849722	0.0329078	0.0747441
SPAC6F12.03c	fsv1	6.48599	1.19292	0.000450608	0.00446358
SPSNORNA.53	snR88	-2.37061	-0.931379	0.311475	0.419951
SPAC6F12.08c	exo84	6.01975	-0.292469	0.131937	0.217049
SPAC6F12.11c	sfc1	6.35316	0.242668	0.134435	0.220001
SPAC6F12.14	cut23	5.01076	0.301931	0.0819007	0.149981
SPAC6F12.15c	cut9	5.21028	0.182197	0.255767	0.360379
SPNCRNA.736		0.338873	0.543638	0.30365	0.411795
SPNCRNA.738		4.18999	2.79603	0.000208199	0.00305012
SPAC57A10.02	cdr2	6.94317	0.0116506	0.957152	0.970399
SPAC57A10.03	cyp1	5.16948	-1.06041	0.000149938	0.00269259
SPAC57A10.07		6.63821	-0.0774017	0.607363	0.69974
SPAC57A10.11c	tim40	6.66999	-0.630913	0.026054	0.0629251
SPAC20G8.02		6.35071	0.116697	0.51947	0.622581
SPNCRNA.58	prl58	5.38124	2.53478	0.000274954	0.00344745
SPAC20G8.03	itr2	9.54819	0.575229	0.0124328	0.0362374
SPAC20G8.06	not1	8.05322	-0.353876	0.287404	0.395154
SPAC20G8.10c	atg6	5.54919	1.60091	0.000449519	0.00446358
SPAC3A12.04c	rpp1	4.1883	-0.867909	0.0227493	0.0564625
SPAC3A12.05c	taf2	7.3004	0.250609	0.174786	0.269809
SPAC3A12.14	cam1	8.71812	0.376975	0.0776938	0.143647
SPAC3A12.16c	tim17	7.34989	-0.846953	0.000170436	0.00287372
[truncated: 3,568 more rows]

## Sheet: Fig2_D
Gene_ID	gene_name	description	Yes_Ala_1	Yes_1	Yes_Ala_2	Yes_2	Yes_Ala_3	Yes_3	log2FC_1	log2FC_2	log2FC_3	log2FC_mean	mean_control	mean_minus_Ala
SPNCRNA.821	SPNCRNA.821	intergenic RNA (predicted) [Source:PomBase;Acc:SPNCRNA.821]	0.325505	52.8773	0.0795459	12.0783	0.186352	16.8067	7.34382	7.24641	6.49486	7.02837	0.197135	27.2541
SPCC737.04	SPCC737.04	UPF0300 family protein 6 [Source:PomBase;Acc:SPCC737.04]	11.4469	1161.7	11.1629	1840.64	13.3641	1291.01	6.66513	7.36535	6.59399	6.87482	11.9913	1431.12
SPBPB21E7.04c	cmt2	human COMT ortholog 2 [Source:PomBase;Acc:SPBPB21E7.04c]	10.3348	3615.12	11.7993	674.668	13.5505	1027.1	8.45039	5.8374	6.24409	6.84396	11.8949	1772.29
SPNCRNA.867	SPNCRNA.867	intergenic RNA (predicted) [Source:PomBase;Acc:SPNCRNA.867]	0.488258	25.4999	0.318184	63.9067	0.532435	53.2969	5.7067	7.64996	6.6453	6.66732	0.446292	47.5678
SPCC338.18	SPCC338.18	Schizosaccharomyces pombe specific protein [Source:PomBase;Acc:SPCC338.18]	13.183	625.413	2.35986	284.79	2.92839	267.645	5.56806	6.91505	6.51407	6.33239	6.15708	392.616
SPBC19F8.06c	meu22	amino acid transmembrane transporter, predicted Meu22 [Source:PomBase;Acc:SPBC19F8.06c]	1.57328	55.9837	0.503791	104.617	0.931762	62.104	5.15316	7.69808	6.05858	6.30328	1.00294	74.235
SPNCRNA.1217	SPNCRNA.1217	antisense RNA (predicted) [Source:PomBase;Acc:SPNCRNA.1217]	0.0542509	11.3674	0.159092	11.0769	0.346083	10.2707	7.71104	6.12155	4.89128	6.24129	0.186475	10.905
SPBPB2B2.08	SPBPB2B2.08	conserved fungal protein [Source:PomBase;Acc:SPBPB2B2.08]	1.84453	26.9336	2.41289	340.829	2.92839	211.749	3.86808	7.14214	6.1761	5.72877	2.39527	193.171
SPBPB21E7.11	SPBPB21E7.11	Schizosaccharomyces pombe specific protein [Source:PomBase;Acc:SPBPB21E7.11]	3.79756	281.967	1.64395	59.0835	1.30447	55.7194	6.21431	5.16752	5.41665	5.59949	2.24866	132.257
SPNCRNA.1541	SPNCRNA.1541	intergenic RNA (predicted) [Source:PomBase;Acc:SPNCRNA.1541]	0.217004	5.18874	0.0530306	2.12545	0.0266218	2.54876	4.57959	5.3248	6.58105	5.49515	0.0988853	3.28765
SPNCRNA.1304	SPNCRNA.1304	intergenic RNA (predicted) [Source:PomBase;Acc:SPNCRNA.1304]	0.244129	16.7268	0.371214	14.8373	0.346083	11.5073	6.09838	5.32083	5.05528	5.4915	0.320475	14.3571
SPNCRNA.14	prl14	antisense RNA (predicted) [Source:PomBase;Acc:SPNCRNA.14]	0.244129	11.0602	0.45076	18.5364	0.212974	10.0184	5.50159	5.36186	5.55583	5.47309	0.302621	13.205
SPBC83.19c	SPBC83.19c	Schizosaccharomyces pombe specific protein [Source:PomBase;Acc:SPBC83.19c]	0.0542509	2.04819	0.132576	5.88587	0.0532435	2.75064	5.23855	5.47236	5.69102	5.46731	0.0800236	3.56157
SPBC3E7.01	fab1	1-phosphatidylinositol-3-phosphate 5-kinase Fab1 [Source:PomBase;Acc:SPBC3E7.01]	0.0271255	2.04819	0.0265153	1.12404	0.0266218	0.706587	6.23855	5.40572	4.73019	5.45816	0.0267542	1.29294
SPAC22H10.13	zym1	metallothionein Zym1 [Source:PomBase;Acc:SPAC22H10.13]	285.441	14704	22.3524	552.639	22.1227	1390.08	5.68687	4.62783	5.9735	5.4294	109.972	5548.89
SPBC3E7.02c	hsp16	heat shock protein Hsp16 [Source:PomBase;Acc:SPBC3E7.02c]	171.596	12295.5	84.5308	2401.93	104.224	4051.5	6.16297	4.82857	5.28069	5.42408	120.117	6249.64
SPAPB1A11.03	SPAPB1A11.03	cytochrome b2 (L-lactate cytochrome-c oxidoreductase) (predicted) [Source:PomBase;Acc:SPAPB1A11.03]	0.135627	0.921683	0.159092	19.497	0.106487	7.29299	2.76462	6.93725	6.09776	5.26654	0.133735	9.23721
SPBC16E9.16c	lsd90	Lsd90 protein [Source:PomBase;Acc:SPBC16E9.16c]	230.105	8491.26	27.1251	1334.29	31.6533	836.12	5.20561	5.6203	4.72328	5.18307	96.2946	3553.89
SPCC569.09	SPCC569.09	Schizosaccharomyces specific protein [Source:PomBase;Acc:SPCC569.09]	15.0818	2638.13	16.466	228.139	17.6769	280.01	7.45057	3.79235	3.98555	5.07616	16.4082	1048.76
SPBC12C2.14c	SPBC12C2.14c	dubious [Source:PomBase;Acc:SPBC12C2.14c]	0.29838	3.20882	0.0795459	4.5779	0.0532435	2.90205	3.42682	5.84676	5.76832	5.01397	0.143723	3.56293
SPNCRNA.1364	SPNCRNA.1364	intergenic RNA (predicted) [Source:PomBase;Acc:SPNCRNA.1364]	0.0813764	12.3574	0.132576	3.98523	0.45257	3.15441	7.24655	4.90977	2.80116	4.98582	0.222174	6.49901
SPBPB21E7.02c	SPBPB21E7.02c	phosphoglycerate mutase family [Source:PomBase;Acc:SPBPB21E7.02c]	1.19352	47.7569	0.715913	19.3335	0.559057	16.1001	5.32241	4.75517	4.84793	4.97517	0.82283	27.7301
SPNCRNA.940	SPNCRNA.940	intergenic RNA (predicted) [Source:PomBase;Acc:SPNCRNA.940]	2.22429	37.8914	0.45076	18.3525	0.45257	16.9329	4.09046	5.34747	5.22554	4.88782	1.04254	24.3923
SPNCRNA.324	SPNCRNA.324	non-coding RNA (predicted) [Source:PomBase;Acc:SPNCRNA.324]	0.461133	11.4698	0.318184	9.23755	0.186352	6.1574	4.63652	4.85958	5.04622	4.84744	0.32189	8.95493
SPNCRNA.770	SPNCRNA.770	antisense RNA (predicted) [Source:PomBase;Acc:SPNCRNA.770]	0.244129	4.98392	0.0265153	1.69628	0.0532435	0.908469	4.35156	5.9994	4.09276	4.81458	0.107963	2.52955
SPNCRNA.1659	SPNCRNA.1659	antisense RNA (predicted) [Source:PomBase;Acc:SPNCRNA.1659]	0.515384	2.59437	0.0795459	4.51659	0.0266218	2.01882	2.33166	5.8273	6.24476	4.80124	0.207184	3.04326
SPAC6B12.03c	bit2	HbrB family protein involved in TOR signaling Bit2 (predicted) [Source:PomBase;Acc:SPAC6B12.03c]	3.90607	93.8069	0.503791	18.3116	0.772031	18.6741	4.58591	5.18379	4.59623	4.78864	1.7273	43.5975
SPAC5H10.02c	hsp3102	glyoxylase III Hsp3102 [Source:PomBase;Acc:SPAC5H10.02c]	1.24777	22.53	0.397729	23.8909	0.851897	15.9992	4.17442	5.90853	4.23117	4.77138	0.832466	20.8067
SPNCRNA.1502	SPNCRNA.1502	intergenic RNA (predicted) [Source:PomBase;Acc:SPNCRNA.1502]	0.244129	7.68069	0.238638	4.27135	0.133109	3.33105	4.97552	4.1618	4.6453	4.59421	0.205292	5.09436
SPCC622.02	SPCC622.02	dubious [Source:PomBase;Acc:SPCC622.02]	0.434007	5.08633	0.397729	7.76608	0.133109	8.02481	3.55083	4.28733	5.91379	4.58398	0.321615	6.95907
SPNCRNA.1668	SPNCRNA.1668	antisense RNA (predicted) [Source:PomBase;Acc:SPNCRNA.1668]	1.95303	23.0421	0.291668	8.64488	0.266218	10.1698	3.56048	4.88945	5.25554	4.56849	0.836973	13.9523
SPCPB16A4.06c	SPCPB16A4.06c	Schizosaccharomyces specific protein [Source:PomBase;Acc:SPCPB16A4.06c]	9.03278	408.681	8.45838	166.828	9.58384	140.459	5.49966	4.30183	3.87341	4.5583	9.025	238.656
SPNCRNA.1122	SPNCRNA.1122	intergenic RNA (predicted) [Source:PomBase;Acc:SPNCRNA.1122]	3.49918	84.0097	1.2197	29.9199	1.65055	34.219	4.58547	4.6165	4.37378	4.52525	2.12315	49.3829
SPNCRNA.33	prl33	non-coding RNA, poly(A)-bearing (predicted) [Source:PomBase;Acc:SPNCRNA.33]	0.325505	2.59437	0.0530306	3.086	0.0532435	1.31223	2.99463	5.86277	4.62327	4.49356	0.143927	2.33087
SPBC19C7.04c	SPBC19C7.04c	conserved fungal protein [Source:PomBase;Acc:SPBC19C7.04c]	17.3874	237.214	55.6556	1820.08	64.3448	1327.45	3.77007	5.03133	4.36669	4.38937	45.7959	1128.25
SPBPB21E7.01c	eno102	enolase (predicted) [Source:PomBase;Acc:SPBPB21E7.01c]	17.4417	287.599	2.04168	43.4696	2.52907	57.8644	4.04345	4.41218	4.516	4.32388	7.33747	129.644
SPNCRNA.1378	SPNCRNA.1378	antisense RNA (predicted), possible alternative UTR [Source:PomBase;Acc:SPNCRNA.1378]	1.08502	71.2427	1.0341	12.2009	1.73042	17.917	6.03695	3.56055	3.37214	4.32321	1.28318	33.7869
SPAC19A8.16	prl65	conserved fungal protein [Source:PomBase;Acc:SPAC19A8.16]	10.1178	228.748	4.24245	122.725	4.17962	50.5967	4.49879	4.85438	3.5976	4.31693	6.17995	134.023
SPAC20G4.03c	hri1	eIF2 alpha kinase Hri1 [Source:PomBase;Acc:SPAC20G4.03c]	53.2744	672.112	36.6176	1030.01	40.7579	846.618	3.65719	4.81397	4.37656	4.28257	43.55	849.579
SPBC56F2.06	mug147	Schizosaccharomyces specific protein Mug147 [Source:PomBase;Acc:SPBC56F2.06]	5.7506	14.3373	0.530306	35.1313	0.692166	30.358	1.31799	6.04979	5.45482	4.2742	2.32436	26.6089
SPNCRNA.1463	SPNCRNA.1463	intergenic RNA (predicted) [Source:PomBase;Acc:SPNCRNA.1463]	2.19716	48.7127	4.42805	100.714	3.83354	54.4577	4.47058	4.50745	3.82839	4.26881	3.48625	67.9614
SPNCRNA.1526	SPNCRNA.1526	antisense RNA (predicted) [Source:PomBase;Acc:SPNCRNA.1526]	0.623886	14.0642	0.609852	18.2299	1.06487	9.33704	4.4946	4.9017	3.13229	4.1762	0.766203	13.877
SPNCRNA.455	SPNCRNA.455	non-coding RNA (predicted) [Source:PomBase;Acc:SPNCRNA.455]	0.0271255	0.853411	0.0265153	0.797045	0.0798653	0.47947	4.97552	4.90977	2.5858	4.15703	0.044502	0.709975
SPNCRNA.1227	SPNCRNA.1227	antisense RNA (predicted) [Source:PomBase;Acc:SPNCRNA.1227]	3.25505	47.4496	2.65153	48.3541	1.97001	38.938	3.86564	4.18874	4.3049	4.11976	2.62553	44.9139
SPBPB2B2.12c	gal10	UDP-glucose 4-epimerase/aldose 1-epimerase Gal10 [Source:PomBase;Acc:SPBPB2B2.12c]	1.11214	14.4738	0.928035	19.2517	0.878518	15.015	3.70203	4.37466	4.09519	4.05729	0.972899	16.2468
SPSNRNA.04	snu4	small nuclear RNA U4 [Source:PomBase;Acc:SPSNRNA.04]	0.108502	1.26305	0.0530306	3.24949	0.239596	1.53935	3.54112	5.93725	2.68365	4.054	0.133709	2.0173
SPBC354.12	gpd3	glyceraldehyde 3-phosphate dehydrogenase Gpd3 [Source:PomBase;Acc:SPBC354.12]	1630.81	28803.5	625.098	6304.08	660.167	16598.6	4.14258	3.33413	4.65209	4.04293	972.025	17235.4
SPNCRNA.869	SPNCRNA.869	intergenic RNA (predicted) [Source:PomBase;Acc:SPNCRNA.869]	1.19352	4.43773	0.371214	16.9423	0.532435	12.6933	1.8946	5.51224	4.57532	3.99405	0.699057	11.3578
SPAC22A12.17c	SPAC22A12.17c	short chain dehydrogenase (predicted) [Source:PomBase;Acc:SPAC22A12.17c]	27.8307	146.684	8.6705	364.761	9.77019	176.546	2.39796	5.39469	4.17551	3.98939	15.4238	229.33
SPNCRNA.1252	SPNCRNA.1252	antisense RNA (predicted) [Source:PomBase;Acc:SPNCRNA.1252]	0.569635	7.64656	0.662882	8.19526	0.346083	8.27716	3.7467	3.62797	4.57995	3.98487	0.5262	8.03966
SPAC27F1.10	SPAC27F1.10	Schizosaccharomyces pombe specific protein [Source:PomBase;Acc:SPAC27F1.10]	0.0813764	0.614456	0.0530306	0.797045	0.0266218	0.908469	2.91663	3.90977	5.09276	3.97305	0.0536762	0.773323
SPAC869.04	SPAC869.04	formamidase-like protein (predicted) [Source:PomBase;Acc:SPAC869.04]	0.0542509	0.614456	0.0265153	2.67725	0.186352	0.630881	3.50159	6.65779	1.75934	3.9729	0.0890395	1.30753
SPAC4H3.08	SPAC4H3.08	3-hydroxyacyl-CoA dehydrogenase (predicted) [Source:PomBase;Acc:SPAC4H3.08]	137.96	953.772	28.0797	583.907	27.5802	735.456	2.78939	4.37814	4.73694	3.96816	64.54	757.712
SPAC186.07c	SPAC186.07c	hydroxyacid dehydrogenase (predicted) [Source:PomBase;Acc:SPAC186.07c]	1.2749	5.56424	0.848489	38.3399	1.25122	23.6454	2.1258	5.49781	4.24015	3.95459	1.12487	22.5165
SPBC21.03c	SPBC21.03c	EVE domain (PUA-related) protein [Source:PomBase;Acc:SPBC21.03c]	0.0271255	0.921683	0.106061	2.10502	0.133109	0.681352	5.08655	4.31086	2.35579	3.91774	0.0887652	1.23602
SPBC119.03	cmt1	human COMT catechol O-methyltransferase homolog 1 [Source:PomBase;Acc:SPBC119.03]	208.649	3276.45	95.3225	1235.73	99.9914	1494.68	3.97298	3.6964	3.90189	3.85709	134.654	2002.29
SPCC794.16	SPCC794.16	dubious [Source:PomBase;Acc:SPCC794.16]	1.6004	60.3191	1.88259	20.3962	2.34272	16.9329	5.23611	3.43751	2.85357	3.8424	1.9419	32.5494
SPAC23C11.06c	SPAC23C11.06c	hydrolase (inferred_from_context) [Source:PomBase;Acc:SPAC23C11.06c]	1.08502	17.0341	0.875005	15.1643	1.30447	13.1223	3.97263	4.11524	3.33049	3.80612	1.08816	15.1069
SPBC1706.02c	wtf2		0.406882	9.79715	0.609852	7.19385	0.372705	3.40676	4.58968	3.56023	3.19229	3.78074	0.463146	6.79925
SPBC354.11c	SPBC354.11c	dubious [Source:PomBase;Acc:SPBC354.11c]	11.7724	184.029	12.3031	115.183	13.0447	224.341	3.96645	3.22684	4.10416	3.76582	12.3734	174.518
SPAPJ691.02	SPAPJ691.02	yippee-like protein [Source:PomBase;Acc:SPAPJ691.02]	10.7146	131.528	10.394	140.443	9.79681	144.522	3.61772	3.75617	3.88284	3.75224	10.3018	138.831
SPAC869.07c	mel1	alpha-galactosidase, melibiase [Source:PomBase;Acc:SPAC869.07c]	2.38704	56.5299	0.848489	10.1163	1.19798	9.26134	4.56572	3.57565	2.95062	3.69733	1.47784	25.3025
SPCC794.04c	SPCC794.04c	amino acid transmembrane transporter (predicted) [Source:PomBase;Acc:SPCC794.04c]	8.49027	384.103	13.9205	90.5566	17.0646	96.222	5.49954	2.70161	2.49536	3.5655	13.1585	190.294
SPBC3H7.08c	SPBC3H7.08c	conserved fungal protein [Source:PomBase;Acc:SPBC3H7.08c]	5.99473	171.604	6.94701	65.9095	7.02815	41.8653	4.83924	3.24602	2.57454	3.55327	6.65663	93.1262
SPAC3G6.07	SPAC3G6.07	dubious [Source:PomBase;Acc:SPAC3G6.07]	6.29311	93.3631	1.67046	17.3306	2.02325	20.9957	3.89101	3.375	3.37535	3.54712	3.32894	43.8965
SPCC191.04c	SPCC191.04c	Schizosaccharomyces pombe specific protein [Source:PomBase;Acc:SPCC191.04c]	3.36356	39.8372	1.75001	26.4251	1.81028	15.873	3.56606	3.91648	3.13229	3.53827	2.30795	27.3784
SPNCRNA.1462	SPNCRNA.1462	antisense RNA (predicted) [Source:PomBase;Acc:SPNCRNA.1462]	0.189878	2.01405	0.424245	5.2932	0.212974	2.47306	3.40695	3.64117	3.53754	3.52856	0.275699	3.2601
SPNCRNA.1595	SPNCRNA.1595	intergenic RNA (predicted) [Source:PomBase;Acc:SPNCRNA.1595]	1.51903	13.0742	2.06819	30.9213	1.97001	22.4846	3.10551	3.90216	3.51266	3.50678	1.85241	22.16
SPCC1906.04	wtf20	wtf element Wtf20 [Source:PomBase;Acc:SPCC1906.04]	4.50283	63.562	3.71214	38.5239	3.51407	34.5218	3.81926	3.37543	3.29629	3.49699	3.90968	45.5359
SPNCRNA.577	SPNCRNA.577	antisense RNA (predicted) [Source:PomBase;Acc:SPNCRNA.577]	0.0271255	0.204819	0.0795459	0.776608	0.0266218	0.47947	2.91663	3.28733	4.17076	3.45824	0.044431	0.486966
SPBP4G3.03	fub2	PI31 proteasome regulator Fub2 (predicted) [Source:PomBase;Acc:SPBP4G3.03]	0.705262	18.8433	1.06061	4.92533	0.985006	9.84175	4.73975	2.21532	3.32071	3.42526	0.91696	11.2035
SPNCRNA.1303	SPNCRNA.1303	intergenic RNA (predicted) [Source:PomBase;Acc:SPNCRNA.1303]	0.406882	5.39355	0.875005	8.78794	0.638923	5.82934	3.72855	3.32816	3.18962	3.41545	0.64027	6.67028
SPNCRNA.258	SPNCRNA.258	non-coding RNA (predicted) [Source:PomBase;Acc:SPNCRNA.258]	0.0271255	0.47791	0.0795459	0.470052	0.0266218	0.302823	4.13902	2.56296	3.5078	3.40326	0.044431	0.416928
SPNCRNA.813	SPNCRNA.813	antisense RNA (predicted) [Source:PomBase;Acc:SPNCRNA.813]	1.13927	4.06223	0.318184	5.08883	0.212974	4.34046	1.83416	3.9994	4.3491	3.39422	0.556809	4.49718
SPCC338.12	pbi2	proteinase B inhibitor Pbi2 [Source:PomBase;Acc:SPCC338.12]	168.069	1951.2	42.9548	462.061	46.2154	429.857	3.53724	3.42719	3.21741	3.39395	85.7465	947.707
SPCC330.06c	pmp20	thioredoxin peroxidase Pmp20 [Source:PomBase;Acc:SPCC330.06c]	545.357	6299.16	372.354	3375.71	373.157	4039.76	3.52989	3.18044	3.43641	3.38225	430.29	4571.54
SPNCRNA.1472	SPNCRNA.1472	intergenic RNA (predicted) [Source:PomBase;Acc:SPNCRNA.1472]	0.89514	16.761	2.06819	17.5963	2.10312	14.6112	4.22685	3.08883	2.79647	3.37072	1.68882	16.3228
SPNCRNA.1480	SPNCRNA.1480	antisense RNA (predicted) [Source:PomBase;Acc:SPNCRNA.1480]	4.2587	15.4638	1.08713	24.6062	1.27785	16.6048	1.86041	4.50043	3.69982	3.35355	2.20789	18.8916
SPNCRNA.1445	SPNCRNA.1445	antisense RNA (predicted) [Source:PomBase;Acc:SPNCRNA.1445]	0.352631	2.5261	0.159092	1.08316	0.0266218	0.580411	2.84068	2.76732	4.4464	3.35146	0.179448	1.39656
SPNCRNA.1394	SPNCRNA.1394	intergenic RNA (predicted) [Source:PomBase;Acc:SPNCRNA.1394]	1.7089	9.69474	0.715913	8.09308	0.292839	4.76946	2.50413	3.49883	4.02564	3.34287	0.905885	7.51909
SPAC9E9.09c	atd1	aldehyde dehydrogenase (predicted) [Source:PomBase;Acc:SPAC9E9.09c]	413.094	2504.45	92.9891	1143.92	87.6389	1196.08	2.59995	3.62078	3.77059	3.33044	197.907	1614.82
SPNCRNA.385	SPNCRNA.385	non-coding RNA (predicted) [Source:PomBase;Acc:SPNCRNA.385]	0.108502	1.63855	0.662882	4.80271	0.346083	3.20488	3.91663	2.85702	3.21108	3.32824	0.372489	3.21538
SPAC869.08	pcm2	protein-L-isoaspartate O-methyltransferase Pcm2 (predicted) [Source:PomBase;Acc:SPAC869.08]	2.7668	44.2408	1.82956	19.3948	2.12974	12.2643	3.99909	3.4061	2.52572	3.3103	2.24203	25.3
SPAPB1A11.02	SPAPB1A11.02	esterase/lipase (predicted) [Source:PomBase;Acc:SPAPB1A11.02]	3.74331	21.0622	4.08336	42.9383	3.72705	61.2964	2.49227	3.39444	4.0397	3.3088	3.85124	41.7656
SPCC576.16c	wtf22		5.28946	42.7047	3.34093	31.187	1.75704	21.6771	3.0132	3.22262	3.62495	3.28693	3.46248	31.8562
SPAC15E1.02c	SPAC15E1.02c	DUF1761 family protein [Source:PomBase;Acc:SPAC15E1.02c]	44.8655	1028.63	35.7426	204.779	34.4486	230.903	4.51898	2.51835	2.74477	3.2607	38.3522	488.105
SPAC637.03	SPAC637.03	conserved fungal protein [Source:PomBase;Acc:SPAC637.03]	312.729	1909.9	49.6366	535.676	49.836	665.731	2.61051	3.43188	3.73968	3.26069	137.401	1037.1
SPCPB1C11.02	SPCPB1C11.02	amino acid permease (predicted) [Source:PomBase;Acc:SPCPB1C11.02]	20.1	136.341	15.2728	185.323	16.3191	172.66	2.76195	3.60101	3.40329	3.25542	17.2306	164.775
SPAC2F7.06c	pol4	DNA polymerase X family [Source:PomBase;Acc:SPAC2F7.06c]	0.352631	2.21887	0.185607	2.04371	0.133109	1.66553	2.65359	3.46086	3.6453	3.25325	0.223782	1.97603
SPNCRNA.103	sme2	meiRNA sme2 [Source:PomBase;Acc:SPNCRNA.103]	14.5664	158.7	3.23487	39.6479	3.59394	21.45	3.44559	3.61547	2.57734	3.2128	7.13173	73.266
SPNCRNA.649	SPNCRNA.649	antisense RNA (predicted) [Source:PomBase;Acc:SPNCRNA.649]	0.59676	6.45178	0.503791	3.76042	0.425948	3.88623	3.43448	2.9	3.18962	3.1747	0.508833	4.69948
SPNCRNA.1223	SPNCRNA.1223	antisense RNA (predicted) [Source:PomBase;Acc:SPNCRNA.1223]	0.406882	7.23692	0.371214	3.04512	0.425948	2.145	4.15269	3.03618	2.33223	3.1737	0.401348	4.14235
SPCC16A11.15c	SPCC16A11.15c	Schizosaccharomyces specific protein [Source:PomBase;Acc:SPCC16A11.15c]	43.4279	550.245	28.7426	278.68	29.7365	176.571	3.66338	3.27735	2.56994	3.17022	33.969	335.165
SPBC1271.06c	mug96	Schizosaccharomyces pombe specific protein [Source:PomBase;Acc:SPBC1271.06c]	0.0271255	0.102409	0.185607	1.16491	0.0266218	0.782293	1.91663	2.6499	4.87703	3.14785	0.0797848	0.683205
SPNCRNA.1111	SPNCRNA.1111	intergenic RNA (predicted) [Source:PomBase;Acc:SPNCRNA.1111]	0.217004	1.29718	0.265153	2.49332	0.212974	2.54876	2.57959	3.23317	3.58105	3.13127	0.23171	2.11309
SPNCRNA.989	SPNCRNA.989	intergenic RNA (predicted) [Source:PomBase;Acc:SPNCRNA.989]	2.54979	24.5782	2.91668	29.9607	3.19461	21.6771	3.26893	3.36067	2.76246	3.13069	2.88703	25.4053
SPAC15A10.10	mde6	Muskelin homolog (predicted) [Source:PomBase;Acc:SPAC15A10.10]	15.8955	80.1865	6.04549	76.5777	6.22949	64.4256	2.33474	3.66299	3.37045	3.12273	9.39017	73.7299
SPBC660.06	wwm2	WW domain containing conserved fungal protein [Source:PomBase;Acc:SPBC660.06]	202.6	2176.61	124.277	1003.95	123.365	923.812	3.42537	3.01405	2.90466	3.1147	150.081	1368.12
SPNCRNA.205	SPNCRNA.205	non-coding RNA (predicted) [Source:PomBase;Acc:SPNCRNA.205]	0.786638	11.5722	1.08713	7.6639	0.798653	4.7947	3.87882	2.81756	2.5858	3.09406	0.890806	8.01028
SPAC32A11.02c	SPAC32A11.02c	conserved fungal protein [Source:PomBase;Acc:SPAC32A11.02c]	121.848	1315.34	64.4587	544.709	69.2965	468.038	3.43229	3.07904	2.75577	3.08903	85.2009	776.031
SPBC1683.07	mal1	maltase alpha-glucosidase Mal1 [Source:PomBase;Acc:SPBC1683.07]	16.3295	209.427	15.1402	76.3529	14.4024	136.069	3.68089	2.33429	3.23995	3.08505	15.2907	140.616
SPCC1442.02	glm2	central kinetochore associated family protein (predicted) [Source:PomBase;Acc:SPCC1442.02]	52.5149	294.324	50.7238	597.477	48.638	448.153	2.48661	3.55815	3.20384	3.08286	50.6255	446.652
SPAC3A11.10c	dpe1	dipeptidyl peptidase (predicted) [Source:PomBase;Acc:SPAC3A11.10c]	198.151	2212.89	122.686	760.872	120.783	1048.15	3.48126	2.63268	3.11735	3.0771	147.207	1340.64
SPBC18H10.05	SPBC18H10.05	WD repeat protein, human WDR44 family [Source:PomBase;Acc:SPBC18H10.05]	34.2866	245.543	39.879	390.103	38.921	328.664	2.84026	3.29015	3.07799	3.06947	37.6955	321.437
SPNCRNA.1505	SPNCRNA.1505	antisense RNA (predicted) [Source:PomBase;Acc:SPNCRNA.1505]	0.868015	1.33132	0.424245	10.9543	0.292839	4.26476	0.617067	4.69045	3.86428	3.05727	0.528366	5.51678
SPNCRNA.1255	SPNCRNA.1255	intergenic RNA (predicted) [Source:PomBase;Acc:SPNCRNA.1255]	6.02185	50.1805	0.795459	3.35168	0.319461	4.8704	3.05885	2.07502	3.93033	3.0214	2.37892	19.4675
SPNCRNA.1515	SPNCRNA.1515	antisense RNA (predicted) [Source:PomBase;Acc:SPNCRNA.1515]	0.108502	0.785138	0.45076	2.84075	0.0798653	0.933704	2.85523	2.65584	3.54733	3.01946	0.213042	1.51986
SPNCRNA.1482	SPNCRNA.1482	intergenic RNA (predicted) [Source:PomBase;Acc:SPNCRNA.1482]	4.99108	9.48992	1.51137	26.2616	0.878518	14.157	0.927043	4.11903	4.0103	3.01879	2.46032	16.6362
SPNCRNA.1039	SPNCRNA.1039	intergenic RNA (predicted) [Source:PomBase;Acc:SPNCRNA.1039]	5.9676	16.522	1.5644	27.9375	1.73042	17.9675	1.46917	4.15852	3.3762	3.00129	3.08747	20.809
SPNCRNA.717	SPNCRNA.717	intergenic RNA (predicted) [Source:PomBase;Acc:SPNCRNA.717]	1.84453	17.6485	1.2197	11.2608	1.11811	6.0817	3.25822	3.20671	2.44341	2.96945	1.39412	11.6637
SPAC4A8.04	isp6	vacuolar serine protease Isp6 [Source:PomBase;Acc:SPAC4A8.04]	208.947	2481.31	142.44	821.386	157.601	1101.44	3.56989	2.5277	2.80505	2.96755	169.663	1468.05
SPNCRNA.279	SPNCRNA.279	non-coding RNA (predicted) [Source:PomBase;Acc:SPNCRNA.279]	3.41781	25.9095	2.09471	18.2299	2.71542	19.0526	2.92234	3.12148	2.81074	2.95152	2.74265	21.064
SPNCRNA.243	SPNCRNA.243	non-coding RNA (predicted) [Source:PomBase;Acc:SPNCRNA.243]	0.0542509	3.14055	0.556821	1.1036	0.399327	1.56459	5.85523	0.986933	1.97014	2.93743	0.3368	1.93625
SPNCRNA.679	SPNCRNA.679	intergenic RNA (predicted) [Source:PomBase;Acc:SPNCRNA.679]	15.2174	80.3913	13.5493	129.285	13.8699	123.224	2.40132	3.25426	3.15125	2.93561	14.2122	110.967
SPNCRNA.737	SPNCRNA.737	intergenic RNA (predicted) [Source:PomBase;Acc:SPNCRNA.737]	0.0542509	0.102409	0.0265153	0.551801	0.0266218	0.302823	0.916627	4.37925	3.5078	2.93456	0.035796	0.319011
SPNCRNA.680	SPNCRNA.680	intergenic RNA (predicted), possible alternative UTR [Source:PomBase;Acc:SPNCRNA.680]	58.2112	190.003	21.5039	298.769	26.3556	257.93	1.70666	3.79636	3.2908	2.93127	35.3569	248.901
SPCC1393.12	SPCC1393.12	Schizosaccharomyces specific protein [Source:PomBase;Acc:SPCC1393.12]	109.804	1225.74	49.6366	352.458	51.0339	284.679	3.48065	2.82797	2.47981	2.92948	70.1581	620.958
SPAC977.16c	dak2	dihydroxyacetone kinase Dak2 [Source:PomBase;Acc:SPAC977.16c]	17.306	240.081	40.5419	220.884	40.3054	234.309	3.79418	2.4458	2.53937	2.92645	32.7178	231.758
SPAP8A3.04c	hsp9	heat shock protein Hsp9 [Source:PomBase;Acc:SPAP8A3.04c]	1477.66	14664.6	602.189	4692.98	617.598	3508.05	3.31095	2.96222	2.50593	2.92637	899.149	7621.87
SPAC29A4.17c	fun14	mitochondrial FUN14 family protein involved in mitophagy [Source:PomBase;Acc:SPAC29A4.17c]	17.1704	87.1161	7.05307	62.7826	5.96328	57.9401	2.34302	3.15404	3.28039	2.92581	10.0623	69.2796
SPCC622.11	lmb1	LMBR1-like membrane protein [Source:PomBase;Acc:SPCC622.11]	46.2218	266.742	41.523	406.554	45.3901	350.392	2.5288	3.29147	2.94852	2.92293	44.3783	341.229
SPMIT.06	cob1-I1	mitochondrial DNA binding endonuclease (predicted) [Source:PomBase;Acc:SPMIT.06]	3.14655	106.471	1.24622	4.5779	0.825275	2.67494	5.08055	1.87713	1.69656	2.88475	1.73935	37.9081
SPNCRNA.913	SPNCRNA.913	antisense RNA (predicted) [Source:PomBase;Acc:SPNCRNA.913]	0.705262	0.648592	0.106061	3.76042	0.0798653	0.95894	-0.120848	5.14792	3.5858	2.87096	0.297063	1.78932
SPMIT.10	atp9	F0-ATPase subunit 9 (predicted) [Source:PomBase;Acc:SPMIT.10]	0.271255	6.89556	0.0530306	0.245245	0.0532435	0.176647	4.66795	2.20933	1.73019	2.86915	0.125843	2.43915
SPAPJ695.01c	SPAPJ695.01c	S. pombe specific UPF0321 family protein 3 [Source:PomBase;Acc:SPAPJ695.01c]	5.72347	42.2609	1.96213	10.9338	1.49082	13.8794	2.88436	2.4783	3.21877	2.86048	3.05881	22.358
SPNCRNA.1160	SPNCRNA.1160	antisense RNA (predicted) [Source:PomBase;Acc:SPNCRNA.1160]	0.786638	6.04215	1.00758	7.21428	1.30447	9.03422	2.94129	2.83996	2.79194	2.85773	1.0329	7.43022
SPCC1739.08c	SPCC1739.08c	short chain dehydrogenase (predicted) [Source:PomBase;Acc:SPCC1739.08c]	2.41417	13.7228	2.81062	25.6689	3.03488	22.1818	2.50698	3.19106	2.86966	2.8559	2.75322	20.5245
SPNCRNA.1229	SPNCRNA.1229	antisense RNA (predicted) [Source:PomBase;Acc:SPNCRNA.1229]	0.976516	9.96783	0.90152	4.82315	0.958384	6.53593	3.35156	2.41954	2.76972	2.84694	0.945473	7.10897
SPNCRNA.620	SPNCRNA.620	antisense RNA (predicted) [Source:PomBase;Acc:SPNCRNA.620]	0.0813764	0.546183	0.265153	2.47288	0.212974	1.23653	2.7467	3.2213	2.53754	2.83518	0.186501	1.41853
SPNCRNA.217	SPNCRNA.217	non-coding RNA (predicted) [Source:PomBase;Acc:SPNCRNA.217]	1.16639	17.8875	0.503791	5.62019	1.38433	2.92729	3.93882	3.47972	1.08038	2.83297	1.01817	8.81166
SPNCRNA.738	SPNCRNA.738	intergenic RNA (predicted) [Source:PomBase;Acc:SPNCRNA.738]	9.22266	74.4174	5.78033	46.1673	5.9899	33.4619	3.01239	2.99765	2.48192	2.83065	6.99763	51.3489
SPAC26H5.08c	bgl2	glucan beta-glucosidase Bgl2 (predicted) [Source:PomBase;Acc:SPAC26H5.08c]	87.8594	997.876	131.542	581.557	138.54	965.526	3.50559	2.14439	2.80102	2.817	119.314	848.32
SPAC3G9.11c	pdc201	pyruvate decarboxylase (predicted) [Source:PomBase;Acc:SPAC3G9.11c]	25.6336	194.748	28.2918	288.837	30.4819	136.624	2.9255	3.3518	2.16418	2.81383	28.1358	206.736
SPNCRNA.980	SPNCRNA.980	antisense RNA (predicted) [Source:PomBase;Acc:SPNCRNA.980]	0.244129	0.170682	0.106061	1.30797	0.0266218	1.05988	-0.516333	3.62436	5.31515	2.80773	0.125604	0.846178
SPCC191.01	SPCC191.01	Schizosaccharomyces specific protein [Source:PomBase;Acc:SPCC191.01]	31.0315	445.788	51.7048	244.632	57.3965	282.66	3.84455	2.24224	2.30003	2.79561	46.711	324.36
SPCC4G3.03	SPCC4G3.03	WD40/YVTN repeat-like protein [Source:PomBase;Acc:SPCC4G3.03]	13.0473	86.8772	8.6705	70.283	9.79681	60.5394	2.73522	3.01899	2.62749	2.7939	10.5049	72.5665
SPBC1773.03c	SPBC1773.03c	aminotransferase class-III, possible transaminase, unknown specificity [Source:PomBase;Acc:SPBC1773.03c]	44.3501	245.475	42.2124	399.218	47.3868	298.028	2.46857	3.24144	2.65289	2.78763	44.6497	314.24
SPNCRNA.1366	nam2	intergenic RNA (predicted) [Source:PomBase;Acc:SPNCRNA.1366]	9.87367	153.511	13.3107	70.0378	13.231	52.3884	3.95862	2.39555	1.98532	2.77983	12.1385	91.9792
SPNCRNA.1481	SPNCRNA.1481	antisense RNA (predicted), possible alternative UTR [Source:PomBase;Acc:SPNCRNA.1481]	0.244129	3.07228	0.689398	4.23047	0.585679	2.44782	3.65359	2.61741	2.06332	2.77811	0.506402	3.25019
SPNCRNA.1015	SPNCRNA.1015	antisense RNA (predicted) [Source:PomBase;Acc:SPNCRNA.1015]	1.3834	9.45579	1.51137	11.0156	1.41095	8.93328	2.77298	2.86561	2.66252	2.76704	1.43524	9.80155
SPNCRNA.1572	SPNCRNA.1572	intergenic RNA (predicted), possible alternative UTR [Source:PomBase;Acc:SPNCRNA.1572]	5.20809	55.1645	1.32576	7.17341	1.14474	6.28358	3.40491	2.43583	2.45657	2.76577	2.55953	22.8738
SPNCRNA.1071	SPNCRNA.1071	intergenic RNA (predicted), possible alternative UTR [Source:PomBase;Acc:SPNCRNA.1071]	5.9676	21.3011	2.12122	29.0615	2.34272	14.6617	1.83571	3.77614	2.6458	2.75255	3.47718	21.6748
SPAC922.09	SPAC922.09	dubious [Source:PomBase;Acc:SPAC922.09]	1.7089	24.4075	2.06819	8.82881	1.97001	9.63987	3.83618	2.09385	2.29081	2.74028	1.9157	14.2921
SPNCRNA.1435	SPNCRNA.1435	antisense RNA (predicted) [Source:PomBase;Acc:SPNCRNA.1435]	3.85181	17.7509	1.67046	14.8373	2.28947	16.4534	2.20429	3.15091	2.8453	2.7335	2.60392	16.3472
SPNCRNA.1323	SPNCRNA.1323	antisense RNA (predicted) [Source:PomBase;Acc:SPNCRNA.1323]	0.0542509	0.238955	0.132576	1.00142	0.0532435	0.454235	2.13902	2.91714	3.09276	2.71631	0.0800236	0.564868
SPBC1685.05	htr11	serine protease (predicted) [Source:PomBase;Acc:SPBC1685.05]	45.7878	436.775	39.9851	218.063	39.6931	214.323	3.25386	2.44721	2.43283	2.7113	41.822	289.721
SPNCRNA.1560	SPNCRNA.1560	antisense RNA (predicted) [Source:PomBase;Acc:SPNCRNA.1560]	8.89715	46.9376	8.03413	73.1851	8.35924	48.704	2.39933	3.18734	2.5426	2.70975	8.43017	56.2756
SPCC1682.04	cdc31	centrin [Source:PomBase;Acc:SPCC1682.04]	0.108502	0.273091	0.0795459	1.02185	0.0266218	0.227117	1.33166	3.68326	3.09276	2.70256	0.0715565	0.507354
SPCC594.03	SPCC594.03	Schizosaccharomyces pombe specific protein [Source:PomBase;Acc:SPCC594.03]	1.4919	9.48992	1.43183	9.33974	1.27785	8.40334	2.66925	2.70553	2.71725	2.69734	1.40052	9.07767
SPAC25G10.04c	rec10	meiotic recombination protein Rec10 [Source:PomBase;Acc:SPAC25G10.04c]	17.1162	156.14	16.9963	81.7482	18.5021	114.947	3.18941	2.26597	2.6352	2.69686	17.5382	117.612
SPNCRNA.952	SPNCRNA.952	antisense RNA (predicted), possible alternative UTR [Source:PomBase;Acc:SPNCRNA.952]	0.461133	2.76505	0.132576	1.45103	0.292839	1.21129	2.58405	3.45218	2.04837	2.69487	0.295516	1.80912
SPNCRNA.1467	SPNCRNA.1467	antisense RNA (predicted), possible alternative UTR [Source:PomBase;Acc:SPNCRNA.1467]	0.678136	3.44778	0.795459	4.04654	0.266218	2.70017	2.34602	2.34683	3.34237	2.67841	0.579938	3.39816
SPNCRNA.1478	SPNCRNA.1478	antisense RNA (predicted) [Source:PomBase;Acc:SPNCRNA.1478]	0.217004	0.751001	0.212122	1.57365	0.133109	1.31223	1.7911	2.89115	3.30135	2.6612	0.187412	1.2123
SPBC365.11	grp2	GRIP domain protein (predicted) [Source:PomBase;Acc:SPBC365.11]	0.0542509	0.273091	0.0265153	0.0817482	0.0266218	0.428999	2.33166	1.62436	4.0103	2.65544	0.035796	0.26128
SPNCRNA.1523	SPNCRNA.1523	antisense RNA (predicted), possible alternative UTR [Source:PomBase;Acc:SPNCRNA.1523]	0.271255	1.33132	0.0795459	0.797045	0.159731	0.782293	2.29514	3.3248	2.29207	2.63734	0.170177	0.97022
SPBC119.05c	lsb1	Wiskott-Aldrich syndrome homolog binding protein Lsb1 (predicted) [Source:PomBase;Acc:SPBC119.05c]	83.4379	550.928	106.273	591.326	106.94	699.244	2.72309	2.47617	2.709	2.63609	98.8836	613.832
SPNCRNA.1186	SPNCRNA.1186	intergenic RNA (predicted), possible alternative UTR [Source:PomBase;Acc:SPNCRNA.1186]	1.43765	6.2811	0.318184	2.69769	0.292839	1.84217	2.12731	3.08379	2.65323	2.62144	0.682891	3.60699
SPNCRNA.1063	SPNCRNA.1063	intergenic RNA (predicted), possible alternative UTR [Source:PomBase;Acc:SPNCRNA.1063]	1.51903	11.2992	4.5076	22.2968	3.27448	20.7181	2.895	2.30641	2.66156	2.62099	3.10037	18.1047
SPAC869.02c	yhb1	nitric oxide dioxygenase (predicted) [Source:PomBase;Acc:SPAC869.02c]	202.437	3470.89	221.217	455.46	236.534	1559.06	4.09976	1.04186	2.72055	2.62072	220.063	1828.47
SPBC106.09	cut4	anaphase-promoting complex, platform subcomplex scaffold subunit Apc1 [Source:PomBase;Acc:SPBC106.09]	60.0015	497.368	59.792	345.018	64.2916	312.438	3.05124	2.52865	2.28087	2.62025	61.3617	384.941
SPNCRNA.987	SPNCRNA.987	antisense RNA (predicted) [Source:PomBase;Acc:SPNCRNA.987]	1.62753	15.9758	1.3788	4.80271	0.958384	6.33405	3.29514	1.80044	2.72445	2.60668	1.32157	9.03753
SPBC15C4.06c	SPBC15C4.06c	ubiquitin-protein ligase E3 (predicted) [Source:PomBase;Acc:SPBC15C4.06c]	27.0983	136.819	19.0115	146.595	22.3889	128.321	2.33599	2.94689	2.5189	2.6006	22.8329	137.245
SPBC12C2.03c	SPBC12C2.03c	methionine synthase reductase (predicted) [Source:PomBase;Acc:SPBC12C2.03c]	39.4947	262.85	76.1784	530.853	77.8687	358.189	2.73451	2.80086	2.20161	2.57899	64.5139	383.964
SPRRNA.02	rns	15S rRNA [Source:PomBase;Acc:SPRRNA.02]	16.4923	311.666	3.15532	12.1805	1.8369	5.27417	4.24014	1.94871	1.52167	2.57017	7.1615	109.707
SPNCRNA.1362	SPNCRNA.1362	antisense RNA (predicted) [Source:PomBase;Acc:SPNCRNA.1362]	0.0542509	2.6285	0.159092	0.34743	0.319461	0.630881	5.59845	1.12686	0.981728	2.56901	0.177601	1.20227
SPNCRNA.1283	SPNCRNA.1283	antisense RNA (predicted) [Source:PomBase;Acc:SPNCRNA.1283]	0.406882	1.63855	0.371214	2.18677	0.106487	0.908469	2.00974	2.55847	3.09276	2.55366	0.294861	1.57793
SPBPB21E7.06	SPBPB21E7.06		0.271255	1.63855	0.318184	1.24666	0.266218	2.27117	2.5947	1.97014	3.09276	2.55253	0.285219	1.71879
SPBC19F8.07	mcs6	TFIIH associated cyclin-dependent protein kinase Mcs6 [Source:PomBase;Acc:SPBC19F8.07]	128.52	627.291	100.175	595.618	101.562	704.291	2.28714	2.57187	2.79381	2.55094	110.086	642.4
SPNCRNA.1564	SPNCRNA.1564	antisense RNA (predicted) [Source:PomBase;Acc:SPNCRNA.1564]	0.434007	2.83332	0.0530306	0.858357	0.212974	0.403764	2.7067	4.01668	0.922834	2.54874	0.233337	1.36515
SPNCRNA.810	SPNCRNA.810	intergenic RNA (predicted) [Source:PomBase;Acc:SPNCRNA.810]	8.76152	85.5459	6.25761	27.8966	6.33598	29.071	3.28744	2.15641	2.19794	2.54726	7.11837	47.5045
SPAC19G12.09	SPAC19G12.09	NADH/NADPH dependent indole-3-acetaldehyde reductase [Source:PomBase;Acc:SPAC19G12.09]	228.152	1369.62	83.6292	460.243	92.1113	555.605	2.58571	2.46032	2.59261	2.54621	134.631	795.156
SPNCRNA.58	prl58	non-coding RNA, poly(A)-bearing (predicted) [Source:PomBase;Acc:SPNCRNA.58]	17.7672	164.538	16.2804	84.732	17.7567	72.9804	3.21113	2.37977	2.03914	2.54335	17.2681	107.417
SPBC106.02c	srx1	sulfiredoxin [Source:PomBase;Acc:SPBC106.02c]	11.881	76.4314	5.46215	33.3124	5.138	25.8157	2.68552	2.60852	2.32897	2.541	7.4937	45.1865
SPNCRNA.870	SPNCRNA.870	antisense RNA (predicted) [Source:PomBase;Acc:SPNCRNA.870]	0.244129	0.47791	0.159092	1.12404	0.0798653	1.13559	0.969094	2.82076	3.82972	2.53986	0.161029	0.912512
SPNCRNA.1187	SPNCRNA.1187	intergenic RNA (predicted), possible alternative UTR [Source:PomBase;Acc:SPNCRNA.1187]	3.22793	17.3072	1.00758	8.37919	1.4642	6.43499	2.42269	3.05592	2.13583	2.53814	1.8999	10.7071
SPNCRNA.516	SPNCRNA.516	non-coding RNA (predicted) [Source:PomBase;Acc:SPNCRNA.516]	0.922266	2.15059	0.371214	6.06981	0.505814	2.54876	1.22148	4.03133	2.33312	2.52864	0.599764	3.58972
SPNCRNA.603	SPNCRNA.603	intergenic RNA (predicted) [Source:PomBase;Acc:SPNCRNA.603]	0.59676	3.48191	0.106061	1.22622	0.159731	0.454235	2.54466	3.53125	1.5078	2.5279	0.287517	1.72079
SPAC4G8.13c	prz1	calcineurin responsive transcription factor Prz1 [Source:PomBase;Acc:SPAC4G8.13c]	122.824	807.565	169.221	855.863	178.552	1007.34	2.71699	2.33847	2.49613	2.5172	156.866	890.256
SPNCRNA.1553	SPNCRNA.1553	intergenic RNA (predicted) [Source:PomBase;Acc:SPNCRNA.1553]	4.04169	16.0441	4.82578	39.1778	4.5257	26.0428	1.98901	3.0212	2.52467	2.51163	4.46439	27.0882
SPNCRNA.253	SPNCRNA.253	non-coding RNA (predicted) [Source:PomBase;Acc:SPNCRNA.253]	0.759513	5.83733	1.11364	5.04795	0.665544	3.53294	2.94216	2.18041	2.40826	2.51028	0.846233	4.80607
SPBC23G7.17c	mat1-Mi	mating-type M-specific polypeptide Mm/Mi [Source:PomBase;Acc:SPBC23G7.17c]	0.406882	5.73492	0.556821	1.55322	0.532435	2.49829	3.81709	1.47997	2.23026	2.50911	0.498713	3.26214
SPBC16E9.20	SPBC16E9.20	dubious [Source:PomBase;Acc:SPBC16E9.20]	0.922266	6.17869	0.397729	3.24949	0.772031	2.59923	2.74405	3.03036	1.75135	2.50859	0.697342	4.00914
SPNCRNA.1315	SPNCRNA.1315	intergenic RNA (predicted) [Source:PomBase;Acc:SPNCRNA.1315]	0.488258	4.4036	0.291668	1.36928	0.585679	2.54876	3.17297	2.23102	2.12161	2.50853	0.455202	2.77388
SPNCRNA.753	SPNCRNA.753	intergenic RNA (predicted) [Source:PomBase;Acc:SPNCRNA.753]	0.840889	6.89556	0.556821	2.86119	0.638923	2.72541	3.03568	2.36133	2.09276	2.49659	0.678878	4.16072
SPAC869.03c	SPAC869.03c	urea transmembrane transporter (predicted) [Source:PomBase;Acc:SPAC869.03c]	0.108502	0.512046	0.424245	3.73998	0.292839	1.26176	2.23855	3.14006	2.10726	2.49529	0.275195	1.83793
SPNCRNA.1604	SPNCRNA.1604	intergenic RNA (predicted) [Source:PomBase;Acc:SPNCRNA.1604]	2.17004	8.12447	0.238638	2.63638	0.45257	1.94311	1.90455	3.46567	2.10216	2.49079	0.953748	4.23465
SPBC119.04	mei3	meiosis inducing protein Mei3 [Source:PomBase;Acc:SPBC119.04]	1.03077	1.57028	1.0341	8.56313	0.532435	7.46964	0.607299	3.04977	3.81036	2.48914	0.865766	5.86768
SPNCRNA.1258	SPNCRNA.1258	intergenic RNA (predicted), possible alternative UTR [Source:PomBase;Acc:SPNCRNA.1258]	2.68542	15.259	1.35228	9.13537	1.41095	6.46023	2.50644	2.75607	2.19491	2.48581	1.81622	10.2849
SPCC1739.06c	met1	uroporphyrin methyltransferase (predicted) [Source:PomBase;Acc:SPCC1739.06c]	147.318	736.118	216.763	1546.06	217.074	1056.22	2.321	2.83441	2.28265	2.47936	193.718	1112.8
SPBC800.14c	SPBC800.14c	DUF1772 family protein [Source:PomBase;Acc:SPBC800.14c]	39.6845	193.792	21.7691	125.034	21.5636	131.249	2.28786	2.52197	2.60563	2.47182	27.6724	150.025
SPNCRNA.1549	SPNCRNA.1549	intergenic RNA (predicted) [Source:PomBase;Acc:SPNCRNA.1549]	0.379756	5.9056	0.371214	1.38972	0.292839	0.857999	3.95894	1.90447	1.55087	2.47142	0.347937	2.71777
SPNCRNA.1326	fbp1-ot2	intergenic RNA (predicted) [Source:PomBase;Acc:SPNCRNA.1326]	0.759513	1.67268	0.106061	2.43201	0.319461	1.05988	1.13902	4.51918	1.73019	2.4628	0.395012	1.72153
SPAC22F8.03c	SPAC22F8.03c	Schizosaccharomyces pombe specific protein [Source:PomBase;Acc:SPAC22F8.03c]	0.0813764	0.921683	0.0530306	0.674423	0.372705	0.428999	3.50159	3.66876	0.202942	2.45776	0.169037	0.675035
SPNCRNA.1289	SPNCRNA.1289	antisense RNA (predicted) [Source:PomBase;Acc:SPNCRNA.1289]	0.0271255	0.307228	0.106061	0.245245	0.0532435	0.328058	3.50159	1.20933	2.62327	2.44473	0.0621434	0.29351
SPAC1006.01	psp3	vacuolar serine protease Psp3 (predicted) [Source:PomBase;Acc:SPAC1006.01]	228.125	1890.3	181.656	680.37	186.965	946.928	3.05072	1.90511	2.34049	2.43211	198.915	1172.53
SPNCRNA.1479	SPNCRNA.1479	intergenic RNA (predicted), possible alternative UTR [Source:PomBase;Acc:SPNCRNA.1479]	7.6765	53.048	5.09094	25.0763	5.45746	24.9577	2.78878	2.30032	2.19318	2.42743	6.07497	34.3606
SPNCRNA.12	prl12	non-coding RNA, poly(A)-bearing RNA (predicted) [Source:PomBase;Acc:SPNCRNA.12]	1.08502	16.1807	1.19319	4.78227	1.03825	2.67494	3.89848	2.00287	1.36535	2.42224	1.10549	7.87929
SPNCRNA.1185	SPNCRNA.1185	intergenic RNA (predicted) [Source:PomBase;Acc:SPNCRNA.1185]	15.8141	53.5942	3.71214	28.5301	4.01989	23.7211	1.76086	2.94216	2.56095	2.42132	7.84872	35.2818
SPAC22H10.06c	SPAC22H10.06c	dubious [Source:PomBase;Acc:SPAC22H10.06c]	0.542509	1.77509	0.875005	9.54411	0.931762	4.01241	1.71018	3.44725	2.10643	2.42129	0.783092	5.11054
SPNCRNA.990	SPNCRNA.990	antisense RNA (predicted) [Source:PomBase;Acc:SPNCRNA.990]	0.59676	4.13051	1.14016	2.98381	0.45257	3.83576	2.7911	1.38792	3.0833	2.42077	0.729829	3.65003
SPNCRNA.1280	SPNCRNA.1280	antisense RNA (predicted), possible alternative UTR [Source:PomBase;Acc:SPNCRNA.1280]	0.244129	4.67669	0.0795459	0.367867	0.292839	0.504705	4.25977	2.20933	0.785331	2.41814	0.205505	1.84975
SPAC3C7.05c	mug191	alpha-1,6- mannanase (predicted) [Source:PomBase;Acc:SPAC3C7.05c]	94.3423	600.869	45.2086	215.611	46.6147	232.846	2.67107	2.25376	2.32052	2.41512	62.0552	349.775
SPAC31G5.21	SPAC31G5.21	human FAM32A homolog [Source:PomBase;Acc:SPAC31G5.21]	0.0813764	0.546183	0.265153	1.73715	0.292839	1.00941	2.7467	2.71183	1.78533	2.41462	0.213123	1.09758
SPBP8B7.05c	nce103	carbonic anhydrase (predicted) [Source:PomBase;Acc:SPBP8B7.05c]	182.69	1032.11	258.392	1323.22	261.452	1332.57	2.49813	2.35642	2.34959	2.40138	234.178	1229.3
SPNCRNA.1368	SPNCRNA.1368	antisense RNA (predicted) [Source:PomBase;Acc:SPNCRNA.1368]	2.19716	21.1304	7.74247	33.3942	5.61719	19.9359	3.26561	2.10873	1.82744	2.40059	5.18561	24.8202
SPAC4G9.05	mpf1	meiotic pumilio family RNA-binding protein Mpf1 (predicted) [Source:PomBase;Acc:SPAC4G9.05]	0.135627	1.22891	0.238638	1.41016	0.266218	0.731822	3.17966	2.56296	1.45889	2.4005	0.213494	1.12363
SPNCRNA.322	SPNCRNA.322	intergenic RNA (predicted) [Source:PomBase;Acc:SPNCRNA.322]	18.4182	69.7748	27.1251	208.622	24.492	123.173	1.92158	2.94319	2.33031	2.39836	23.3451	133.857
SPCC970.11c	wtf9	wtf element Wtf9 [Source:PomBase;Acc:SPCC970.11c]	15.5971	51.9556	9.22732	74.0435	10.0098	54.7353	1.736	3.00439	2.45106	2.39715	11.6114	60.2448
SPACUNK12.02c	cmk1	calcium/calmodulin-dependent protein kinase Cmk1 [Source:PomBase;Acc:SPACUNK12.02c]	61.7918	301.459	52.3147	272.998	51.2469	293.436	2.28647	2.3836	2.51751	2.39586	55.1178	289.298
SPBPB10D8.02c	SPBPB10D8.02c	arylsulfatase (predicted) [Source:PomBase;Acc:SPBPB10D8.02c]	25.7692	165.698	22.9888	86.6736	20.8182	122.214	2.68484	1.91466	2.55349	2.38433	23.1921	124.862
SPNCRNA.1606	SPNCRNA.1606	intergenic RNA (predicted) [Source:PomBase;Acc:SPNCRNA.1606]	0.29838	2.18473	0.556821	2.24808	0.372705	1.76647	2.87223	2.01341	2.24476	2.3768	0.409302	2.06643
SPNCRNA.1527	SPNCRNA.1527	intergenic RNA (predicted), possible alternative UTR [Source:PomBase;Acc:SPNCRNA.1527]	2.63117	5.42769	2.14774	20.621	2.20961	15.5197	1.04463	3.26322	2.81224	2.37337	2.32951	13.8561
SPNCRNA.1432	SPNCRNA.1432	intergenic RNA (predicted), possible alternative UTR [Source:PomBase;Acc:SPNCRNA.1432]	2.7668	16.4538	5.25003	28.1418	3.64718	15.772	2.57213	2.42232	2.11251	2.36899	3.888	20.1225
SPCC70.04c	SPCC70.04c	Schizosaccharomyces pombe specific protein [Source:PomBase;Acc:SPCC70.04c]	7.32387	31.269	7.23868	45.4316	6.22949	31.8974	2.09405	2.6499	2.35625	2.36673	6.93068	36.1993
SPNCRNA.451	SPNCRNA.451	non-coding RNA (predicted) [Source:PomBase;Acc:SPNCRNA.451]	1.30202	16.4879	2.20077	6.47855	2.36934	8.70616	3.66258	1.55766	1.87755	2.36593	1.95738	10.5575
SPBC660.09	mug168	Schizosaccharomyces specific protein Mug168 [Source:PomBase;Acc:SPBC660.09]	62.1173	620.805	52.4207	219.147	53.9623	175.36	3.32107	2.06369	1.70029	2.36168	56.1668	338.437
SPNCRNA.974	SPNCRNA.974	intergenic RNA (predicted) [Source:PomBase;Acc:SPNCRNA.974]	6.21173	56.7347	4.87881	18.843	5.45746	20.9957	3.19117	1.94942	1.94379	2.36146	5.516	32.1911
SPBCPT2R1.02	SPBCPT2R1.02	Schizosaccharomyces pombe specific protein [Source:PomBase;Acc:SPBCPT2R1.02]	1.13927	8.67065	1.06061	3.086	0.559057	3.35629	2.92803	1.54084	2.5858	2.35156	0.919646	5.03765
SPNCRNA.769	SPNCRNA.769	antisense RNA (predicted) [Source:PomBase;Acc:SPNCRNA.769]	3.60769	19.9015	5.14397	34.6613	6.30936	22.4594	2.46373	2.75237	1.83175	2.34929	5.02034	25.6741
SPNCRNA.1649	prl20	intergenic RNA (predicted) [Source:PomBase;Acc:SPNCRNA.1649]	0.542509	3.48191	0.238638	2.02327	0.425948	1.03465	2.68216	3.08379	1.28039	2.34878	0.402365	2.17994
SPNCRNA.1500	SPNCRNA.1500	antisense RNA (predicted) [Source:PomBase;Acc:SPNCRNA.1500]	2.65829	12.6987	2.43941	10.6886	1.33109	8.40334	2.25611	2.13147	2.65836	2.34865	2.14293	10.5969
SPNCRNA.969	SPNCRNA.969	antisense RNA (predicted) [Source:PomBase;Acc:SPNCRNA.969]	1.22065	1.70682	0.0795459	2.2072	0.718788	2.44782	0.483667	4.79429	1.76786	2.3486	0.672993	2.12061
SPNCRNA.1350	SPNCRNA.1350	intergenic RNA (predicted), possible alternative UTR [Source:PomBase;Acc:SPNCRNA.1350]	7.21537	39.5982	3.44699	16.1453	3.16799	15.9992	2.45629	2.2277	2.33636	2.34012	4.61012	23.9142
SPNCRNA.1621	SPNCRNA.1621	antisense RNA (predicted) [Source:PomBase;Acc:SPNCRNA.1621]	0.461133	2.73091	0.583336	2.47288	0.585679	2.97776	2.56613	2.08379	2.34605	2.33199	0.543383	2.72719
SPNCRNA.1054	SPNCRNA.1054	intergenic RNA (predicted), possible alternative UTR [Source:PomBase;Acc:SPNCRNA.1054]	4.3672	18.0582	2.5985	18.0255	2.58231	11.4568	2.04787	2.79429	2.14947	2.33054	3.18267	15.8468
SPBC24C6.05	sec28	coatomer epsilon subunit (predicted) [Source:PomBase;Acc:SPBC24C6.05]	0.461133	2.6285	0.238638	1.85977	0.692166	1.96835	2.51099	2.96223	1.5078	2.32701	0.463979	2.15221
SPNCRNA.1172	SPNCRNA.1172	intergenic RNA (predicted) [Source:PomBase;Acc:SPNCRNA.1172]	1.4919	7.37347	0.397729	2.51376	0.665544	2.67494	2.30519	2.65999	2.0069	2.32403	0.851725	4.18739
SPNCRNA.742	SPNCRNA.742	antisense RNA (predicted), possible alternative UTR [Source:PomBase;Acc:SPNCRNA.742]	0.461133	1.84337	0.477275	3.14731	0.532435	2.52353	1.99909	2.72122	2.24476	2.32169	0.490281	2.50473
SPBC16A3.02c	SPBC16A3.02c	mitochondrial conserved protein (predicted) [Source:PomBase;Acc:SPBC16A3.02c]	306.409	1593.97	161.637	765.654	168.516	854.365	2.37909	2.24393	2.34197	2.32166	212.187	1071.33
SPNCRNA.960	SPNCRNA.960	antisense RNA (predicted) [Source:PomBase;Acc:SPNCRNA.960]	0.0542509	0.204819	0.0795459	0.367867	0.0532435	0.378529	1.91663	2.20933	2.82972	2.31856	0.0623468	0.317071
SPAC26F1.14c	aif1	apoptosis-inducing factor homolog Aif1 (predicted) [Source:PomBase;Acc:SPAC26F1.14c]	75.68	484.293	69.311	345.795	73.4761	284.881	2.6779	2.31876	1.95501	2.31722	72.8224	371.656
SPAC22A12.06c	fsh2	serine hydrolase-like [Source:PomBase;Acc:SPAC22A12.06c]	434.333	2988.58	240.785	808.204	294.836	1574.15	2.78259	1.74697	2.41659	2.31538	323.318	1790.31
SPAC4H3.04c	SPAC4H3.04c	UPF0103 family [Source:PomBase;Acc:SPAC4H3.04c]	16.004	71.9596	11.0038	57.3464	11.7402	61.6497	2.16875	2.38169	2.39264	2.31436	12.916	63.6519
SPNCRNA.834	SPNCRNA.834	intergenic RNA (predicted), possible alternative UTR [Source:PomBase;Acc:SPNCRNA.834]	8.59877	33.3171	3.84472	25.6076	3.80691	17.8918	1.95406	2.73562	2.2326	2.30743	5.4168	25.6055
SPNCRNA.1157	SPNCRNA.1157	intergenic RNA (predicted) [Source:PomBase;Acc:SPNCRNA.1157]	4.34007	21.5401	10.5266	59.6558	9.42411	40.6288	2.31123	2.50263	2.10807	2.30731	8.09692	40.6082
SPNCRNA.282	SPNCRNA.282	non-coding RNA (predicted) [Source:PomBase;Acc:SPNCRNA.282]	2.41417	25.7389	2.70456	9.7076	2.74204	8.50428	3.41435	1.84372	1.63294	2.297	2.62026	14.6502
ENSRNA049678178	ENSRNA049678178	U4 spliceosomal RNA	0.488258	2.6285	0.291668	2.9225	0.346083	0.757058	2.42853	3.3248	1.12929	2.2942	0.375337	2.10269
SPAC212.07c	SPAC212.07c		0.868015	4.74496	0.90152	3.92392	0.74541	3.65911	2.45061	2.12186	2.29539	2.28929	0.838315	4.10933
SPBC365.12c	ish1	LEA domain protein [Source:PomBase;Acc:SPBC365.12c]	122.987	720.074	66.5004	319.002	66.3415	275.443	2.54964	2.26213	2.05377	2.28851	85.2762	438.173
SPAC10F6.05c	ubc6	ubiquitin conjugating enzyme E2 Ubc6 (predicted) [Source:PomBase;Acc:SPAC10F6.05c]	66.4574	334.264	31.9509	182.421	33.3305	135.311	2.33049	2.51334	2.02137	2.2884	43.9129	217.332
SPAC19G12.10c	cpy1	vacuolar carboxypeptidase Y [Source:PomBase;Acc:SPAC19G12.10c]	1273.43	9531.5	1651.69	5947.37	1683.59	7230.43	2.90398	1.84831	2.10254	2.28494	1536.24	7569.77
SPBC3H7.02	sul1	sulfate transmembrane transporter (predicted) [Source:PomBase;Acc:SPBC3H7.02]	217.519	956.468	159.118	851.408	159.544	776.236	2.13658	2.41975	2.28254	2.27962	178.727	861.371
SPNCRNA.833	SPNCRNA.833	antisense RNA (predicted) [Source:PomBase;Acc:SPNCRNA.833]	19.9643	109.578	8.75005	38.9735	10.1695	47.0385	2.45646	2.15513	2.20959	2.27373	12.9613	65.1966
SPCC1235.01	SPCC1235.01	Schizosaccharomyces specific protein [Source:PomBase;Acc:SPCC1235.01]	1522.39	8005.3	814.603	2698.75	874.259	5597.99	2.39462	1.72812	2.67878	2.26717	1070.42	5434.01
SPBC19G7.06	mbx1	MADS-box transcription factor Mbx1 [Source:PomBase;Acc:SPBC19G7.06]	14.2951	69.4335	21.7691	111.995	22.309	98.6951	2.28011	2.36308	2.14535	2.26285	19.4577	93.3746
SPCC737.03c	ima1	inner nuclear membrane protein Ima1 [Source:PomBase;Acc:SPCC737.03c]	69.2784	355.463	79.4663	365.312	77.283	361.293	2.35922	2.20072	2.22495	2.26163	75.3426	360.689
SPNCRNA.1189	SPNCRNA.1189	antisense RNA (predicted), possible alternative UTR [Source:PomBase;Acc:SPNCRNA.1189]	0.189878	1.502	0.503791	2.43201	0.505814	1.43841	2.98374	2.27125	1.5078	2.25426	0.399827	1.79081
SPNCRNA.668	SPNCRNA.668	antisense RNA (predicted) [Source:PomBase;Acc:SPNCRNA.668]	3.63481	25.6365	2.46592	7.21428	2.34272	11.7092	2.81824	1.54873	2.32138	2.22945	2.81448	14.8533
SPAC806.05	lyr3	mitochondrial ANC9 family protein [Source:PomBase;Acc:SPAC806.05]	1.51903	8.8072	0.662882	3.51517	1.01163	3.38152	2.53554	2.40677	1.741	2.22777	1.06451	5.23463
SPNCRNA.938	SPNCRNA.938	antisense RNA (predicted) [Source:PomBase;Acc:SPNCRNA.938]	0.0542509	0.512046	0.159092	0.531364	0.186352	0.605646	3.23855	1.73984	1.70044	2.22628	0.133232	0.549685
SPNCRNA.147	SPNCRNA.147	non-coding RNA (predicted) [Source:PomBase;Acc:SPNCRNA.147]	0.868015	6.14456	0.556821	2.08458	0.665544	2.52353	2.82352	1.90447	1.92283	2.21694	0.696793	3.58422
SPBC1198.07c	dfg502	mannan endo-1,6-alpha-mannosidase (predicted) [Source:PomBase;Acc:SPBC1198.07c]	2.82105	9.86543	2.96971	19.3335	3.24786	14.3336	1.80615	2.7027	2.14184	2.2169	3.01287	14.5108
SPAC1F7.12	yak3	aldose reductase ARK13 family YakC [Source:PomBase;Acc:SPAC1F7.12]	124.777	759.604	127.247	562.877	129.861	483.634	2.60589	2.14519	1.89695	2.21601	127.295	602.038
SPBC725.10	tsp0	mitochondrial transport protein, tspO homolog (predicted) [Source:PomBase;Acc:SPBC725.10]	18.3911	63.0841	5.62124	37.4407	8.19951	35.4808	1.77827	2.73565	2.11343	2.20912	10.7373	45.3352
SPNCRNA.1065	SPNCRNA.1065	intergenic RNA (predicted) [Source:PomBase;Acc:SPNCRNA.1065]	0.108502	1.39959	0.875005	2.43201	0.559057	1.53935	3.68922	1.47479	1.46125	2.20842	0.514188	1.79032
SPBC725.03	SPBC725.03	pyridoxamine 5'-phosphate oxidase (predicted) [Source:PomBase;Acc:SPBC725.03]	80.4541	311.392	33.3562	209.725	35.9128	145.557	1.9525	2.65247	2.01901	2.20799	49.9077	222.225
SPAC869.05c	sul2	sulfate transmembrane transporter (predicted) [Source:PomBase;Acc:SPAC869.05c]	82.814	181.606	72.9171	546.65	74.887	444.191	1.13286	2.90629	2.56839	2.20252	76.8727	390.816
SPNCRNA.1584	SPNCRNA.1584	antisense RNA (predicted) [Source:PomBase;Acc:SPNCRNA.1584]	0.135627	0.375501	0.0530306	0.572238	0.212974	0.681352	1.46917	3.43172	1.67772	2.19287	0.133877	0.54303
SPAC513.02	SPAC513.02	phosphoglycerate mutase family [Source:PomBase;Acc:SPAC513.02]	27.0712	61.0018	7.07958	54.0151	6.01652	33.1844	1.17209	2.93163	2.4635	2.18907	13.3891	49.4004
SPNCRNA.296	SPNCRNA.296	non-coding RNA (predicted) [Source:PomBase;Acc:SPNCRNA.296]	0.271255	2.38955	0.636367	2.3707	0.559057	1.61506	3.13902	1.89738	1.53052	2.18897	0.488893	2.1251
SPBC23G7.10c	SPBC23G7.10c	NADH-dependent flavin oxidoreductase (predicted) [Source:PomBase;Acc:SPBC23G7.10c]	16.9534	90.6663	5.59473	21.091	5.40422	25.3614	2.41899	1.91449	2.23048	2.18799	9.31745	45.7063
SPAC688.04c	gst3	glutathione S-transferase Gst3 [Source:PomBase;Acc:SPAC688.04c]	162.888	864.027	73.7656	318.593	74.0085	302.091	2.40719	2.1107	2.02922	2.18237	103.554	494.904
SPAC9E9.17c	SPAC9E9.17c	dubious [Source:PomBase;Acc:SPAC9E9.17c]	0.569635	4.60842	0.291668	0.940105	0.292839	1.03465	3.01616	1.68849	1.82095	2.1752	0.384714	2.19439
SPNCRNA.1041	SPNCRNA.1041	antisense RNA (predicted) [Source:PomBase;Acc:SPNCRNA.1041]	0.108502	0.136546	0.0530306	0.408741	0.0266218	0.252353	0.331664	2.94629	3.24476	2.17424	0.0627181	0.26588
SPBC56F2.15	tam13	Schizosaccharomyces specific protein Tam13 [Source:PomBase;Acc:SPBC56F2.15]	282.05	751.582	51.8639	299.955	56.731	337.9	1.41398	2.53194	2.57439	2.17344	130.215	463.145
SPNCRNA.1242	SPNCRNA.1242	intergenic RNA (predicted), possible alternative UTR [Source:PomBase;Acc:SPNCRNA.1242]	0.217004	0.853411	0.291668	0.69486	0.0798653	0.782293	1.97552	1.25239	3.29207	2.17333	0.196179	0.776854
SPAC17G6.03	SPAC17G6.03	phosphoprotein phosphatase (predicted) [Source:PomBase;Acc:SPAC17G6.03]	1.22065	5.66665	2.70456	14.0403	2.52907	9.48846	2.21485	2.3761	1.90757	2.16617	2.15142	9.73179
SPNCRNA.1123	SPNCRNA.1123	intergenic RNA (predicted) [Source:PomBase;Acc:SPNCRNA.1123]	0.406882	4.50601	1.00758	3.14731	0.958384	2.47306	3.46917	1.64322	1.36762	2.16	0.790949	3.37546
SPBC1271.03c	SPBC1271.03c	NLI interacting factor family phosphatase (predicted) [Source:PomBase;Acc:SPBC1271.03c]	93.1759	320.951	66.5004	311.992	66.6343	356.019	1.78432	2.23008	2.41762	2.14401	75.4369	329.654
SPMIT.03	cox1-I2b	mitochondrial DNA binding endonuclease (predicted) [Source:PomBase;Acc:SPMIT.03]	0.678136	5.05219	0.556821	1.71671	0.479192	1.7917	2.89726	1.62436	1.90266	2.14143	0.571383	2.85354
SPNCRNA.111	rse1	intergenic RNA (predicted) [Source:PomBase;Acc:SPNCRNA.111]	44.0789	205.331	50.6177	245.797	51.6462	195.498	2.21979	2.27975	1.92042	2.13999	48.7809	215.542
SPAC4A8.09c	cwf21	complexed with Cdc5 protein Cwf21 [Source:PomBase;Acc:SPAC4A8.09c]	139.642	564.889	83.8944	458.628	94.1878	364.523	2.01624	2.45068	1.9524	2.13977	105.908	462.68
SPNCRNA.887	SPNCRNA.887	antisense RNA (predicted) [Source:PomBase;Acc:SPNCRNA.887]	0.108502	0.887547	0.106061	0.388304	0.186352	0.52994	3.0321	1.87229	1.5078	2.1374	0.133638	0.60193
SPCC18.08	msk1	mitochondrial lysine-tRNA ligase (predicted) [Source:PomBase;Acc:SPCC18.08]	0.732387	8.19274	1.59092	3.69911	1.27785	4.13858	3.48367	1.21732	1.69542	2.13214	1.20038	5.34348
SPNCRNA.271	SPNCRNA.271	non-coding RNA (predicted) [Source:PomBase;Acc:SPNCRNA.271]	1.57328	12.6987	0.954551	3.6378	1.03825	2.80111	3.01284	1.93017	1.43185	2.12495	1.18869	6.37922
SPAC212.02	SPAC212.02	Schizosaccharomyces pombe specific protein [Source:PomBase;Acc:SPAC212.02]	2.44129	10.4799	1.96213	7.82739	1.70379	8.25193	2.10191	1.99611	2.27598	2.12467	2.03574	8.85307
SPNCRNA.1540	SPNCRNA.1540	intergenic RNA (predicted) [Source:PomBase;Acc:SPNCRNA.1540]	1.30202	14.0642	1.51137	4.16916	1.70379	4.66852	3.4332	1.4639	1.45422	2.11711	1.50573	7.63396
SPNCRNA.861	SPNCRNA.861	intergenic RNA (predicted) [Source:PomBase;Acc:SPNCRNA.861]	1.62753	5.63251	1.16667	5.80412	1.19798	5.60223	1.7911	2.31468	2.2254	2.11039	1.33073	5.67962
SPNCRNA.935	SPNCRNA.935	intergenic RNA (predicted), possible alternative UTR [Source:PomBase;Acc:SPNCRNA.935]	0.623886	2.35541	1.98865	8.31788	1.03825	5.24893	1.91663	2.06443	2.33787	2.10631	1.21693	5.30741
SPAC683.03	SPAC683.03	Schizosaccharomyces pombe specific protein [Source:PomBase;Acc:SPAC683.03]	0.244129	1.60441	0.291668	1.77802	0.266218	0.52994	2.71633	2.60787	0.993223	2.10581	0.267338	1.30413
SPCC794.01c	gcd1	glucose-6-phosphate 1-dehydrogenase Zwf2 (predicted) [Source:PomBase;Acc:SPCC794.01c]	13.6441	109.714	28.3183	75.5354	34.0226	124.486	3.0074	1.41542	1.87141	2.09808	25.3284	103.245
SPNCRNA.209	SPNCRNA.209	non-coding RNA (predicted) [Source:PomBase;Acc:SPNCRNA.209]	1.79028	11.0943	2.51895	7.76608	1.38433	5.55176	2.63157	1.62436	2.00375	2.08656	1.89786	8.13739
SPBC16A3.10	ale1	membrane bound O-acyltransferase, MBOAT (predicted) [Source:PomBase;Acc:SPBC16A3.10]	169.534	469.239	88.9323	544.913	95.9715	432.33	1.46875	2.61525	2.17146	2.08515	118.146	482.161
SPCC548.02c	wtf3		2.03441	10.0702	1.61743	8.19526	2.20961	6.68734	2.30742	2.34108	1.59764	2.08205	1.95382	8.31762
SPNCRNA.1033	SPNCRNA.1033	antisense RNA (predicted) [Source:PomBase;Acc:SPNCRNA.1033]	0.135627	0.716865	0.0795459	0.551801	0.159731	0.328058	2.40205	2.79429	1.03831	2.07822	0.124968	0.532241
SPAC23A1.14c	SPAC23A1.14c	uncharacterised trans-sulfuration enzyme (predicted) [Source:PomBase;Acc:SPAC23A1.14c]	134.407	542.803	106.3	454.786	101.429	438.841	2.01382	2.09705	2.11323	2.0747	114.045	478.81
SPNCRNA.832	SPNCRNA.832	antisense RNA (predicted), possible alternative UTR [Source:PomBase;Acc:SPNCRNA.832]	0.542509	2.66264	0.212122	1.77802	0.612301	1.11035	2.29514	3.06731	0.858704	2.07372	0.455644	1.85034
SPNCRNA.567	SPNCRNA.567	antisense RNA (predicted) [Source:PomBase;Acc:SPNCRNA.567]	0.162753	0.307228	0.0530306	0.245245	0.0266218	0.227117	0.916627	2.20933	3.09276	2.0729	0.0808017	0.259863
SPAC19E9.03	pas1	cyclin Pas1 [Source:PomBase;Acc:SPAC19E9.03]	221.886	824.258	312.005	1466.36	319.727	1344.46	1.89328	2.2326	2.07211	2.06599	284.54	1211.69
SPAC1039.07c	SPAC1039.07c	aminotransferase class-III, possible transaminase, unknown specificity [Source:PomBase;Acc:SPAC1039.07c]	6.91699	39.9396	7.58337	26.0777	10.2228	37.6005	2.5296	1.7819	1.87897	2.06349	8.24104	34.5393
SPNCRNA.1153	SPNCRNA.1153	antisense RNA (predicted) [Source:PomBase;Acc:SPNCRNA.1153]	5.45222	14.4738	2.54547	25.2806	3.3011	9.10993	1.40853	3.31203	1.46449	2.06169	3.76626	16.2881
SPCC285.07c	wtf18	wtf element Wtf18 [Source:PomBase;Acc:SPCC285.07c]	7.92063	32.4979	5.99246	30.2468	5.53733	19.2797	2.03666	2.33557	1.79982	2.05735	6.48347	27.3415
SPCC757.07c	ctt1	catalase [Source:PomBase;Acc:SPCC757.07c]	478.791	1884.26	173.675	923.714	186.06	638.25	1.97653	2.41105	1.77836	2.05531	279.509	1148.74
SPCC1620.02	wtf23	wtf element Wtf23 [Source:PomBase;Acc:SPCC1620.02]	18.9336	80.1865	13.2046	54.8939	12.6453	51.2528	2.08241	2.0556	2.01902	2.05235	14.9278	62.1111
SPAC212.08c	SPAC212.08c	S. pombe specific GPI anchored protein family 1 [Source:PomBase;Acc:SPAC212.08c]	1.7089	7.81724	1.72349	5.92675	1.59731	7.19205	2.19359	1.7819	2.17076	2.04875	1.67657	6.97868
SPCC1183.11	msy1	MS calcium ion channel protein Msy1 [Source:PomBase;Acc:SPCC1183.11]	49.8023	408.511	73.686	215.366	70.6009	205.718	3.03609	1.54733	1.54291	2.04211	64.6964	276.531
SPNCRNA.760	SPNCRNA.760	antisense RNA (predicted) [Source:PomBase;Acc:SPNCRNA.760]	1.6004	7.74897	1.3788	4.4144	0.958384	4.23952	2.27557	1.67881	2.14523	2.0332	1.31253	5.46763
SPAC23H3.04	SPAC23H3.04	conserved fungal protein [Source:PomBase;Acc:SPAC23H3.04]	16.655	41.0661	11.269	66.6861	11.8467	55.568	1.30199	2.56503	2.22977	2.03226	13.2569	54.4401
SPNCRNA.160	SPNCRNA.160	non-coding RNA (predicted) [Source:PomBase;Acc:SPNCRNA.160]	0.732387	2.93573	0.821974	5.1297	1.06487	2.87682	2.00304	2.64171	1.4338	2.02618	0.873077	3.64742
SPNCRNA.1517	SPNCRNA.1517	antisense RNA (predicted), possible alternative UTR [Source:PomBase;Acc:SPNCRNA.1517]	0.89514	1.67268	0.318184	2.24808	0.692166	3.53294	0.90198	2.82076	2.35168	2.02481	0.635163	2.48457
SPMIT.05	cob1	cytochrome b, Cob1 (predicted) [Source:PomBase;Acc:SPMIT.05]	1.51903	21.7108	0.318184	0.69486	0.212974	0.454235	3.83719	1.12686	1.09276	2.01894	0.683394	7.61995
SPNCRNA.694	SPNCRNA.694	antisense RNA (predicted) [Source:PomBase;Acc:SPNCRNA.694]	0.217004	0.512046	0.0530306	0.449615	0.0532435	0.176647	1.23855	3.08379	1.73019	2.01751	0.107759	0.379436
SPAC222.15	meu13	Tat binding protein 1(TBP-1)-interacting protein (TBPIP) homolog (predicted) [Source:PomBase;Acc:SPAC222.15]	3.87894	11.1285	2.20077	12.4053	1.8369	7.46964	1.52052	2.49488	2.02376	2.01305	2.63887	10.3345
SPCC330.07c	SPCC330.07c	transmembrane transporter (predicted) [Source:PomBase;Acc:SPCC330.07c]	73.7541	220.419	77.9285	412.195	75.0468	312.185	1.57945	2.40311	2.05654	2.01303	75.5764	314.933
SPNCRNA.24	prl24	non-coding RNA, poly(A)-bearing (predicted) [Source:PomBase;Acc:SPNCRNA.24]	1.89878	4.0281	3.36744	22.4399	2.12974	9.86699	1.08502	2.73634	2.21193	2.0111	2.46532	12.1117
SPBP35G2.16c	ecl2	extender of the chronological lifespan protein Ecl2 [Source:PomBase;Acc:SPBP35G2.16c]	88.429	418.99	124.595	436.863	125.069	489.211	2.24433	1.80993	1.96773	2.00733	112.698	448.355
SPNCRNA.526	SPNCRNA.526	non-coding RNA (predicted) [Source:PomBase;Acc:SPNCRNA.526]	0.0271255	0.170682	0.0530306	0.429178	0.159731	0.201882	2.65359	3.01668	0.337872	2.00271	0.0799622	0.267247
SPAC11D3.01c	SPAC11D3.01c	conserved fungal protein [Source:PomBase;Acc:SPAC11D3.01c]	19.1777	32.3955	21.1592	212.505	16.825	63.7695	0.756362	3.32814	1.92226	2.00225	19.054	102.89
SPCC330.04c	mug135	mug2/mug135/meu2 family, with repeat expansion [Source:PomBase;Acc:SPCC330.04c]	2.90242	12.0502	2.30683	11.9557	3.38096	10.0184	2.05372	2.37371	1.56714	1.99819	2.86341	11.3414
SPNCRNA.648	SPNCRNA.648	intergenic RNA (predicted) [Source:PomBase;Acc:SPNCRNA.648]	0.325505	0.853411	0.344699	0.367867	0.0266218	0.605646	1.39056	0.0938481	4.5078	1.9974	0.232275	0.608975
SPAC186.02c	SPAC186.02c	hydroxyacid dehydrogenase (predicted) [Source:PomBase;Acc:SPAC186.02c]	1.57328	1.1265	0.106061	2.67725	0.186352	0.656117	-0.481923	4.65779	1.81592	1.99726	0.621897	1.48662
SPCC777.17c	SPCC777.17c	mitochondrial ribosomal protein subunit L9 (predicted) [Source:PomBase;Acc:SPCC777.17c]	43.7262	94.6944	35.3184	272.978	38.6282	145.431	1.11478	2.95029	1.91261	1.99256	39.2243	171.034
SPNCRNA.1503	SPNCRNA.1503	antisense RNA (predicted) [Source:PomBase;Acc:SPNCRNA.1503]	8.19189	30.7569	4.74624	25.2806	5.77692	18.1946	1.90864	2.41318	1.65514	1.99232	6.23835	24.7441
SPNCRNA.733	SPNCRNA.733	antisense RNA (predicted) [Source:PomBase;Acc:SPNCRNA.733]	0.488258	0.580319	0.291668	1.45103	0.133109	1.41317	0.249202	2.31468	3.40826	1.99071	0.304345	1.14817
SPNCRNA.1571	SPNCRNA.1571	intergenic RNA (predicted) [Source:PomBase;Acc:SPNCRNA.1571]	1.11214	5.63251	0.689398	2.24808	0.399327	1.51412	2.34043	1.70528	1.92283	1.98952	0.733623	3.13157
SPACUNK4.19	mug153	Schizosaccharomyces pombe specific protein [Source:PomBase;Acc:SPACUNK4.19]	3.30931	9.69474	1.24622	9.07405	1.78366	5.17323	1.55067	2.86419	1.53623	1.9837	2.11306	7.98068
SPNCRNA.263	SPNCRNA.263	non-coding RNA (predicted) [Source:PomBase;Acc:SPNCRNA.263]	0.949391	3.07228	0.556821	2.79988	0.479192	1.81694	1.69423	2.33008	1.92283	1.98238	0.661801	2.56303
SPAC2C4.17c	msy2	MS ion channel protein 2 (predicted) [Source:PomBase;Acc:SPAC2C4.17c]	79.1792	405.438	82.4891	254.584	74.2215	288.994	2.35629	1.62587	1.96113	1.9811	78.6299	316.339
SPAC2E1P3.02c	amt3	ammonium transmembrane transporter Amt3 [Source:PomBase;Acc:SPAC2E1P3.02c]	0.542509	1.36546	0.106061	0.572238	0.106487	0.47947	1.33166	2.43172	2.17076	1.97805	0.251686	0.805721
SPAC4D7.02c	pgc1	phosphatidylglycerol phospholipase C Pgc1 (predicted) [Source:PomBase;Acc:SPAC4D7.02c]	68.8715	244.28	51.8904	212.137	49.3568	206.752	1.82656	2.03145	2.06658	1.97487	56.7062	221.056
SPCPJ732.03	meu15	Schizosaccharomyces pombe specific protein Meu15 [Source:PomBase;Acc:SPCPJ732.03]	0.569635	2.28714	0.875005	3.4743	0.825275	3.12917	2.00544	1.98936	1.92283	1.97254	0.756638	2.96354
SPNCRNA.931	SPNCRNA.931	antisense RNA (predicted) [Source:PomBase;Acc:SPNCRNA.931]	1.22065	10.5823	1.43183	3.78086	1.27785	3.35629	3.11594	1.40086	1.39315	1.96998	1.31011	5.90648
SPNCRNA.70	SPNCRNA.70	non-coding RNA (predicted) [Source:PomBase;Acc:SPNCRNA.70]	0.352631	1.39959	0.477275	1.85977	0.399327	1.51412	1.98878	1.96223	1.92283	1.95795	0.409744	1.59116
SPCC162.04c	wtf13	wtf element Wtf13 [Source:PomBase;Acc:SPCC162.04c]	18.1198	64.8592	12.091	53.8108	10.9948	40.3512	1.83974	2.15396	1.87579	1.9565	13.7352	53.0071
SPCC1183.09c	pmp31	plasma membrane proteolipid Pmp31 [Source:PomBase;Acc:SPCC1183.09c]	99.7946	393.491	93.0157	343.343	90.7004	361.975	1.9793	1.8841	1.99671	1.95337	94.5035	366.269
SPAC806.11	SPAC806.11	dubious [Source:PomBase;Acc:SPAC806.11]	0.244129	0.47791	0.0265153	0.592675	0.266218	0.353294	0.969094	4.48234	0.408261	1.95323	0.178954	0.474626
SPMTR.01	mat2-Pc	silenced P-specific polypeptide Pc [Source:PomBase;Acc:SPMTR.01]	5.66922	33.0099	7.4508	19.5991	7.88004	29.8281	2.54168	1.39532	1.9204	1.95247	7.00002	27.479
SPNCRNA.1155	SPNCRNA.1155	antisense RNA (predicted) [Source:PomBase;Acc:SPNCRNA.1155]	0.189878	0.682728	0.0795459	0.224808	0.0266218	0.151412	1.84624	1.49883	2.5078	1.95096	0.098682	0.352983
SPBPB10D8.01	SPBPB10D8.01	cysteine transmembrane transporter (predicted) [Source:PomBase;Acc:SPBPB10D8.01]	62.9582	157.13	106.671	449.901	101.988	553.132	1.31949	2.07644	2.43922	1.94505	90.5391	386.721
SPNCRNA.1583	SPNCRNA.1583	intergenic RNA (predicted) [Source:PomBase;Acc:SPNCRNA.1583]	0.813764	9.21683	0.609852	2.22764	0.958384	1.31223	3.50159	1.86899	0.453349	1.94131	0.794	4.25224
SPBC17D11.03c	pxp2	conserved fungal protein [Source:PomBase;Acc:SPBC17D11.03c]	93.8541	406.019	67.3489	247.166	67.9388	238.574	2.11305	1.87575	1.81213	1.93365	76.3806	297.253
SPNCRNA.1162	SPNCRNA.1162	intergenic RNA (predicted), possible alternative UTR [Source:PomBase;Acc:SPNCRNA.1162]	0.271255	1.16064	0.265153	1.24666	0.266218	0.731822	2.0972	2.23317	1.45889	1.92975	0.267542	1.04637
SPMTR.02	mat2-Pi	silenced P-specific polypeptide Pi [Source:PomBase;Acc:SPMTR.02]	0.406882	2.49196	0.397729	1.18535	0.292839	0.883234	2.6146	1.57545	1.59269	1.92758	0.365817	1.52018
SPNCRNA.1514	SPNCRNA.1514	antisense RNA (predicted) [Source:PomBase;Acc:SPNCRNA.1514]	0.189878	0.989956	0.397729	1.8189	0.612301	1.41317	2.38229	2.19321	1.20663	1.92737	0.399969	1.40734
SPCC417.05c	cfh2	chitin synthase regulatory factor Cfh2 (predicted) [Source:PomBase;Acc:SPCC417.05c]	93.3116	331.294	92.83	382.255	88.544	333.055	1.82798	2.04187	1.91129	1.92705	91.5619	348.868
SPNCRNA.899	SPNCRNA.899	intergenic RNA (predicted) [Source:PomBase;Acc:SPNCRNA.899]	2.03441	7.88551	1.88259	8.25657	1.97001	6.28358	1.95459	2.13283	1.67338	1.92027	1.96234	7.47522
SPAC4H3.03c	SPAC4H3.03c	glucan 1,4-alpha-glucosidase (predicted) [Source:PomBase;Acc:SPAC4H3.03c]	71.6926	309.481	36.2199	122.847	40.8378	151.159	2.10995	1.76201	1.88809	1.92002	49.5834	194.496
SPBC2G2.17c	psu2	beta-glucosidase Psu2 (predicted) [Source:PomBase;Acc:SPBC2G2.17c]	0.108502	0.648592	0.212122	0.183934	0.0266218	0.277588	2.57959	-0.205712	3.38227	1.91872	0.115749	0.370038
SPNCRNA.54	prl54	non-coding RNA, poly(A)-bearing (predicted) [Source:PomBase;Acc:SPNCRNA.54]	0.868015	1.77509	0.371214	3.39255	0.851897	2.44782	1.0321	3.19205	1.52275	1.91563	0.697042	2.53849
SPBP35G2.13c	swc2	Swr1 complex complex subunit Swc2 [Source:PomBase;Acc:SPBP35G2.13c]	32.225	133.542	38.3411	149.068	39.906	132.687	2.05104	1.95901	1.73335	1.91446	36.8241	138.432
SPNCRNA.1615	SPNCRNA.1615	antisense RNA (predicted) [Source:PomBase;Acc:SPNCRNA.1615]	0.0813764	0.341364	0.0795459	0.674423	0.186352	0.277588	2.06863	3.08379	0.574911	1.90911	0.115758	0.431125
SPAC1002.20	SPAC1002.20	Schizosaccharomyces pombe specific protein [Source:PomBase;Acc:SPAC1002.20]	0.976516	1.53614	0.397729	3.88304	0.585679	2.01882	0.653592	3.28733	1.78533	1.90875	0.653308	2.47933
SPAC10F6.04	ats1	RCC domain protein Ats1 (predicted) [Source:PomBase;Acc:SPAC10F6.04]	54.1153	231.343	41.1517	152.563	43.7396	143.589	2.09592	1.89038	1.71493	1.90041	46.3355	175.831
SPAC20H4.11c	rho5	Rho family GTPase Rho5 [Source:PomBase;Acc:SPAC20H4.11c]	14.485	53.4235	16.2008	59.5332	14.7751	56.5017	1.88292	1.87762	1.93513	1.89856	15.1536	56.4861
SPNCRNA.1588	SPNCRNA.1588	antisense RNA (predicted) [Source:PomBase;Acc:SPNCRNA.1588]	0.732387	3.44778	0.185607	1.16491	0.532435	0.933704	2.23499	2.6499	0.810359	1.89842	0.483477	1.8488
SPAC29A4.11	rga3	Rho-type GTPase activating protein Rga3 [Source:PomBase;Acc:SPAC29A4.11]	27.2611	285.79	50.326	107.07	57.3433	132.889	3.39004	1.08917	1.21252	1.89725	44.9768	175.25
SPBC106.13	gid9	GID complex subunit Gid9 (predicted) [Source:PomBase;Acc:SPBC106.13]	44.0517	142.929	28.8752	116.164	29.8164	117.193	1.69803	2.00827	1.9747	1.89367	34.2478	125.429
SPCC553.05c	wtf6	wtf element Wtf6 [Source:PomBase;Acc:SPCC553.05c]	7.54088	35.0581	5.14397	19.7831	5.7503	16.4786	2.21694	1.94331	1.51889	1.89305	6.14505	23.7733
SPNCRNA.460	SPNCRNA.460	non-coding RNA (predicted) [Source:PomBase;Acc:SPNCRNA.460]	0.0542509	0.47791	0.159092	0.265682	0.0798653	0.277588	3.13902	0.73984	1.7973	1.89205	0.097736	0.340393
SPAC23G3.07c	snf30	SWI/SNF complex subunit Snf30 [Source:PomBase;Acc:SPAC23G3.07c]	32.8761	129.479	39.7995	142.835	37.0575	133.495	1.97761	1.84352	1.84894	1.89003	36.5777	135.27
SPBC30B4.09	SPBC30B4.09	Schizosaccharomyces specific protein [Source:PomBase;Acc:SPBC30B4.09]	0.868015	1.97991	0.715913	3.88304	0.718788	2.95252	1.18965	2.43933	2.03831	1.8891	0.767572	2.93849
SPCC1020.10	oca2	serine/threonine protein kinase Oca2 [Source:PomBase;Acc:SPCC1020.10]	32.5777	272.784	132.02	371.505	135.878	292.83	3.0658	1.49263	1.10776	1.88873	100.158	312.373
SPNCRNA.187	SPNCRNA.187	non-coding RNA (predicted) [Source:PomBase;Acc:SPNCRNA.187]	1.08502	4.36946	0.291668	2.06414	1.03825	1.84217	2.00974	2.82314	0.827257	1.88671	0.804979	2.75859
SPAC1A6.11	SPAC1A6.11	dubious [Source:PomBase;Acc:SPAC1A6.11]	4.06882	11.7771	3.50002	17.7598	3.3011	11.2802	1.5333	2.34318	1.77277	1.88308	3.62331	13.6057
SPAC57A10.05c	pof1	F-box/WD repeat protein protein Pof1 [Source:PomBase;Acc:SPAC57A10.05c]	74.3509	194.612	82.7277	454.03	82.3944	287.657	1.38818	2.45634	1.80373	1.88275	79.8243	312.099
SPCC4B3.01	tum1	thiosulfate sulfurtransferase, involved in tRNA wobble position thiolation Tum1 (predicted) [Source:PomBase;Acc:SPCC4B3.01]	84.9027	415.679	61.2503	170.976	59.9522	219.95	2.29159	1.48101	1.87529	1.88263	68.7017	268.869
SPNCRNA.764	SPNCRNA.764	antisense RNA (predicted) [Source:PomBase;Acc:SPNCRNA.764]	0.108502	0.47791	0.132576	0.837919	0.266218	0.47947	2.13902	2.65999	0.848834	1.88261	0.169099	0.598433
SPAC13C5.05c	SPAC13C5.05c	N-acetylglucosamine-phosphate mutase (predicted) [Source:PomBase;Acc:SPAC13C5.05c]	114.117	522.151	100.334	303.388	104.384	375.652	2.19396	1.59636	1.8475	1.87927	106.278	400.397
SPAC922.05c	SPAC922.05c	transmembrane transporter (predicted) [Source:PomBase;Acc:SPAC922.05c]	34.4493	148.971	43.4851	151.827	45.257	149.241	2.11249	1.80384	1.72143	1.87925	41.0638	150.013
SPBC4C3.08	otg2	acetylglucosaminyltransferase (predicted) [Source:PomBase;Acc:SPBC4C3.08]	0.217004	1.8775	0.424245	0.735734	0.372705	1.23653	3.11302	0.794288	1.73019	1.87917	0.337984	1.28325
SPNCRNA.1363	SPNCRNA.1363	antisense RNA (predicted) [Source:PomBase;Acc:SPNCRNA.1363]	0.0271255	0.0682728	0.0795459	0.470052	0.0532435	0.176647	1.33166	2.56296	1.73019	1.87494	0.053305	0.238324
SPAC4G9.07	mug133	S. pombe specific UPF0300 family protein 2 [Source:PomBase;Acc:SPAC4G9.07]	11.2842	15.1224	9.22732	66.4204	8.11964	41.3101	0.422388	2.84764	2.34701	1.87235	9.54372	40.951
SPNCRNA.1494	SPNCRNA.1494	antisense RNA (predicted), possible alternative UTR [Source:PomBase;Acc:SPNCRNA.1494]	0.217004	1.63855	0.238638	0.490489	0.239596	0.757058	2.91663	1.0394	1.6598	1.87194	0.231746	0.962032
SPAC19B12.08	atg4	Atg8 deconjugator Atg4 (predicted) [Source:PomBase;Acc:SPAC19B12.08]	43.6449	141.257	30.4661	123.072	32.9311	122.896	1.69443	2.01423	1.89991	1.86952	35.6807	129.075
SPAC16A10.01	SPAC16A10.01	DUF1212 family protein [Source:PomBase;Acc:SPAC16A10.01]	52.5963	194.817	60.0837	217.389	56.9706	207.081	1.88908	1.85523	1.8619	1.86874	56.5502	206.429
SPBC19G7.05c	bgs1	1,3-beta-glucan synthase catalytic subunit Bgs1 [Source:PomBase;Acc:SPBC19G7.05c]	93.7998	414.826	249.27	848.812	249.606	802.077	2.14485	1.76773	1.68409	1.86556	197.559	688.572
SPAC6B12.07c	pqr1	ubiquitin-protein ligase E3 (predicted) [Source:PomBase;Acc:SPAC6B12.07c]	207.537	614.729	193.005	874.032	190.213	679.585	1.56658	2.17905	1.83704	1.86089	196.918	722.782
SPAC1B3.06c	SPAC1B3.06c	UbiE family methyltransferase (predicted) [Source:PomBase;Acc:SPAC1B3.06c]	93.6913	373.828	76.2845	244.734	73.2897	273.853	1.99639	1.68175	1.90172	1.85995	81.0885	297.472
SPNCRNA.1159	SPNCRNA.1159	intergenic RNA (predicted) [Source:PomBase;Acc:SPNCRNA.1159]	7.351	23.6565	4.24245	21.5202	4.5257	13.1223	1.68623	2.34272	1.53581	1.85492	5.37305	19.433
SPAC4G9.22	SPAC4G9.22	conserved fungal protein [Source:PomBase;Acc:SPAC4G9.22]	49.0428	268.688	69.2845	182.094	68.0719	223.685	2.45382	1.39408	1.71634	1.85475	62.1331	224.822
SPAC16E8.05c	SPAC16E8.05c	Schizosaccharomyces specific protein Mde1 [Source:PomBase;Acc:SPAC16E8.05c]	0.0542509	0.375501	0.159092	0.429178	0.0798653	0.201882	2.7911	1.43172	1.33787	1.85356	0.097736	0.33552
SPNCRNA.727	SPNCRNA.727	intergenic RNA (predicted) [Source:PomBase;Acc:SPNCRNA.727]	10.4704	35.536	2.5985	14.8782	3.11475	7.54534	1.76296	2.51745	1.27647	1.85229	5.39456	19.3198
SPAPB1A11.01	mfc1	copper transmembrane transporter, meiotic Mfc1 [Source:PomBase;Acc:SPAPB1A11.01]	2.82105	6.04215	1.16667	7.68433	1.70379	5.67793	1.09883	2.71952	1.73662	1.85166	1.89717	6.46814
SPAC1093.01	ppr5	mitochondrial PPR repeat protein Ppr5 [Source:PomBase;Acc:SPAC1093.01]	216.977	910.93	255.21	845.89	264.94	889.492	2.0698	1.72879	1.74732	1.84864	245.709	882.104
SPAC22G7.07c	ime4	mRNA (N6-adenosine)-methyltransferase Ime4 (predicted) [Source:PomBase;Acc:SPAC22G7.07c]	41.1764	269.746	34.7616	72.2654	32.6915	111.792	2.71171	1.05581	1.77383	1.84712	36.2098	151.268
SPBC359.06	mug14	adducin [Source:PomBase;Acc:SPBC359.06]	6.29311	29.8011	5.43564	15.0826	5.56395	19.6835	2.24352	1.47236	1.82281	1.84623	5.76423	21.5224
SPCC548.03c	wtf4	wtf element Wtf4 [Source:PomBase;Acc:SPCC548.03c]	11.7724	39.4958	8.3258	29.0206	6.65544	26.3204	1.74629	1.80142	1.98357	1.84376	8.9179	31.6123
SPBC4F6.09	str1	siderophore-iron transmembrane transporter Str1 [Source:PomBase;Acc:SPBC4F6.09]	57.8857	482.928	94.6331	157.611	75.4993	251.242	3.06053	0.735948	1.73454	1.84367	76.0061	297.26
SPAC1952.04c	SPAC1952.04c	conserved fungal protein [Source:PomBase;Acc:SPAC1952.04c]	53.1388	252.541	36.7502	122.725	36.4984	105.281	2.24868	1.7396	1.52834	1.83888	42.1291	160.182
SPAPB24D3.04c	mag1	DNA-3-methyladenine glycosylase Mag1 [Source:PomBase;Acc:SPAPB24D3.04c]	11.5012	44.2408	9.59854	33.946	9.63708	32.2507	1.94359	1.82235	1.74266	1.8362	10.2456	36.8125
SPNCRNA.1696	nam3	non-coding RNA (predicted) [Source:PomBase;Acc:SPNCRNA.1696]	22.1615	90.2908	17.0493	59.4514	15.8932	50.7986	2.02652	1.802	1.67638	1.83497	18.368	66.8469
SPAC19A8.05c	sst4	sorting receptor for ubiquitinated membrane proteins, ESCRT 0 complex subunit Sst4 [Source:PomBase;Acc:SPAC19A8.05c]	66.3489	234.79	69.7617	237.254	68.6043	258.535	1.82323	1.76592	1.91399	1.83438	68.2383	243.526
SPAC458.04c	dli1	meiotic dynein intermediate light chain Dli1/Dil1 [Source:PomBase;Acc:SPAC458.04c]	7.29675	25.2268	2.9432	11.7717	3.22123	10.3212	1.78963	1.99987	1.67993	1.82314	4.48706	15.7733
SPAC26F1.11	SPAC26F1.11	dubious [Source:PomBase;Acc:SPAC26F1.11]	61.9545	95.2747	7.42428	36.4393	5.93666	34.7994	0.620884	2.29517	2.55134	1.82247	25.1052	55.5045
SPBC31E1.04	pep12	SNARE Pep12 [Source:PomBase;Acc:SPBC31E1.04]	103.158	473.643	86.8111	271.813	90.1679	277.209	2.19894	1.64666	1.62029	1.82196	93.379	340.888
SPBC17F3.01c	rga5	Rho-type GTPase activating protein Rga5 [Source:PomBase;Acc:SPBC17F3.01c]	35.8327	144.329	32.4812	120.313	32.3188	94.5313	2.01001	1.88911	1.54842	1.81585	33.5443	119.724
SPMIT.01	cox1	cytochrome c oxidase 1 (predicted) [Source:PomBase;Acc:SPMIT.01]	3.41781	45.7087	2.57198	4.88446	2.10312	3.60864	3.74132	0.925317	0.778925	1.81519	2.69764	18.0673
SPCC285.04	SPCC285.04	transthyretin/hydroxyisourate hydrolase (predicted) [Source:PomBase;Acc:SPCC285.04]	27.2068	112.923	20.2842	60.0441	19.0346	67.1763	2.0533	1.56567	1.81933	1.81277	22.1752	80.0479
SPBPB2B2.07c	SPBPB2B2.07c	S. pombe specific DUF999 protein family 7 [Source:PomBase;Acc:SPBPB2B2.07c]	0.623886	0.238955	0.954551	12.5279	0.559057	4.7947	-1.38454	3.71418	3.10037	1.81	0.712498	5.85386
SPAC15E1.10	fub1	PI31 proteasome inhibitor Fub1 (predicted) [Source:PomBase;Acc:SPAC15E1.10]	12.2878	53.4918	9.43945	25.7303	7.10801	25.74	2.12209	1.44669	1.85649	1.80842	9.61176	34.9873
SPNCRNA.1601	SPNCRNA.1601	antisense RNA (predicted), possible alternative UTR [Source:PomBase;Acc:SPNCRNA.1601]	18.6623	80.084	9.25384	23.707	9.23775	35.9602	2.10139	1.35719	1.96079	1.80645	12.3846	46.5838
SPCPB16A4.07	smp4	Schizosaccharomyces specific protein [Source:PomBase;Acc:SPCPB16A4.07]	126.079	497.402	47.8071	181.154	50.182	142.882	1.98008	1.92192	1.50958	1.80386	74.6894	273.813
SPAC25B8.10	SPAC25B8.10	trans-aconitate 3-methyltransferase (predicted) [Source:PomBase;Acc:SPAC25B8.10]	80.7796	379.734	86.4664	227.26	86.9999	296.792	2.23292	1.39413	1.77037	1.79914	84.7486	301.262
SPNCRNA.1133	SPNCRNA.1133	intergenic RNA (predicted) [Source:PomBase;Acc:SPNCRNA.1133]	21.2935	112.718	16.0418	53.259	15.7867	37.7772	2.40424	1.73119	1.2588	1.79808	17.7073	67.9182
SPAC14C4.07	SPAC14C4.07	transmembrane transporter (predicted) [Source:PomBase;Acc:SPAC14C4.07]	121.034	516.962	113.273	367.479	114.074	345.9	2.09465	1.69785	1.60038	1.79763	116.127	410.113
SPNCRNA.1132	SPNCRNA.1132	antisense RNA (predicted) [Source:PomBase;Acc:SPNCRNA.1132]	0.271255	1.09237	0.45076	1.92108	0.186352	0.454235	2.00974	2.09149	1.2854	1.79554	0.302789	1.15589
SPAC22H12.01c	mug35	Schizosaccharomyces specific protein Mug35 [Source:PomBase;Acc:SPAC22H12.01c]	47.0898	226.939	35.8222	91.8237	38.0958	127.135	2.26882	1.35801	1.73866	1.7885	40.3359	148.633
SPBC17D11.08	dca7	WD repeat protein, DDB1 and CUL4-associated factor 7 (predicted) [Source:PomBase;Acc:SPBC17D11.08]	178.73	507.506	76.9209	297.196	79.3329	297.953	1.50565	1.94997	1.90909	1.78824	111.661	367.552
ENSRNA049678299	ENSRNA049678299	5S ribosomal RNA	0.542509	2.96987	0.318184	0.776608	0.425948	1.31223	2.45268	1.28733	1.62327	1.78776	0.42888	1.68624
SPAC15A10.09c	pun1	SUR7 family protein Pun1 (predicted) [Source:PomBase;Acc:SPAC15A10.09c]	110.482	216.425	57.7768	265.253	59.5529	272.137	0.970055	2.1988	2.19209	1.78698	75.9372	251.272
SPNCRNA.239	SPNCRNA.239	intergenic RNA (predicted) [Source:PomBase;Acc:SPNCRNA.239]	3.82469	14.7811	3.23487	13.652	4.09975	10.3212	1.95034	2.07733	1.332	1.78656	3.71977	12.9181
SPBC15D4.02	gsf1	transcription factor, zf-fungal binuclear cluster type Gsf1 [Source:PomBase;Acc:SPBC15D4.02]	58.4825	462.002	92.3793	211.094	89.0498	200.57	2.98182	1.19225	1.17142	1.78183	79.9705	291.222
SPBC660.07	ntp1	alpha,alpha-trehalase Ntp1 [Source:PomBase;Acc:SPBC660.07]	236.914	929.193	143.501	462.184	146.313	470.713	1.97162	1.68741	1.68579	1.7816	175.576	620.697
SPAC4G8.04	SPAC4G8.04	GTPase activating protein (predicted) [Source:PomBase;Acc:SPAC4G8.04]	100.825	315.967	111.576	431.283	117.562	392.131	1.64791	1.9506	1.73792	1.77881	109.988	379.794
SPNCRNA.1473	SPNCRNA.1473	antisense RNA (predicted) [Source:PomBase;Acc:SPNCRNA.1473]	59.8116	108.554	16.7577	84.3029	17.1444	75.3777	0.859912	2.33076	2.1364	1.77569	31.2379	89.4115
SPNCRNA.1651	SPNCRNA.1651	intergenic RNA (predicted) [Source:PomBase;Acc:SPNCRNA.1651]	2.22429	8.53411	1.24622	6.13112	1.25122	2.6497	1.9399	2.29859	1.08249	1.77366	1.57391	5.77164
SPNCRNA.380	SPNCRNA.380	non-coding RNA (predicted) [Source:PomBase;Acc:SPNCRNA.380]	0.162753	0.307228	0.0795459	0.633549	0.133109	0.353294	0.916627	2.9936	1.40826	1.77283	0.125136	0.431357
SPAC4A8.10	rog1	acylglycerol lipase (predicted) [Source:PomBase;Acc:SPAC4A8.10]	16.4923	66.7367	9.0152	24.8106	8.54559	30.3075	2.01669	1.46052	1.82643	1.76788	11.351	40.6183
SPAC589.07c	atg1801	WD repeat protein involved in autophagy Atg18a [Source:PomBase;Acc:SPAC589.07c]	12.7218	58.6805	11.9849	30.7578	11.5272	38.3324	2.20557	1.35973	1.73352	1.76627	12.078	42.5902
SPNCRNA.323	SPNCRNA.323	non-coding RNA (predicted) [Source:PomBase;Acc:SPNCRNA.323]	0.271255	1.36546	0.397729	1.32841	0.292839	0.681352	2.33166	1.73984	1.21829	1.76326	0.320608	1.12507
SPAC144.10c	gwt1	pig-W [Source:PomBase;Acc:SPAC144.10c]	124.533	353.79	97.4967	389.306	102.707	353.672	1.50636	1.99748	1.78388	1.76257	108.246	365.589
SPNCRNA.421	SPNCRNA.421	non-coding RNA (predicted) [Source:PomBase;Acc:SPNCRNA.421]	0.786638	1.05823	0.132576	0.592675	0.133109	0.857999	0.42788	2.16042	2.68837	1.75889	0.350775	0.836301
SPMIT.04	cox3	cytochrome c oxidase 3 (predicted) [Source:PomBase;Acc:SPMIT.04]	1.13927	20.6184	0.821974	1.20579	0.692166	1.00941	4.17775	0.55281	0.544323	1.75829	0.88447	7.6112
SPCC1281.08	wtf11	wtf element Wtf11 [Source:PomBase;Acc:SPCC1281.08]	35.887	64.3472	16.7046	80.052	14.3225	64.2742	0.842416	2.26069	2.16596	1.75635	22.3047	69.5578
SPNCRNA.32	prl32	non-coding RNA, poly(A)-bearing (predicted) [Source:PomBase;Acc:SPNCRNA.32]	0.732387	6.89556	2.2538	4.10785	2.42258	5.42558	3.23499	0.866024	1.16323	1.75475	1.80292	5.47633
SPCC1020.13c	SPCC1020.13c	DDHD family phospholipase (predicted) [Source:PomBase;Acc:SPCC1020.13c]	76.2225	239.194	75.9928	304.451	76.2181	232.619	1.64989	2.00227	1.60976	1.75398	76.1445	258.754
SPNCRNA.1078	SPNCRNA.1078	antisense RNA (predicted), possible alternative UTR [Source:PomBase;Acc:SPNCRNA.1078]	0.189878	0.580319	0.106061	0.633549	0.133109	0.277588	1.61177	2.57856	1.06034	1.75022	0.143016	0.497152
SPNCRNA.995	SPNCRNA.995	intergenic RNA (predicted), possible alternative UTR [Source:PomBase;Acc:SPNCRNA.995]	0.732387	0.716865	0.795459	3.67867	0.399327	3.35629	-0.0309057	2.20933	3.07123	1.74988	0.642391	2.58394
SPSNORNA.21	snoU14	small nucleolar RNA U14 [Source:PomBase;Acc:SPSNORNA.21]	0.678136	1.46787	0.0265153	0.183934	0.0798653	0.201882	1.11407	2.79429	1.33787	1.74874	0.261506	0.617894
SPNCRNA.825	SPNCRNA.825	intergenic RNA (predicted), possible alternative UTR [Source:PomBase;Acc:SPNCRNA.825]	0.434007	0.614456	0.106061	0.817482	0.319461	1.11035	0.501589	2.94629	1.7973	1.74839	0.28651	0.84743
SPMIT.11	cox2	cytochrome c oxidase 2 (predicted) [Source:PomBase;Acc:SPMIT.11]	1.43765	25.773	0.636367	1.41016	0.532435	0.504705	4.16408	1.14792	-0.0771658	1.74495	0.868817	9.22929
SPNCRNA.1025	SPNCRNA.1025	intergenic RNA (predicted), possible alternative UTR [Source:PomBase;Acc:SPNCRNA.1025]	4.15019	15.1224	2.99623	12.017	3.46083	8.90805	1.86544	2.00386	1.36399	1.74443	3.53575	12.0158
SPNCRNA.739	SPNCRNA.739	antisense RNA (predicted) [Source:PomBase;Acc:SPNCRNA.739]	0.623886	2.04819	0.90152	1.67584	0.372705	2.29641	1.71499	0.894452	2.62327	1.74424	0.632703	2.00681
SPCC622.21	wtf12	wtf element Wtf12 [Source:PomBase;Acc:SPCC622.21]	12.3692	41.4416	8.29929	32.0249	7.4541	21.6771	1.74433	1.94813	1.54007	1.74418	9.3742	31.7145
SPCC1906.03	wtf19	wtf element Wtf19 [Source:PomBase;Acc:SPCC1906.03]	18.7708	63.2548	14.2122	50.3774	14.6154	45.7768	1.75268	1.82565	1.64713	1.74182	15.8661	53.1363
SPCC736.14	dis1	TOG/XMAP14 microtubule-associated protein Dis1 [Source:PomBase;Acc:SPCC736.14]	4.2587	27.787	4.48108	10.0142	4.153	10.624	2.70593	1.16012	1.35511	1.74039	4.29759	16.1417
SPBC1289.16c	cao2	copper amine oxidase-like protein Cao2 [Source:PomBase;Acc:SPBC1289.16c]	1.79028	9.48992	1.3788	2.67725	1.73042	6.25834	2.40621	0.957346	1.85466	1.73941	1.63316	6.14184
SPAC26F1.04c	etr1	enoyl-[acyl-carrier protein] reductase (predicted) [Source:PomBase;Acc:SPAC26F1.04c]	175.339	703.62	64.3526	171.181	69.8822	242.385	2.00465	1.41145	1.7943	1.7368	103.191	372.395
SPNCRNA.667	SPNCRNA.667	intergenic RNA (predicted) [Source:PomBase;Acc:SPNCRNA.667]	6.40161	13.3132	3.52653	20.1101	3.83354	11.9615	1.05635	2.51159	1.64165	1.73653	4.58723	15.1283
SPCC70.12c	ecl1	extender of the chronological lifespan protein Ecl1 [Source:PomBase;Acc:SPCC70.12c]	30.0821	91.076	39.6404	196.359	38.2022	93.4462	1.59816	2.30845	1.29048	1.73237	35.9749	126.96
SPNCRNA.1305	SPNCRNA.1305	antisense RNA (predicted) [Source:PomBase;Acc:SPNCRNA.1305]	2.17004	7.95379	1.40531	4.68009	1.41095	4.23952	1.87392	1.73565	1.58723	1.73227	1.6621	5.62447
SPAC630.15	mug177	Schizosaccharomyces pombe specific protein [Source:PomBase;Acc:SPAC630.15]	0.922266	2.04819	0.715913	2.65682	0.638923	2.82635	1.15109	1.89184	2.14523	1.72939	0.759034	2.51045
SPAC31G5.18c	sde2	silencing defective protein Sde2 [Source:PomBase;Acc:SPAC31G5.18c]	57.3975	144.602	39.3752	172.141	39.1606	128.952	1.33303	2.12823	1.71936	1.72687	45.3111	148.565
SPBC106.17c	cys2	homoserine O-acetyltransferase (predicted) [Source:PomBase;Acc:SPBC106.17c]	160.257	486.444	194.569	734.12	194.738	615.866	1.60188	1.91573	1.66108	1.72623	183.188	612.143
SPAC8C9.16c	oxr1	TLDc domain protein 1 [Source:PomBase;Acc:SPAC8C9.16c]	35.7242	132.518	29.432	98.2001	29.7099	86.456	1.89121	1.73834	1.54102	1.72352	31.622	105.725
SPAC959.05c	pdi4	protein disulfide isomerase (predicted) [Source:PomBase;Acc:SPAC959.05c]	46.6287	135.487	30.8638	113.16	31.3871	106.039	1.53887	1.87438	1.75635	1.7232	36.2932	118.229
SPBC29A10.02	spo5	meiotic RNA-binding protein 1 [Source:PomBase;Acc:SPBC29A10.02]	6.80849	26.6947	4.66669	13.7746	4.31273	13.2233	1.97115	1.56154	1.61641	1.71636	5.26264	17.8975
SPNCRNA.1169	SPNCRNA.1169	intergenic RNA (predicted) [Source:PomBase;Acc:SPNCRNA.1169]	7.40525	27.5822	6.36367	19.8239	5.83017	17.8161	1.89712	1.63931	1.61157	1.716	6.53303	21.7408
SPBPB2B2.18	SPBPB2B2.18	Schizosaccharomyces specific protein [Source:PomBase;Acc:SPBPB2B2.18]	1.41052	2.69678	2.01516	13.1206	2.36934	6.68734	0.935005	2.70286	1.49695	1.71161	1.93167	7.50157
SPCC1529.01	SPCC1529.01	transmembrane transporter (predicted) [Source:PomBase;Acc:SPCC1529.01]	17.6044	92.2707	29.8562	68.035	26.7283	78.1284	2.38994	1.18824	1.54748	1.70855	24.7296	79.478
SPCC188.05	SPCC188.05	dubious [Source:PomBase;Acc:SPCC188.05]	0.569635	3.41364	0.981066	1.53278	0.399327	1.48888	2.5832	0.643728	1.89859	1.70851	0.650009	2.1451
SPNCRNA.1565	SPNCRNA.1565	intergenic RNA (predicted) [Source:PomBase;Acc:SPNCRNA.1565]	8.78865	23.1104	3.6326	15.4095	3.5407	11.0783	1.39483	2.08475	1.64563	1.7084	5.32065	16.5327
SPCC16A11.08	atg20	autophagy associated sorting nexin Atg20 (predicted) [Source:PomBase;Acc:SPCC16A11.08]	33.5271	78.1724	20.7084	91.3128	21.1909	71.8448	1.22133	2.1406	1.76144	1.70779	25.1421	80.4433
SPNCRNA.828	SPNCRNA.828	intergenic RNA (predicted) [Source:PomBase;Acc:SPNCRNA.828]	7.89351	29.528	2.51895	7.54128	2.60893	8.10052	1.90335	1.58198	1.63455	1.70663	4.34046	15.0566
SPNCRNA.894	SPNCRNA.894	antisense RNA (predicted) [Source:PomBase;Acc:SPNCRNA.894]	17.4959	54.789	13.4698	42.2843	12.5921	44.4393	1.64687	1.6504	1.81932	1.70553	14.5193	47.1708
SPAC22G7.08	ppk8	serine/threonine protein kinase Ppk8 (predicted) [Source:PomBase;Acc:SPAC22G7.08]	47.1169	181.879	38.4472	121.784	38.2289	107.275	1.94866	1.66338	1.48858	1.70021	41.2643	136.979
SPNCRNA.920	SPNCRNA.920	intergenic RNA (predicted), possible alternative UTR [Source:PomBase;Acc:SPNCRNA.920]	7.10687	24.9196	3.73866	9.91197	2.74204	10.0941	1.80999	1.40665	1.88019	1.69895	4.52919	14.9752
SPAC1687.14c	SPAC1687.14c	EF hand family protein, centrin-like [Source:PomBase;Acc:SPAC1687.14c]	47.7679	173.242	26.7539	77.7221	25.3439	82.0903	1.85868	1.53857	1.69557	1.69761	33.2886	111.018
SPNCRNA.1410	SPNCRNA.1410	antisense RNA (predicted), possible alternative UTR [Source:PomBase;Acc:SPNCRNA.1410]	0.325505	0.443773	0.662882	4.82315	0.559057	1.91788	0.447142	2.86315	1.77844	1.69625	0.515815	2.39493
SPAC1002.12c	ssd1	succinate-semialdehyde dehydrogenase [NAD(P)+] (predicted) [Source:PomBase;Acc:SPAC1002.12c]	112.327	460.671	100.493	284.504	106.62	312.11	2.03604	1.50136	1.54957	1.69566	106.48	352.428
SPAC688.03c	SPAC688.03c	human AMMECR1 homolog [Source:PomBase;Acc:SPAC688.03c]	43.7805	168.839	16.3599	48.1906	17.6236	52.4893	1.94729	1.55858	1.57451	1.69346	25.9213	89.8396
SPCC1620.03	mug163	conserved eukaryotic protein, mitochondrial [Source:PomBase;Acc:SPCC1620.03]	13.6441	67.317	19.7009	57.2646	20.8715	49.1078	2.30269	1.53939	1.23442	1.69217	18.0721	57.8965
SPBC29A10.16c	cyb502	cytochrome b5 (predicted) [Source:PomBase;Acc:SPBC29A10.16c]	0.868015	3.24296	0.662882	2.61594	0.585679	1.33747	1.90152	1.98051	1.19132	1.69112	0.705525	2.39879
SPNCRNA.831	SPNCRNA.831	intergenic RNA (predicted), possible alternative UTR [Source:PomBase;Acc:SPNCRNA.831]	0.325505	2.59437	0.106061	0.470052	0.505814	0.47947	2.99463	2.14792	-0.0771658	1.68846	0.31246	1.1813
SPCC1020.03	mmt1	mitochondrial iron ion transmembrane transporter Mmt1 (predicted) [Source:PomBase;Acc:SPCC1020.03]	21.4834	91.9977	22.0342	59.4105	23.0811	66.722	2.09838	1.43097	1.53145	1.68693	22.1995	72.7101
SPAC14C4.01c	atg43	DUF1770 family protein [Source:PomBase;Acc:SPAC14C4.01c]	15.4073	58.3391	13.2046	39.6683	13.3109	38.8118	1.92085	1.58695	1.54389	1.6839	13.9743	45.6064
SPBC3H7.13	csc1	SIP/FAR complex FHA domain subunit Far10/Csc1 [Source:PomBase;Acc:SPBC3H7.13]	115.283	439.302	73.2883	177.537	73.1034	262.472	1.93003	1.27646	1.84415	1.68355	87.225	293.103
SPNCRNA.908	SPNCRNA.908	antisense RNA (predicted) [Source:PomBase;Acc:SPNCRNA.908]	2.95667	10.8554	1.64395	4.90489	2.10312	6.33405	1.87636	1.57706	1.5906	1.68134	2.23458	7.36478
SPAC1952.13	ned1	lipin, phosphatidate phosphatase Ned1 [Source:PomBase;Acc:SPAC1952.13]	171.406	405.268	92.9626	368.255	101.775	358.315	1.24146	1.98598	1.81585	1.6811	122.048	377.279
SPCC330.19c	SPCC330.19c	Schizosaccharomyces pombe specific protein [Source:PomBase;Acc:SPCC330.19c]	0.108502	0.443773	0.106061	0.326993	0.106487	0.277588	2.0321	1.62436	1.38227	1.67958	0.107017	0.349451
SPCC1442.16c	zta1	NADPH quinone oxidoreductase/ARE-binding protein (predicted) [Source:PomBase;Acc:SPCC1442.16c]	147.698	614.865	120.936	300.22	126.453	399.903	2.05762	1.31178	1.66104	1.67681	131.696	438.33
SPAC1F5.11c	tra2	NuA4 complex phosphatidylinositol pseudokinase complex subunit Tra2 [Source:PomBase;Acc:SPAC1F5.11c]	89.297	392.33	146.073	393.475	145.728	400.584	2.13538	1.42958	1.45883	1.6746	127.032	395.463
SPBC19G7.08c	art1	arrestin family protein Art1 [Source:PomBase;Acc:SPBC19G7.08c]	40.4441	152.59	48.8677	151.827	47.0939	129.987	1.91566	1.63547	1.46475	1.67196	45.4686	144.801
SPBC1773.02c	bcp1	thioredoxin peroxidase Bcp1 [Source:PomBase;Acc:SPBC1773.02c]	140.32	555.536	90.7619	207.334	88.4109	315.34	1.98516	1.1918	1.83461	1.67052	106.498	359.403
SPNCRNA.1012	SPNCRNA.1012	antisense RNA (predicted) [Source:PomBase;Acc:SPNCRNA.1012]	0.0542509	0.136546	0.0530306	0.204371	0.0532435	0.176647	1.33166	1.94629	1.73019	1.66938	0.0535083	0.172521
SPMIT.02	cox1-I1b	mitochondrial DNA binding endonuclease (predicted) [Source:PomBase;Acc:SPMIT.02]	2.08866	15.02	5.85988	12.0987	5.29773	11.482	2.84624	1.04591	1.11593	1.66936	4.41542	12.8669
SPNCRNA.175	SPNCRNA.175	non-coding RNA (predicted) [Source:PomBase;Acc:SPNCRNA.175]	0.29838	0.648592	0.291668	2.49332	0.692166	1.18606	1.12016	3.09567	0.776983	1.66427	0.427405	1.44266
SPNCRNA.710	SPNCRNA.710	antisense RNA (predicted) [Source:PomBase;Acc:SPNCRNA.710]	0.162753	0.273091	0.0530306	0.756171	0.133109	0.176647	0.746702	3.83382	0.408261	1.66293	0.116297	0.40197
SPNCRNA.1115	SPNCRNA.1115	intergenic RNA (predicted), possible alternative UTR [Source:PomBase;Acc:SPNCRNA.1115]	229.237	465.314	117.781	319.329	121.528	700.152	1.02136	1.43894	2.52638	1.66222	156.182	494.932
SPBC6B1.10	prp17	splicing factor Prp17 [Source:PomBase;Acc:SPBC6B1.10]	0.813764	2.15059	0.636367	1.71671	0.425948	1.89264	1.40205	1.43172	2.15165	1.66181	0.62536	1.91998
SPNCRNA.1257	SPNCRNA.1257	intergenic RNA (predicted) [Source:PomBase;Acc:SPNCRNA.1257]	0.542509	2.79919	0.662882	1.69628	0.585679	1.38794	2.36729	1.35555	1.24476	1.65587	0.597023	1.96113
SPNCRNA.1653	SPNCRNA.1653	antisense RNA (predicted), possible alternative UTR [Source:PomBase;Acc:SPNCRNA.1653]	0.29838	1.46787	0.90152	1.22622	0.346083	1.61506	2.2985	0.443791	2.22239	1.65489	0.515328	1.43638
SPBP8B7.24c	atg8	autophagy associated protein Atg8 [Source:PomBase;Acc:SPBP8B7.24c]	123.312	369.834	69.1519	226.381	72.7041	230.221	1.58456	1.71091	1.66291	1.6528	88.3894	275.479
SPBC1105.14	rsv2	transcription factor Rsv2 [Source:PomBase;Acc:SPBC1105.14]	77.3347	213.557	66.8451	235.394	78.2946	250.132	1.46544	1.81619	1.6757	1.65244	74.1581	233.028
SPNCRNA.1309	SPNCRNA.1309	antisense RNA (predicted) [Source:PomBase;Acc:SPNCRNA.1309]	0.271255	0.512046	0.0795459	0.551801	0.106487	0.252353	0.916627	2.79429	1.24476	1.65189	0.152429	0.438733
SPSNRNA.02	snu2	small nuclear RNA U2 [Source:PomBase;Acc:SPSNRNA.02]	1.16639	6.69074	0.344699	1.14448	0.186352	0.302823	2.52011	1.73128	0.700442	1.65061	0.565815	2.71268
SPAC959.06c	SPAC959.06c	conserved fungal protein [Source:PomBase;Acc:SPAC959.06c]	11.4198	26.7288	7.37125	34.0277	7.56058	21.6518	1.22686	2.20673	1.51792	1.6505	8.78388	27.4695
SPNCRNA.469	SPNCRNA.469	non-coding RNA (predicted) [Source:PomBase;Acc:SPNCRNA.469]	0.406882	0.95582	0.742428	3.61736	0.479192	1.287	1.23213	2.28461	1.42533	1.64736	0.542834	1.95339
SPNCRNA.218	SPNCRNA.218	non-coding RNA (predicted) [Source:PomBase;Acc:SPNCRNA.218]	1.76315	7.68069	1.59092	5.53844	2.12974	4.28999	2.12308	1.79962	1.0103	1.64433	1.82794	5.83638
SPBC9B6.03	pib2	zf-FYVE type zinc finger protein [Source:PomBase;Acc:SPBC9B6.03]	14.3222	72.574	37.1479	95.7068	39.4535	92.3106	2.3412	1.36534	1.22634	1.64429	30.3079	86.8638
SPCC4B3.02c	got1	Golgi transport protein Got1 (predicted) [Source:PomBase;Acc:SPCC4B3.02c]	47.8493	132.21	34.9206	122.193	37.3503	117.117	1.46627	1.80701	1.64875	1.64068	40.0401	123.84
SPAC1952.15c	rec24	meiotic recombination protein Rec24 [Source:PomBase;Acc:SPAC1952.15c]	0.135627	0.0682728	0.185607	0.980979	0.0532435	0.605646	-0.990264	2.40197	3.5078	1.63983	0.124826	0.551633
SPAC10F6.11c	atg17	autophagy associated protein kinase activator Atg17 [Source:PomBase;Acc:SPAC10F6.11c]	85.2011	221.477	72.0686	253.072	74.9403	247.861	1.37821	1.81211	1.72572	1.63868	77.4033	240.803
SPNCRNA.400	SPNCRNA.400	non-coding RNA (predicted) [Source:PomBase;Acc:SPNCRNA.400]	0.0271255	0.238955	0.132576	0.306556	0.425948	0.630881	3.13902	1.20933	0.56669	1.63834	0.195217	0.392131
SPAC10F6.06	vip1	RNA-binding protein Vip1 [Source:PomBase;Acc:SPAC10F6.06]	1089.3	3913.5	555.708	1614.38	560.282	1619.14	1.84505	1.53859	1.53101	1.63822	735.098	2382.34
SPCC965.06	osr2	aldo-keto reductase (predicted) [Source:PomBase;Acc:SPCC965.06]	359.955	1161.42	130.429	337.641	136.65	492.39	1.69001	1.37223	1.84932	1.63718	209.011	663.818
SPCC794.02	wtf5	wtf element Wtf5 [Source:PomBase;Acc:SPCC794.02]	18.9878	131.22	23.5721	53.586	24.1193	46.0543	2.78885	1.18478	0.933148	1.63559	22.2264	76.9536
SPNCRNA.1110	SPNCRNA.1110	intergenic RNA (predicted), possible alternative UTR [Source:PomBase;Acc:SPNCRNA.1110]	3.17368	6.38351	2.22728	9.21711	2.12974	7.67152	1.00819	2.04903	1.84883	1.63535	2.51023	7.75738
SPAC8E11.08c	SPAC8E11.08c	dubious [Source:PomBase;Acc:SPAC8E11.08c]	4.80121	17.6144	4.37502	14.1629	5.40422	13.5766	1.87529	1.69475	1.32896	1.633	4.86015	15.1179
SPBP4H10.12	SPBP4H10.12	conserved protein [Source:PomBase;Acc:SPBP4H10.12]	110.238	334.673	65.4132	179.744	62.2949	222.6	1.60213	1.45829	1.83727	1.63256	79.3153	245.673
SPCC830.02	wtf24		15.353	48.9516	7.95459	24.2792	7.90667	23.8726	1.67284	1.60986	1.59421	1.62564	10.4048	32.3678
SPAC824.02	bst1	GPI inositol deacylase Bst1 (predicted) [Source:PomBase;Acc:SPAC824.02]	49.3412	92.5097	88.2959	379.23	87.772	320.134	0.906812	2.10265	1.86685	1.62544	75.1364	263.958
SPBC106.06	cct4	chaperonin-containing T-complex delta subunit Cct4 [Source:PomBase;Acc:SPBC106.06]	0.108502	1.36546	0.397729	0.715297	0.292839	0.378529	3.65359	0.846755	0.370293	1.62355	0.266357	0.819761
SPAC29B12.13	SPAC29B12.13	S-(hydroxymethyl)glutathione synthase activity (predicted) [Source:PomBase;Acc:SPAC29B12.13]	43.0752	350.718	30.1744	42.877	30.5352	75.9834	3.02538	0.506877	1.31521	1.61582	34.5949	156.526
SPNCRNA.1161	SPNCRNA.1161	intergenic RNA (predicted) [Source:PomBase;Acc:SPNCRNA.1161]	1.84453	6.31524	2.04168	6.2333	1.67717	4.61805	1.77558	1.61024	1.46125	1.61569	1.85446	5.7222
SPBC32F12.16	gem7	human GEMIN7 ortholog [Source:PomBase;Acc:SPBC32F12.16]	11.2299	76.7728	11.1099	24.0544	11.8999	22.9641	2.77325	1.11445	0.948426	1.61204	11.4133	41.2638
SPAPB18E9.04c	SPAPB18E9.04c	Schizosaccharomyces pombe specific protein, possible cell surface glycoprotein [Source:PomBase;Acc:SPAPB18E9.04c]	21.185	82.815	49.3715	135.498	44.5648	118.429	1.96685	1.45652	1.41005	1.61114	38.3738	112.247
SPAC20G8.10c	atg6	autophagy associated beclin family protein Atg6 [Source:PomBase;Acc:SPAC20G8.10c]	33.9611	108.656	24.288	77.2112	23.2941	65.2331	1.67782	1.66857	1.48564	1.61068	27.181	83.7002
SPNCRNA.1537	SPNCRNA.1537	antisense RNA (predicted) [Source:PomBase;Acc:SPNCRNA.1537]	1.2749	6.14456	0.848489	1.79846	0.878518	2.44782	2.26893	1.08379	1.47835	1.61036	1.00063	3.46361
SPAC31G5.15	psd3	phosphatidylserine decarboxylase Psd3 [Source:PomBase;Acc:SPAC31G5.15]	0.59676	0.95582	0.371214	0.940105	0.133109	0.933704	0.679588	1.34057	2.81036	1.61017	0.367028	0.94321
SPAC8C9.03	cgs1	cAMP-dependent protein kinase regulatory subunit Cgs1 [Source:PomBase;Acc:SPAC8C9.03]	17.7943	164.879	40.2502	77.62	41.9825	66.6968	3.21192	0.947431	0.667828	1.60906	33.3424	103.065
SPNCRNA.732	SPNCRNA.732	intergenic RNA (predicted), possible alternative UTR [Source:PomBase;Acc:SPNCRNA.732]	3.68906	7.7831	5.85988	27.447	5.48408	15.6459	1.07709	2.2277	1.51246	1.60575	5.01101	16.9586
SPNCRNA.1371	SPNCRNA.1371	antisense RNA (predicted) [Source:PomBase;Acc:SPNCRNA.1371]	8.40889	10.6506	1.59092	7.97045	1.65055	7.31822	0.340942	2.3248	2.14855	1.60476	3.88345	8.64641
SPBP16F5.08c	fmo1	flavin dependent monooxygenase (predicted) [Source:PomBase;Acc:SPBP16F5.08c]	173.711	418.717	262.157	725.025	260.574	1093.77	1.26928	1.4676	2.06955	1.60214	232.147	745.838
SPCC306.10	wtf8	wtf element Wtf8 [Source:PomBase;Acc:SPCC306.10]	12.1522	23.8272	7.29171	30.0834	7.26774	24.9829	0.971393	2.04464	1.78136	1.59913	8.90388	26.2978
SPBC21B10.07	crr1	glycosyl hydrolase family (predicted) [Source:PomBase;Acc:SPBC21B10.07]	74.378	320.165	100.997	250.477	101.163	263.153	2.10587	1.31037	1.37923	1.59849	92.1792	277.932
SPNCRNA.1040	SPNCRNA.1040	antisense RNA (predicted), possible alternative UTR [Source:PomBase;Acc:SPNCRNA.1040]	0.271255	0.614456	0.185607	0.919668	0.266218	0.656117	1.17966	2.30886	1.30135	1.59662	0.241026	0.73008
SPAC13G7.02c	ssa1	heat shock protein Ssa1 (predicted) [Source:PomBase;Acc:SPAC13G7.02c]	103.646	736.118	146.868	256.526	153.581	342.039	2.82827	0.804583	1.15516	1.596	134.699	444.894
SPNCRNA.1145	SPNCRNA.1145	antisense RNA (predicted) [Source:PomBase;Acc:SPNCRNA.1145]	2.54979	5.63251	1.69698	6.41724	1.91677	6.33405	1.1434	1.91898	1.72445	1.59561	2.05451	6.12793
SPBC27.01c	pga2	protein trafficking protein Pga2 (predicted) [Source:PomBase;Acc:SPBC27.01c]	0.0271255	0.0341364	0.0530306	0.204371	0.0798653	0.454235	0.331664	1.94629	2.5078	1.59525	0.0533405	0.230914
SPNCRNA.949	SPNCRNA.949	antisense RNA (predicted) [Source:PomBase;Acc:SPNCRNA.949]	18.6081	51.546	19.5683	69.7926	19.5138	54.3567	1.46993	1.83456	1.47797	1.59415	19.23	58.5651
SPBC16D10.05	mok13	alpha-1,3-glucan synthase Mok13 [Source:PomBase;Acc:SPBC16D10.05]	92.6063	318.254	99.3528	269.994	103.346	304.388	1.781	1.44229	1.55843	1.59391	98.4349	297.545
SPRRNA.32	SPRRNA.32	5S rRNA [Source:PomBase;Acc:SPRRNA.32]	0.271255	0.238955	0.0795459	0.326993	0.0532435	0.403764	-0.182909	2.0394	2.92283	1.59311	0.134681	0.323237
SPNCRNA.59	SPNCRNA.59	intergenic RNA (predicted) [Source:PomBase;Acc:SPNCRNA.59]	22.1886	68.1704	14.2387	44.001	14.2959	41.083	1.61933	1.62772	1.52294	1.58999	16.9077	51.0848
SPNCRNA.651	SPNCRNA.651	intergenic RNA (predicted), possible alternative UTR [Source:PomBase;Acc:SPNCRNA.651]	4.23157	14.5763	2.01516	8.11351	2.52907	4.97135	1.78435	2.00943	0.97503	1.58961	2.92527	9.22037
SPNCRNA.84	IRC1-L	IRC1-L/borderline left [Source:PomBase;Acc:SPNCRNA.84]	0.569635	1.16064	0.556821	1.83934	0.372705	1.48888	1.02681	1.7239	1.99812	1.58294	0.49972	1.49628
SPNCRNA.272	SPNCRNA.272	non-coding RNA (predicted) [Source:PomBase;Acc:SPNCRNA.272]	0.759513	3.31123	1.00758	2.73857	0.90514	2.04406	2.12422	1.44252	1.17522	1.58066	0.890745	2.69795
SPBC646.17c	dic1	meiotic dynein intermediate chain Dic1 [Source:PomBase;Acc:SPBC646.17c]	5.20809	14.8835	5.64776	22.1946	6.17625	14.6112	1.51489	1.97446	1.24227	1.57721	5.67737	17.2298
SPNCRNA.814	SPNCRNA.814	intergenic RNA (predicted) [Source:PomBase;Acc:SPNCRNA.814]	1.62753	4.64255	0.90152	3.94435	1.30447	2.77588	1.51224	2.12936	1.08948	1.57703	1.27784	3.78759
SPNCRNA.835	SPNCRNA.835	intergenic RNA (predicted) [Source:PomBase;Acc:SPNCRNA.835]	0.135627	0.614456	0.0530306	0.102185	0.133109	0.403764	2.17966	0.946291	1.60091	1.57562	0.107256	0.373468
SPBC29A3.08	pof4	elongin-A, F-box protein Pof4 (predicted) [Source:PomBase;Acc:SPBC29A3.08]	17.3874	40.3151	28.0797	109.624	27.7665	81.1313	1.21328	1.96497	1.54691	1.57505	24.4112	77.0236
SPNCRNA.50	prl50	non-coding RNA poly(A)-bearing (predicted) [Source:PomBase;Acc:SPNCRNA.50]	2.27854	5.66665	1.19319	4.94577	1.59731	4.08811	1.31439	2.05137	1.35579	1.57385	1.68968	4.90018
SPCC306.08c	mdh1	malate dehydrogenase Mdh1 (predicted) [Source:PomBase;Acc:SPCC306.08c]	323.959	1328.62	221.456	489.038	222.265	647.108	2.03605	1.14293	1.54172	1.57357	255.893	821.59
SPNCRNA.1088	SPNCRNA.1088	intergenic RNA (predicted) [Source:PomBase;Acc:SPNCRNA.1088]	0.244129	0.819274	0.371214	0.633549	0.159731	0.731822	1.7467	0.771204	2.19585	1.57125	0.258358	0.728215
SPNCRNA.926	SPNCRNA.926	antisense RNA (predicted), possible alternative UTR [Source:PomBase;Acc:SPNCRNA.926]	1.05789	1.91164	1.32576	4.37353	1.03825	4.56758	0.853617	1.72197	2.13728	1.57096	1.14064	3.61758
SPAC29B12.11c	SPAC29B12.11c	human WW domain binding protein-2 ortholog [Source:PomBase;Acc:SPAC29B12.11c]	52.3521	151.497	49.5571	157.12	50.4749	144.219	1.53297	1.6647	1.51463	1.57077	50.7947	150.946
SPAC343.21	SPAC343.21	dubious [Source:PomBase;Acc:SPAC343.21]	12.966	44.2749	8.98869	30.1855	7.24112	16.4786	1.77176	1.74768	1.18631	1.56858	9.73193	30.313
SPAC6G10.03c	cld1	mitochondrial cardiolipin-specific phospholipase Cld1 (predicted) [Source:PomBase;Acc:SPAC6G10.03c]	74.2152	203.692	102.8	348.942	104.331	292.224	1.4566	1.76315	1.48591	1.56856	93.7819	281.62
SPAPB1A10.14	pof15	F-box protein (predicted) [Source:PomBase;Acc:SPAPB1A10.14]	9.1684	46.6986	57.5912	157.897	55.6927	103.515	2.34864	1.45506	0.894279	1.56599	40.8175	102.703
SPNCRNA.439	SPNCRNA.439	non-coding RNA (predicted) [Source:PomBase;Acc:SPNCRNA.439]	1.4919	3.004	0.371214	1.20579	0.319461	1.26176	1.00974	1.69965	1.98173	1.56371	0.727525	1.82385
SPNCRNA.304	SPNCRNA.304	intergenic RNA (predicted) [Source:PomBase;Acc:SPNCRNA.304]	18.2826	62.2307	21.2122	60.7185	22.4688	58.9243	1.76716	1.51724	1.39094	1.55845	20.6545	60.6245
SPRRNA.01	rnl	21S rRNA [Source:PomBase;Acc:SPRRNA.01]	94.9662	1026.52	155.83	216.02	129.595	220.531	3.4342	0.471186	0.766973	1.55745	126.797	487.689
SPAC1F3.03	sro7	Lgl family protein Sro7 (predicted) [Source:PomBase;Acc:SPAC1F3.03]	88.5375	301.39	84.7164	223.03	80.3711	228.177	1.76727	1.39652	1.50541	1.5564	84.5417	250.866
SPCC962.01	tcb1	C2 domain endoplasmic reticulum membrane organization protein (predicted) [Source:PomBase;Acc:SPCC962.01]	181.415	746.188	227.554	516.281	219.204	597.369	2.04024	1.18195	1.44635	1.55618	209.391	619.946
SPBC12C2.04	SPBC12C2.04	NAD binding dehydrogenase family protein [Source:PomBase;Acc:SPBC12C2.04]	366.194	893.555	159.039	548.388	156.403	470.36	1.28695	1.78582	1.5885	1.55376	227.212	637.434
SPNCRNA.799	SPNCRNA.799	antisense RNA (predicted) [Source:PomBase;Acc:SPNCRNA.799]	9.87367	41.6464	9.59854	25.342	10.4624	23.6454	2.07654	1.40064	1.17635	1.55118	9.97819	30.2113
SPBC409.05	skp1	SCF ubiquitin ligase complex subunit Skp1 [Source:PomBase;Acc:SPBC409.05]	138.231	504.468	90.974	259.837	99.4856	239.987	1.86768	1.51408	1.2704	1.55072	109.564	334.764
SPNCRNA.1112	SPNCRNA.1112	antisense RNA (predicted), possible alternative UTR [Source:PomBase;Acc:SPNCRNA.1112]	0.0271255	0.136546	0.132576	0.69486	0.0532435	0.0504705	2.33166	2.3899	-0.0771658	1.54813	0.0709818	0.293959
SPAC25B8.08	SPAC25B8.08	conserved fungal protein [Source:PomBase;Acc:SPAC25B8.08]	66.4031	157.471	53.4814	196.87	57.1303	162.54	1.24577	1.88014	1.50847	1.54479	59.0049	172.294
SPNCRNA.1542	SPNCRNA.1542	antisense RNA (predicted) [Source:PomBase;Acc:SPNCRNA.1542]	3.25505	5.01805	1.11364	6.33549	2.02325	5.7284	0.624446	2.50817	1.50146	1.54469	2.13065	5.69398
SPAC18G6.01c	aim18	chalcone related protein family [Source:PomBase;Acc:SPAC18G6.01c]	164.869	634.869	52.792	78.2331	56.5979	245.69	1.94514	0.56746	2.11802	1.54354	91.4195	319.598
SPBC2F12.05c	osh2	sterol binding ankyrin repeat protein (predicted) [Source:PomBase;Acc:SPBC2F12.05c]	294.908	1092.88	201.543	447.142	213.027	641.581	1.88979	1.14965	1.59059	1.54335	236.493	727.2
SPNCRNA.1031	SPNCRNA.1031	antisense RNA (predicted) [Source:PomBase;Acc:SPNCRNA.1031]	0.189878	0.136546	0.106061	0.592675	0.106487	0.656117	-0.475691	2.48234	2.62327	1.54331	0.134142	0.461779
SPNCRNA.658	SPNCRNA.658	intergenic RNA (predicted), possible alternative UTR [Source:PomBase;Acc:SPNCRNA.658]	2.33279	12.1184	1.77652	3.82173	2.0765	4.59282	2.37707	1.10517	1.14523	1.54249	2.06194	6.84433
SPNCRNA.473	SPNCRNA.473	non-coding RNA (predicted) [Source:PomBase;Acc:SPNCRNA.473]	1.11214	5.22287	1.27273	3.16774	1.41095	2.97776	2.2315	1.31552	1.07756	1.54153	1.26528	3.78946
SPNCRNA.267	SPNCRNA.267	non-coding RNA (predicted) [Source:PomBase;Acc:SPNCRNA.267]	0.813764	2.73091	0.636367	1.45103	0.399327	1.287	1.7467	1.18915	1.68837	1.54141	0.616486	1.82298
SPAC17G8.11c	imt3	mannosyltransferase Imt3 [Source:PomBase;Acc:SPAC17G8.11c]	73.1302	334.093	87.527	203.676	89.4225	206.98	2.19171	1.21847	1.21078	1.54032	83.3599	248.249
SPAC14C4.10c	SPAC14C4.10c	Nudix family hydrolase [Source:PomBase;Acc:SPAC14C4.10c]	17.0619	42.6023	19.2501	60.9229	19.5936	60.9936	1.32015	1.66212	1.63827	1.54018	18.6352	54.8396
SPNCRNA.801	SPNCRNA.801	antisense RNA (predicted), possible alternative UTR [Source:PomBase;Acc:SPNCRNA.801]	0.868015	3.17469	1.5644	4.14872	1.27785	3.23011	1.87082	1.40706	1.33787	1.53858	1.23675	3.51784
SPAC16.05c	sfp1	transcription factor Sfp1 (predicted) [Source:PomBase;Acc:SPAC16.05c]	54.712	202.634	93.546	225.523	89.742	244.151	1.88894	1.26953	1.44392	1.53413	79.3333	224.103
SPNCRNA.155	SPNCRNA.155	non-coding RNA (predicted) [Source:PomBase;Acc:SPNCRNA.155]	12.4235	63.5962	1.72349	2.94294	2.31609	6.43499	2.35587	0.77192	1.47424	1.53401	5.48768	24.3247
SPAC821.13c	dnf1	Trans-golgi network aminophospholipid translocase (flippase), Dnf1 (predicted) [Source:PomBase;Acc:SPAC821.13c]	131.613	413.768	142.202	399.136	145.568	399.272	1.65252	1.48894	1.45568	1.53238	139.794	404.059
SPAC4A8.03c	ptc4	protein phosphatase 2C Ptc4 [Source:PomBase;Acc:SPAC4A8.03c]	83.465	271.931	92.7505	277.086	92.2711	229.136	1.704	1.57891	1.31225	1.53172	89.4955	259.384
SPBC409.23	mim2	conserved fungal protein [Source:PomBase;Acc:SPBC409.23]	42.2886	178.499	23.9168	54.4239	25.5037	64.1733	2.07758	1.18622	1.33127	1.53169	30.5697	99.0322
SPCC1739.15	wtf21	wtf element Wtf21 [Source:PomBase;Acc:SPCC1739.15]	12.8846	28.265	5.70079	21.1728	5.77692	17.1347	1.13337	1.89298	1.56855	1.53163	8.12077	22.1908
SPAC18G6.09c	edc1	Schizosaccharomyces specific protein [Source:PomBase;Acc:SPAC18G6.09c]	11.2842	43.3191	49.5571	131.737	48.9841	115.956	1.9407	1.4105	1.24319	1.53146	36.6084	97.0041
SPAC3A12.08	SPAC3A12.08	conserved fungal protein [Source:PomBase;Acc:SPAC3A12.08]	23.7348	80.5961	14.5569	35.5809	15.0413	43.7579	1.76371	1.2894	1.54062	1.53124	17.7777	53.3116
SPAC343.11c	msc1	Swr1 complex subunit Chk1 [Source:PomBase;Acc:SPAC343.11c]	86.1233	251.688	98.0801	315.262	107.552	275.317	1.54716	1.68452	1.35606	1.52925	97.2518	280.756
SPAC1687.08	SPAC1687.08	Schizosaccharomyces pombe specific protein [Source:PomBase;Acc:SPAC1687.08]	12.5862	59.807	11.7993	23.1961	12.6986	32.4778	2.24847	0.975178	1.35479	1.52614	12.3614	38.4936
SPCC1442.04c	rmr1	meiotic recombination protein (predicted) [Source:PomBase;Acc:SPCC1442.04c]	169.019	551.44	86.9437	232.288	79.5991	217.906	1.70602	1.41776	1.45288	1.52555	111.854	333.878
SPCC1620.08	lsc2	succinate-CoA ligase beta subunit (predicted) [Source:PomBase;Acc:SPCC1620.08]	118.945	345.017	102.031	357.546	107.206	251.545	1.53637	1.80912	1.23043	1.52531	109.394	318.036
SPNCRNA.993	SPNCRNA.993	intergenic RNA (predicted) [Source:PomBase;Acc:SPNCRNA.993]	1.62753	4.16464	0.848489	3.37211	1.49082	3.48247	1.35551	1.99069	1.224	1.5234	1.32228	3.67307
SPCC162.10	ppk33	serine/threonine protein kinase Ppk33 (predicted) [Source:PomBase;Acc:SPCC162.10]	12.2878	37.6183	9.38641	27.0178	11.4474	30.787	1.61421	1.52526	1.42731	1.52226	11.0405	31.8077
SPAC5H10.10	SPAC5H10.10	NADPH dehydrogenase (predicted) [Source:PomBase;Acc:SPAC5H10.10]	0.135627	0.887547	0.397729	0.674423	0.425948	0.908469	2.71018	0.761866	1.09276	1.5216	0.319768	0.82348
SPAC821.10c	sod1	superoxide dismutase Sod1 [Source:PomBase;Acc:SPAC821.10c]	808.122	4116.03	751.152	1748.57	829.721	1653.77	2.34861	1.219	0.995058	1.52089	796.331	2506.12
SPBC1711.11	atg2402	autophagy associated protein (predicted) [Source:PomBase;Acc:SPBC1711.11]	30.3534	92.0659	20.5494	52.9729	16.8782	51.0005	1.60081	1.36616	1.59535	1.52077	22.5936	65.3464
SPNCRNA.68	prl68	non-coding RNA, poly(A)-bearing (predicted) [Source:PomBase;Acc:SPNCRNA.68]	0.813764	2.49196	0.397729	1.38972	0.505814	1.11035	1.6146	1.80494	1.13434	1.51796	0.572436	1.66401
SPNCRNA.1506	SPNCRNA.1506	intergenic RNA (predicted) [Source:PomBase;Acc:SPNCRNA.1506]	2.49554	10.6506	1.69698	3.41299	1.62393	4.44141	2.0935	1.00807	1.45153	1.5177	1.93882	6.16832
SPNCRNA.1441	SPNCRNA.1441	intergenic RNA (predicted), possible alternative UTR [Source:PomBase;Acc:SPNCRNA.1441]	1.11214	2.96987	1.43183	4.92533	1.57068	3.98717	1.41706	1.78236	1.34397	1.51446	1.37155	3.96079
SPBC337.08c	ubi4	ubiquitin [Source:PomBase;Acc:SPBC337.08c]	692.54	1559.32	549.37	1795.93	542.978	1719	1.17095	1.70888	1.66261	1.51414	594.963	1691.42
SPAC9E9.02	SPAC9E9.02	dubious [Source:PomBase;Acc:SPAC9E9.02]	7.568	30.0742	8.98869	24.5858	9.37086	20.062	1.99054	1.45164	1.09821	1.51347	8.64252	24.9073
SPNCRNA.1365	cti6-antisense-1	intergenic RNA (predicted) [Source:PomBase;Acc:SPNCRNA.1365]	3.14655	7.98792	1.69698	6.35593	1.65055	4.03764	1.34405	1.90513	1.29057	1.51325	2.16469	6.12716
SPBC32C12.02	ste11	transcription factor Ste11 [Source:PomBase;Acc:SPBC32C12.02]	33.1202	181.981	54.1973	85.9174	60.6976	160.345	2.45801	0.66473	1.40147	1.50807	49.3384	142.748
SPNCRNA.927	SPNCRNA.927	antisense RNA (predicted) [Source:PomBase;Acc:SPNCRNA.927]	0.0542509	0.341364	0.0795459	0.183934	0.0798653	0.126176	2.65359	1.20933	0.6598	1.50757	0.0712207	0.217158
SPCC126.07c	asr1	ubiquitin-protein ligase E3 (predicted) [Source:PomBase;Acc:SPCC126.07c]	74.161	197.582	72.8375	248.556	73.5027	184.974	1.41372	1.77081	1.33146	1.50533	73.5004	210.371
SPCC320.14	sry1	serine racemase Sry1 [Source:PomBase;Acc:SPCC320.14]	52.2708	206.491	57.4056	140.219	60.0853	142.453	1.982	1.28841	1.2454	1.50527	56.5872	163.054
SPNCRNA.220	SPNCRNA.220	non-coding RNA (predicted) [Source:PomBase;Acc:SPNCRNA.220]	0.0542509	0.307228	0.0530306	0.102185	0.133109	0.277588	2.50159	0.946291	1.06034	1.50274	0.0801301	0.229
SPNCRNA.1497	SPNCRNA.1497	intergenic RNA (predicted) [Source:PomBase;Acc:SPNCRNA.1497]	2.30566	8.22688	1.59092	3.78086	1.25122	3.35629	1.83516	1.24885	1.42353	1.50251	1.71593	5.12134
SPBC26H8.13c	SPBC26H8.13c	Siva family protein, human apoptosis-inducing factor ortholog (predicted) [Source:PomBase;Acc:SPBC26H8.13c]	45.2453	116.61	37.4131	112.69	37.2705	109.117	1.36585	1.59074	1.54977	1.50212	39.9763	112.806

## Sheet: Fig2_E
	ID	gene_ID	description	gene_product	Yes_1_Ala	Yes_1	Yes_2_Ala	Yes_2	Yes_3_Ala	Yes_3	log2FC_1	log2FC_2	log2FC_3	log2FC_mean	control	minus_Ala
91	SPAC11D3.04c	SPAC11D3.04c	polyketide cyclase SnoaL-like domain protein [Source:PomBase;Acc:SPAC11D3.04c]	polyketide cyclase SnoaL-like domain protein	72.425	45.5038	91.6634	22.1946	89.5823	26.0175	-0.670499	-2.04613	-1.78373	-1.50012	84.5569	31.2387
693	SPAC1F12.08	cab4	cytidylyltransferase (predicted) [Source:PomBase;Acc:SPAC1F12.08]	cytidylyltransferase	2.9838	0.716865	3.39396	1.83934	4.39259	1.48888	-2.05738	-0.883784	-1.56084	-1.50067	3.59012	1.34836
2357	SPBC14F5.08	med7	mediator complex subunit Med7 [Source:PomBase;Acc:SPBC14F5.08]	mediator complex subunit Med7	19.2048	4.4036	19.9395	7.21428	20.1793	10.725	-2.12471	-1.4667	-0.911901	-1.50111	19.7745	7.44762
4147	SPCC18.01c	adg3	beta-glucosidase Adg3 (predicted) [Source:PomBase;Acc:SPCC18.01c]	cell wall beta-glucosidase Adg3	427.443	70.7307	322.665	168.647	320.526	163.146	-2.59532	-0.936032	-0.974279	-1.50188	356.878	134.174
2812	SPBC215.08c	arg4	arginine specific carbamoyl-phosphate synthase Arg4 (predicted) [Source:PomBase;Acc:SPBC215.08c]	arginine specific carbamoyl-phosphate synthase Arg4	8.35464	3.95982	15.2198	5.59975	21.9363	5.50129	-1.07714	-1.44251	-1.99548	-1.50505	15.1703	5.02029
50	SPAC1071.07c	rps1502	40S ribosomal protein S15 (predicted) [Source:PomBase;Acc:SPAC1071.07c]	40S ribosomal protein S15	2048.46	933.256	1585.75	432.734	1606.7	563.478	-1.1342	-1.87361	-1.51167	-1.50649	1746.97	643.156
1254	SPAC30C2.02	mmd1	deoxyhypusine hydroxylase (predicted) [Source:PomBase;Acc:SPAC30C2.02]	eIF-5A-deoxyhypusine hydroxylase	351.763	233.8	412.286	80.4198	411.173	136.952	-0.589326	-2.35802	-1.58608	-1.51114	391.741	150.391
2694	SPBC18H10.12c	rpl701	60S ribosomal protein L7 [Source:PomBase;Acc:SPBC18H10.12c]	RNase MRP subunit, ribosomal protein L7-like Rpl701	3529.46	1225.43	3181.7	1016.6	3182.45	1237.84	-1.52616	-1.64605	-1.36231	-1.51151	3297.87	1159.96
412	SPAC1786.02	plb2	phospholipase (predicted) [Source:PomBase;Acc:SPAC1786.02]	phospholipase Plb2	436.286	185.873	944.82	298.075	935.596	299.214	-1.23096	-1.66437	-1.64471	-1.51334	772.234	261.054
5281	SPNCRNA.373	SPNCRNA.373	non-coding RNA, centromeric (predicted) [Source:PomBase;Acc:SPNCRNA.373]	centromeric lncRNA	0.868015	0.136546	0.742428	0.306556	0.346083	0.227117	-2.66834	-1.2761	-0.607681	-1.51737	0.652175	0.223406
5135	SPNCRNA.1605	SPNCRNA.1605	intergenic RNA (predicted) [Source:PomBase;Acc:SPNCRNA.1605]	non-coding RNA	0.325505	0.0341364	0.0265153	0.0204371	0.239596	0.126176	-3.2533	-0.375637	-0.925163	-1.51803	0.197206	0.0602499
714	SPAC1F7.02c	has1	ATP-dependent RNA helicase Has1 (predicted) [Source:PomBase;Acc:SPAC1F7.02c]	ribosome biogenesis ATP-dependent RNA helicase Has1	196.958	57.8612	253.963	100.469	243.456	88.5505	-1.76722	-1.33788	-1.45909	-1.52139	231.459	82.2934
4686	SPCPB1C11.01	amt1	ammonium transmembrane transporter Amt1 [Source:PomBase;Acc:SPCPB1C11.01]	plasma membrane ammonium transmembrane transporter Amt1	78.0128	66.9415	214.827	52.5232	229.852	45.6506	-0.22081	-2.03215	-2.332	-1.52832	174.231	55.0384
811	SPAC227.16c	psf3	GINS complex subunit Psf3 [Source:PomBase;Acc:SPAC227.16c]	GINS complex subunit Psf3	25.4708	11.9136	28.6895	6.2333	25.1576	10.296	-1.09623	-2.20246	-1.28891	-1.5292	26.4393	9.48097
3332	SPBC405.01	ade1	phosphoribosylamine-glycine ligase/phosphoribosylformylglycinamidine cyclo-ligase [Source:PomBase;Acc:SPBC405.01]	phosphoribosylamine-glycine ligase/phosphoribosylformylglycinamidine cyclo-ligase	588.948	254.521	848.171	258.345	857.487	269.26	-1.21035	-1.71506	-1.67111	-1.53218	764.869	260.709
2562	SPBC1711.05	srp40	nucleocytoplasmic transport chaperone Srp40 (predicted) [Source:PomBase;Acc:SPBC1711.05]	nucleocytoplasmic transport chaperone Srp40	174.173	73.6664	283.104	80.195	272.154	93.3704	-1.24144	-1.81975	-1.54339	-1.53486	243.144	82.4106
2553	SPBC1709.13c	set10	ribosomal lysine methyltransferase Set10 [Source:PomBase;Acc:SPBC1709.13c]	ribosomal lysine methyltransferase Set10	2.00728	0.546183	2.51895	0.878794	2.47582	1.05988	-1.87779	-1.51923	-1.22401	-1.54034	2.33402	0.828286
3013	SPBC29A3.16	rrs1	ribosome biogenesis protein Rrs1 [Source:PomBase;Acc:SPBC29A3.16]	ribosome biogenesis protein Rrs1	94.7492	39.0179	144.137	43.5514	139.338	45.2216	-1.27998	-1.72665	-1.62351	-1.54338	126.075	42.597
3399	SPBC4F6.04	rpl2502	60S ribosomal protein L25 (predicted) [Source:PomBase;Acc:SPBC4F6.04]	60S ribosomal protein L25	1082.03	457.053	841.145	232.083	843.005	291.366	-1.24331	-1.85771	-1.53271	-1.54458	922.061	326.834
1959	SPAC9E9.03	leu2	3-isopropylmalate dehydratase Leu2 (predicted) [Source:PomBase;Acc:SPAC9E9.03]	3-isopropylmalate dehydratase Leu2	1084.1	498.358	1100.6	365.599	1099.4	289.65	-1.12124	-1.58995	-1.92433	-1.54517	1094.7	384.535
2505	SPBC16G5.12c	top3	DNA topoisomerase III [Source:PomBase;Acc:SPBC16G5.12c]	DNA topoisomerase III	1.73603	0.204819	2.83714	1.88021	3.64718	1.86741	-3.08337	-0.593542	-0.965745	-1.54755	2.74012	1.31748
4185	SPCC188.04c	spc25	NMS complex subunit Spc25 [Source:PomBase;Acc:SPCC188.04c]	Ndc80 complex subunit Spc25	2.44129	0.341364	3.02274	1.20579	2.84853	2.01882	-2.83826	-1.32588	-0.496705	-1.55362	2.77085	1.18866
1301	SPAC31G5.17c	rps1001	40S ribosomal protein S10 (predicted) [Source:PomBase;Acc:SPAC31G5.17c]	40S ribosomal protein S10	1608.02	651.937	1377.73	405.226	1367.61	451.61	-1.30248	-1.7655	-1.59851	-1.5555	1451.12	502.925
2280	SPBC1347.11	sro1	stress responsive orphan 1 [Source:PomBase;Acc:SPBC1347.11]	stress responsive orphan 1	84.2788	41.544	83.0194	23.4617	79.0933	21.9799	-1.02053	-1.82314	-1.84737	-1.56368	82.1305	28.9952
724	SPAC1F7.13c	rpl801	60S ribosomal protein L8 (predicted) [Source:PomBase;Acc:SPAC1F7.13c]	60S ribosomal protein L8/L2	3645.99	1430.59	2495.14	704.69	2517.86	874.225	-1.3497	-1.82406	-1.52612	-1.56663	2886.33	1003.17
2589	SPBC1734.11	mas5	DNAJ domain protein Mas5 (predicted) [Source:PomBase;Acc:SPBC1734.11]	Hsp40 family DNAJ domain protein Mas5	434.116	212.397	865.777	212.402	871.597	279.279	-1.03132	-2.0272	-1.64196	-1.56682	723.83	234.693
2103	SPAPB8E5.03	mae1	malic acid transport protein Mae1 [Source:PomBase;Acc:SPAPB8E5.03]	plasma membrane malate/succinate:proton symporter Mae1	734.774	316.991	1177.25	363.514	1165.5	334.796	-1.21286	-1.69534	-1.7996	-1.56927	1025.84	338.434
2027	SPAP8A3.07c	SPAP8A3.07c	phospho-2-dehydro-3-deoxyheptonate aldolase (predicted) [Source:PomBase;Acc:SPAP8A3.07c]	phospho-2-dehydro-3-deoxyheptonate aldolase	157.735	74.9977	172.429	39.8727	169.661	58.3439	-1.07258	-2.11253	-1.54	-1.57504	166.608	57.7381
1741	SPAC6B12.15	cpc2	RACK1 ortholog Cpc2 [Source:PomBase;Acc:SPAC6B12.15]	ribosome-associated signalling scaffold, receptor of activated C kinase (RACK1) ortholog Cpc2	3322.41	1062.09	3225.56	1010.39	3220.44	1214.3	-1.64533	-1.67464	-1.40714	-1.5757	3256.13	1095.59
3261	SPBC3B9.04	oms1	mitochondrial methyltransferase Oms1 (predicted) [Source:PomBase;Acc:SPBC3B9.04]	mitochondrial methyltransferase Oms1	0.651011	0.0341364	0.689398	0.69486	1.17136	0.832763	-4.2533	0.011386	-0.492203	-1.57804	0.837256	0.520587
2075	SPAPB1E7.04c	cts2	chitinase (predicted) [Source:PomBase;Acc:SPAPB1E7.04c]	chitinase Cts2	365.705	27.4457	159.383	104.903	154.806	117.243	-3.73603	-0.60344	-0.400956	-1.58014	226.631	83.1974
4372	SPCC4E9.02	cig1	cyclin Cig1 [Source:PomBase;Acc:SPCC4E9.02]	G1/S-specific B-type cyclin Cig1	74.378	30.2449	99.2468	27.7331	101.802	32.503	-1.29819	-1.83941	-1.64712	-1.5949	91.8088	30.1603
2879	SPBC23G7.07c	cms1	U3-containing 90S preribosome complex subunit Cms1 (predicted) [Source:PomBase;Acc:SPBC23G7.07c]	U3-containing 90S preribosome complex subunit Cms1	82.163	29.6304	116.773	33.7825	113.675	39.4679	-1.47141	-1.78936	-1.52616	-1.59565	104.204	34.2936
4390	SPCC4G3.17	hdd1	HD domain protein (predicted) [Source:PomBase;Acc:SPCC4G3.17]	GMP 5'-nucleotidase	104.162	44.6504	159.861	49.7438	165.374	44.7673	-1.22208	-1.68423	-1.88522	-1.59717	143.132	46.3872
4074	SPCC1682.12c	ubp16	ubiquitin C-terminal hydrolase Ubp16 [Source:PomBase;Acc:SPCC1682.12c]	ubiquitin C-terminal hydrolase Ubp16	5.15384	0.751001	6.73489	4.33266	6.76193	2.574	-2.77876	-0.636401	-1.39343	-1.60286	6.21688	2.55255
894	SPAC23A1.03	apt1	adenine phosphoribosyltransferase (APRT) (predicted) [Source:PomBase;Acc:SPAC23A1.03]	adenine phosphoribosyltransferase (APRT) Apt1	339.801	128.114	368.722	101.327	363.946	123.93	-1.40726	-1.86351	-1.5542	-1.60832	357.49	117.79
4474	SPCC613.01	SPCC613.01	transmembrane transporter (predicted) [Source:PomBase;Acc:SPCC613.01]	transmembrane transporter	146.694	51.0681	167.338	52.2984	168.196	54.2558	-1.52232	-1.67793	-1.6323	-1.61085	160.743	52.5408
2035	SPAPB15E9.01c	pfl2	flocculin Pfl2 [Source:PomBase;Acc:SPAPB15E9.01c]	cell surface glycoprotein, flocculin Pfl2	1276.12	606.502	1976.82	400.669	1996.79	727.255	-1.07318	-2.3027	-1.45715	-1.61101	1749.91	578.142
79	SPAC110.04c	pss1	heat shock protein Pss1 [Source:PomBase;Acc:SPAC110.04c]	heat shock protein Pss1	1342.57	530.924	2208.75	579.942	2181.71	726.195	-1.33843	-1.92925	-1.58703	-1.61823	1911.01	612.354
1891	SPAC8C9.11	fra2	transcriptional repressor protein BolA domain (predicted) [Source:PomBase;Acc:SPAC8C9.11]	iron-sensor Fra2	45.0554	9.89956	41.3373	15.6139	39.3736	16.1253	-2.18626	-1.40461	-1.2879	-1.62626	41.9221	13.8796
1608	SPAC57A10.10c	sla1	La protein homolog [Source:PomBase;Acc:SPAC57A10.10c]	tRNA chaperone, La protein, Sla1	392.397	158.461	467.836	129.162	455.765	137.961	-1.30818	-1.85682	-1.72403	-1.62968	438.666	141.862
5157	SPNCRNA.1643	SPNCRNA.1643	antisense RNA (predicted) [Source:PomBase;Acc:SPNCRNA.1643]	non-coding RNA	0.678136	0.0341364	0.609852	0.715297	0.798653	0.454235	-4.31219	0.230084	-0.814131	-1.63208	0.695547	0.401223
3514	SPBC660.14	mik1	mitotic inhibitor kinase Mik1 [Source:PomBase;Acc:SPBC660.14]	M phase inhibitor protein kinase Mik1	85.3909	19.3212	36.4055	17.6576	39.1074	11.911	-2.1439	-1.04387	-1.71514	-1.6343	53.6346	16.2966
1581	SPAC521.05	rps802	40S ribosomal protein S8 (predicted) [Source:PomBase;Acc:SPAC521.05]	40S ribosomal protein S8	2334.99	840.848	1798	494.802	1788.21	595.779	-1.4735	-1.86147	-1.58567	-1.64021	1973.73	643.81
4343	SPCC364.03	rpl1702	60S ribosomal protein L17 (predicted) [Source:PomBase;Acc:SPCC364.03]	60S ribosomal protein L17	1548.89	497.299	1287.16	382.95	1280.75	441.667	-1.63905	-1.74896	-1.53595	-1.64132	1372.27	440.639
3303	SPBC3E7.15c	lac1	sphingosine N-acyltransferase Lac1 [Source:PomBase;Acc:SPBC3E7.15c]	sphingosine N-acyltransferase Lac1	336.437	80.1523	242.323	85.5904	244.015	93.9256	-2.06952	-1.50141	-1.37738	-1.64944	274.258	86.5561
2782	SPBC20F10.01	gar1	snoRNP pseudouridylase box H/ACA snoRNP complex protein Gar1 [Source:PomBase;Acc:SPBC20F10.01]	box H/ACA snoRNP complex subunit Gar1	216.271	89.4716	233.944	56.8968	251.975	80.9799	-1.27334	-2.03975	-1.63764	-1.65024	234.064	75.7828
2695	SPBC18H10.13	rps1402	40S ribosomal protein S14 (predicted) [Source:PomBase;Acc:SPBC18H10.13]	40S ribosomal protein S14	2491.66	1113.77	1737.1	409.947	1733.24	524.742	-1.16166	-2.08317	-1.72379	-1.65621	1987.33	682.819
1120	SPAC27E2.02	yih1	IMPACT homolog, cytoplasmic translational regulator Yih1 (predicted) [Source:PomBase;Acc:SPAC27E2.02]	eIF2alpha (Gcn2) kinase inhibitor (human IMPACT homolog) Yih1	10.172	3.17469	13.0986	4.21003	14.3491	4.56758	-1.67992	-1.6375	-1.65146	-1.6563	12.5399	3.9841
4179	SPCC1840.07c	SPCC1840.07c	phosphoprotein phosphatase (predicted) [Source:PomBase;Acc:SPCC1840.07c]	vacuolar endopolyphosphatase	66.0776	23.7931	98.8225	25.6894	97.5954	33.2853	-1.47362	-1.94367	-1.55193	-1.6564	87.4985	27.5893
2919	SPBC25H2.05	egd2	nascent polypeptide-associated complex alpha subunit Egd2 [Source:PomBase;Acc:SPBC25H2.05]	nascent polypeptide-associated complex alpha subunit Egd2	1099.12	426.774	1194.96	283.993	1177.4	402.578	-1.36481	-2.07304	-1.54827	-1.66204	1157.16	371.115
17	SPAC1002.16c	tna1	plasma membrane nicotinic acid transmembrane transporter (predicted) [Source:PomBase;Acc:SPAC1002.16c]	carboxylic acid transmembrane transporter Tna1	10.0093	1.74096	8.90914	6.51942	11.0214	2.72541	-2.52339	-0.450542	-2.01577	-1.66323	9.97995	3.66193
5538	SPNCRNA.865	SPNCRNA.865	antisense RNA (predicted) [Source:PomBase;Acc:SPNCRNA.865]	non-coding RNA	0.271255	0.0341364	0.45076	0.326993	0.878518	0.302823	-2.99026	-0.4631	-1.5366	-1.66332	0.533511	0.221317
4929	SPNCRNA.1301	SPNCRNA.1301	antisense RNA (predicted) [Source:PomBase;Acc:SPNCRNA.1301]	non-coding RNA	4.66558	1.36546	4.26896	1.47147	5.51071	1.716	-1.77267	-1.53663	-1.68319	-1.66416	4.81508	1.51764
1650	SPAC5H10.09c	ecm31	3-methyl-2-oxobutanoatehydroxymethyltransferase Ecm31 (predicted) [Source:PomBase;Acc:SPAC5H10.09c]	3-methyl-2-oxobutanoatehydroxymethyltransferase Ecm31	2.08866	0.238955	2.14774	1.51234	2.0765	0.807528	-3.12777	-0.506034	-1.36257	-1.66546	2.1043	0.852942
5018	SPNCRNA.1444	SPNCRNA.1444	intergenic RNA (predicted) [Source:PomBase;Acc:SPNCRNA.1444]	non-coding RNA	10.7959	3.82328	6.60231	1.51234	5.93666	2.27117	-1.49761	-2.12619	-1.38621	-1.67	7.7783	2.5356
5104	SPNCRNA.1561	SPNCRNA.1561	intergenic RNA (predicted) [Source:PomBase;Acc:SPNCRNA.1561]	non-coding RNA	1.87166	0.512046	1.24622	0.408741	1.17136	0.403764	-1.86997	-1.6083	-1.5366	-1.67162	1.42974	0.441517
597	SPAC19A8.12	dcp2	mRNA decapping complex catalytic subunit Dcp2 [Source:PomBase;Acc:SPAC19A8.12]	mRNA decapping complex catalytic subunit Dcp2	0.244129	0.0341364	0.132576	0.0204371	0.106487	0.151412	-2.83826	-2.69757	0.507797	-1.67601	0.161064	0.0686617
2298	SPBC13A2.03	bbl1	phosphatidate cytidylyltransferase (predicted) [Source:PomBase;Acc:SPBC13A2.03]	ER phosphatidate cytidylyltransferase Bbl1	191.045	57.042	224.24	74.8405	225.859	69.1446	-1.74381	-1.58315	-1.70773	-1.67823	213.715	67.009
4742	SPNCRNA.1045	SPNCRNA.1045	antisense RNA (predicted) [Source:PomBase;Acc:SPNCRNA.1045]	non-coding RNA	7.4595	0.921683	5.27654	2.63638	5.93666	2.92729	-3.01674	-1.00103	-1.02008	-1.67929	6.22423	2.16178
3615	SPBC839.05c	rps1701	40S ribosomal protein S17 (predicted) [Source:PomBase;Acc:SPBC839.05c]	40S ribosomal protein S17	1552.17	557.379	1336.98	340.379	1335.37	443.585	-1.47756	-1.97376	-1.58996	-1.68043	1408.18	447.115
1727	SPAC694.04c	SPAC694.04c	conserved eukaryotic protein [Source:PomBase;Acc:SPAC694.04c]	nuclear/mitochondrial metal-dependent protein hydrolase, human MYG1 ortholog	31.2485	6.04215	26.6214	9.52367	25.6368	11.2297	-2.37066	-1.48299	-1.1909	-1.68152	27.8355	8.93184
3315	SPBC3H7.07c	ser2	phosphoserine phosphatase Ser2 (predicted) [Source:PomBase;Acc:SPBC3H7.07c]	phosphoserine phosphatase Ser2	74.5136	18.3995	101.341	39.1983	101.322	31.8974	-2.01784	-1.37036	-1.66744	-1.68521	92.3925	29.8317
717	SPAC1F7.05	cdc22	ribonucleoside reductase large subunit Cdc22 [Source:PomBase;Acc:SPAC1F7.05]	ribonucleoside reductase large subunit Cdc22	1382.56	247.899	565.916	167.523	567.257	310.116	-2.47952	-1.75623	-0.871193	-1.70231	838.577	241.846
405	SPAC1783.02c	vps66	acyltransferase (predicted) [Source:PomBase;Acc:SPAC1783.02c]	1-acylglycerol-3-phosphate O-acyltransferase Vps66	0.651011	0.102409	0.503791	0.102185	0.585679	0.52994	-2.66834	-2.30164	-0.14428	-1.70475	0.58016	0.244845
2611	SPBC1778.01c	zuo1	zuotin (predicted) [Source:PomBase;Acc:SPBC1778.01c]	ribosome-associated chaperone, zuotin	958.207	300.025	981.437	277.065	977.631	315.87	-1.67525	-1.82467	-1.62996	-1.70996	972.425	297.653
4786	SPNCRNA.1105	SPNCRNA.1105	antisense RNA (predicted), possible alternative UTR [Source:PomBase;Acc:SPNCRNA.1105]	non-coding RNA, possible alternative UTR	0.678136	0.273091	0.928035	0.245245	1.41095	0.378529	-1.31219	-1.91996	-1.8982	-1.71012	1.00571	0.298955
4422	SPCC553.10	knh3	conserved fungal protein [Source:PomBase;Acc:SPCC553.10]	conserved fungal cell surface protein, Kre9/Knh1 family, Knh3	2895.51	1567.24	2945.66	542.624	2921.45	836.322	-0.885592	-2.44057	-1.80455	-1.71024	2920.87	982.061
132	SPAC1250.04c	atl1	alkyltransferase-like protein Atl1 [Source:PomBase;Acc:SPAC1250.04c]	alkyltransferase-like protein Atl1	19.6931	9.5582	21.1857	4.14872	20.8981	6.25834	-1.04288	-2.35235	-1.73952	-1.71158	20.5923	6.65509
529	SPAC1834.04	hht1	histone H3 h3.1 [Source:PomBase;Acc:SPAC1834.04]	histone H3 h3.1	1775.88	408.988	918.994	302.612	940.973	344.057	-2.1184	-1.60259	-1.4515	-1.72416	1211.95	351.886
1630	SPAC589.10c	ubi5	ribosomal-ubiquitin fusion protein Ubi5 (predicted) [Source:PomBase;Acc:SPAC589.10c]	ribosomal-ubiquitin fusion protein Ubi5	1784.1	575.574	1451.79	382.01	1458.79	469.931	-1.63212	-1.92615	-1.63425	-1.73084	1564.89	475.838
5244	SPNCRNA.283	SPNCRNA.283	non-coding RNA (predicted) [Source:PomBase;Acc:SPNCRNA.283]	non-coding RNA	0.976516	0.170682	0.821974	0.204371	0.772031	0.47947	-2.51633	-2.00791	-0.687219	-1.73715	0.856841	0.284841
702	SPAC1F3.09	mug161	CwfJ family protein, splicing factor (predicted) [Source:PomBase;Acc:SPAC1F3.09]	CwfJ family protein, splicing factor	7.73076	0.751001	3.15532	0.980979	1.94339	1.716	-3.36372	-1.68549	-0.179528	-1.74291	4.27649	1.14933
818	SPAC22A12.04c	rps2201	40S ribosomal protein S15a (predicted) [Source:PomBase;Acc:SPAC22A12.04c]	40S ribosomal protein S15a	1769.39	604.351	1388.92	341.789	1385.8	434.955	-1.5498	-2.02279	-1.67178	-1.74812	1514.7	460.365
2274	SPBC1347.02	ani1	FKBP-type peptidyl-prolyl cis-trans isomerase (predicted) [Source:PomBase;Acc:SPBC1347.02]	nucleophismin-like histone chaperone/CENP-A amino terminus domain (NTD) isomerase Ani1/Fkbp39	493.358	176.383	968.233	267.828	956.68	247.003	-1.48392	-1.85405	-1.95351	-1.76383	806.09	230.404
3130	SPBC31F10.17c	SPBC31F10.17c	Schizosaccharomyces pombe specific protein [Source:PomBase;Acc:SPBC31F10.17c]	Schizosaccharomyces pombe specific protein	46.0862	5.01805	19.5948	9.19668	18.7417	9.36228	-3.19913	-1.09129	-1.00132	-1.76391	28.1409	7.859
1695	SPAC644.15	rpp101	60S acidic ribosomal protein A1 [Source:PomBase;Acc:SPAC644.15]	ribosomal protein P1 Rpp101	1205.4	531.436	772.444	168.013	755.819	198.803	-1.18155	-2.20086	-1.9267	-1.7697	911.221	299.417
204	SPAC13G6.02c	rps101	40S ribosomal protein S3a [Source:PomBase;Acc:SPAC13G6.02c]	40S ribosomal protein S3a	2368.05	763.427	2139.65	522.862	2174.41	679.056	-1.63314	-2.03287	-1.67902	-1.78168	2227.37	655.115
2908	SPBC25B2.09c	mrs1	mitochondrial and cytoplasmic arginine-tRNA ligase Rrs1/Mrs1 (predicted) [Source:PomBase;Acc:SPBC25B2.09c]	mitochondrial and cytoplasmic arginine-tRNA ligase Rrs1/Mrs1	503.557	147.196	676.538	183.607	684.126	211.976	-1.77441	-1.88155	-1.69036	-1.78211	621.407	180.926
690	SPAC1F12.04c	SPAC1F12.04c	conserved fungal protein [Source:PomBase;Acc:SPAC1F12.04c]	peroxisomal protein Pex11 paralog	63.7448	15.2931	64.5382	19.7013	64.824	21.6771	-2.05943	-1.71186	-1.58036	-1.78388	64.369	18.8905
4234	SPCC1919.13c	bmt5	ribosome biogenesis protein (predicted) [Source:PomBase;Acc:SPCC1919.13c]	rRNA (uridine-N3-)-methyltransferase Bmt5	0.244129	0.204819	0.45076	0.0408741	0.718788	0.227117	-0.253298	-3.4631	-1.66213	-1.79284	0.471226	0.157603
4146	SPCC1795.12c	SPCC1795.12c	Schizosaccharomyces specific protein [Source:PomBase;Acc:SPCC1795.12c]	Schizosaccharomyces specific protein	51.3756	14.4397	73.5799	22.2151	73.0768	20.491	-1.83104	-1.72777	-1.83442	-1.79775	66.0108	19.0486
598	SPAC19A8.13	usp101	U1 snRNP-associated protein Usp101 [Source:PomBase;Acc:SPAC19A8.13]	U1 snRNP-associated protein Usp101	0.135627	0.0682728	0.344699	0.0613112	0.479192	0.126176	-0.990264	-2.49111	-1.92516	-1.80218	0.319839	0.0852534
2345	SPBC14C8.12	rpb8	DNA-directed RNA polymerase I, II and III subunit Rpb8 [Source:PomBase;Acc:SPBC14C8.12]	DNA-directed RNA polymerase I, II and III subunit Rpb8	81.7833	28.1967	90.099	19.5991	86.2279	26.7494	-1.53628	-2.20072	-1.68865	-1.80855	86.0367	24.8484
244	SPAC144.12	rki1	ribose 5-phosphate isomerase Rki1 (predicted) [Source:PomBase;Acc:SPAC144.12]	ribose 5-phosphate isomerase Rki1	245.919	82.6784	409.211	100.039	408.271	112.625	-1.5726	-2.03227	-1.858	-1.82096	354.467	98.4476
2912	SPBC25D12.03c	mcm7	MCM complex subunit Mcm7 [Source:PomBase;Acc:SPBC25D12.03c]	MCM complex subunit Mcm7	175.556	37.7549	179.429	55.2414	185.261	62.5834	-2.2172	-1.69959	-1.56571	-1.8275	180.082	51.8599
4669	SPCP20C8.03	SPCP20C8.03		pseudogene	6.45586	1.29718	24.0494	6.9486	19.7534	7.24252	-2.31523	-1.7912	-1.44753	-1.85132	16.7529	5.16277
643	SPAC1A6.04c	plb1	phospholipase B homolog Plb1 [Source:PomBase;Acc:SPAC1A6.04c]	phospholipase B homolog Plb1	2516.08	1751.68	5058	657.951	5154.59	1199.68	-0.522439	-2.94252	-2.1032	-1.85605	4242.89	1203.1
528	SPAC1834.03c	hhf1	histone H4 h4.1 [Source:PomBase;Acc:SPAC1834.03c]	histone H4 h4.1	1648.39	431.689	863.232	213.261	867.63	282.635	-1.93299	-2.01713	-1.61814	-1.85609	1126.42	309.195
4668	SPCP20C8.02c	SPCP20C8.02c	S. pombe specific UPF0321 family protein 1 [Source:PomBase;Acc:SPCP20C8.02c]	S. pombe specific UPF0321 family protein 1	7.02549	1.26305	14.5834	4.23047	13.1778	5.12276	-2.47569	-1.78544	-1.36311	-1.87475	11.5956	3.53876
1058	SPAC25G10.05c	his1	ATP phosphoribosyltransferase [Source:PomBase;Acc:SPAC25G10.05c]	ATP phosphoribosyltransferase	660.017	147.811	682.424	207.968	688.093	200.746	-2.15875	-1.71431	-1.77723	-1.88343	676.845	185.508
69	SPAC10F6.10	rio1	protein kinase, RIO family Rio1 (predicted) [Source:PomBase;Acc:SPAC10F6.10]	protein kinase, RIO family Rio1	14.4036	2.96987	18.9319	5.57932	17.7833	5.77887	-2.27796	-1.76266	-1.62167	-1.88743	17.0396	4.77602
1110	SPAC27D7.04	omt2	4-alpha-hydroxytetrahydrobiopterin dehydratase (predicted) [Source:PomBase;Acc:SPAC27D7.04]	4-alpha-hydroxytetrahydrobiopterin dehydratase	10.7688	1.57028	15.3789	5.51801	15.5205	5.80411	-2.77777	-1.47873	-1.41903	-1.89184	13.8894	4.29746
3590	SPBC800.11	SPBC800.11	inosine-uridine preferring nucleoside hydrolase (predicted) [Source:PomBase;Acc:SPBC800.11]	inosine-uridine preferring nucleoside hydrolase	58.157	4.98392	28.1062	14.2242	31.4137	14.056	-3.5446	-0.982542	-1.1602	-1.89578	39.2256	11.088
4240	SPCC23B6.05c	ssb3	DNA replication factor A subunit Ssb3 [Source:PomBase;Acc:SPCC23B6.05c]	DNA replication factor A subunit Ssb3	11.9623	1.36546	9.22732	3.59692	10.0897	4.39093	-3.13104	-1.35915	-1.20028	-1.89682	10.4264	3.11777
5643	SPRRNA.30	SPRRNA.30	5S rRNA [Source:PomBase;Acc:SPRRNA.30]	5S rRNA	0.569635	0.102409	0.0795459	0.0204371	0.186352	0.0757058	-2.47569	-1.9606	-1.29956	-1.91195	0.278511	0.066184
5363	SPNCRNA.605	SPNCRNA.605	antisense RNA (predicted) [Source:PomBase;Acc:SPNCRNA.605]	non-coding RNA	1.41052	0.341364	4.10987	1.00142	3.70043	1.16082	-2.04685	-2.03705	-1.67254	-1.91881	3.07361	0.834534
1523	SPAC4F8.08	mug114	Schizosaccharomyces pombe specific protein Mug114 [Source:PomBase;Acc:SPAC4F8.08]	Schizosaccharomyces pombe specific protein Mug114	2.54979	0.887547	3.1288	0.470052	2.42258	0.832763	-1.52248	-2.73472	-1.54057	-1.93259	2.70039	0.730121
3817	SPBPB21E7.07	aes1	enhancer of RNA-mediated gene silencing [Source:PomBase;Acc:SPBPB21E7.07]	phenazine biosynthesis PhzF protein family	223.188	104.116	156.546	19.0269	153.262	47.7956	-1.10007	-3.04048	-1.68105	-1.94053	177.665	56.9795
1273	SPAC31A2.02	trm112	protein and tRNA methyltransferase regulatory subunit Trm112 (predicted) [Source:PomBase;Acc:SPAC31A2.02]	eRF1 methyltransferase complex and tRNA (m2G10) methyltransferase complex regulatory subunit Trm112	6.91699	1.60441	8.1402	2.61594	7.64045	1.7917	-2.1081	-1.63773	-2.09233	-1.94605	7.56588	2.00402
1590	SPAC56F8.05c	mug64	BAR domain protein (predicted) [Source:PomBase;Acc:SPAC56F8.05c]	Golgi BAR domain protein	103.728	28.7087	94.3679	20.7641	99.7784	28.4654	-1.85324	-2.18421	-1.80952	-1.94899	99.2914	25.9794
1647	SPAC5H10.06c	adh4	alcohol dehydrogenase Adh4 [Source:PomBase;Acc:SPAC5H10.06c]	alcohol dehydrogenase Adh4	294.393	65.4737	289.68	87.0619	282.084	68.2866	-2.16875	-1.73435	-2.04645	-1.98318	288.719	73.6074
628	SPAC19G12.05	mce1	mitochondrial citrate transmembrane transporter (predicted) [Source:PomBase;Acc:SPAC19G12.05]	mitochondrial carrier, citrate	111.54	25.261	188.02	54.4239	186.139	45.3225	-2.14258	-1.78857	-2.03808	-1.98975	161.9	41.6691
3838	SPBPB7E8.01	SPBPB7E8.01	Schizosaccharomyces specific protein, predicted GPI anchor [Source:PomBase;Acc:SPBPB7E8.01]	Schizosaccharomyces specific protein, predicted GPI anchor	964.473	267.664	721.64	186.897	776.371	170.388	-1.84932	-1.94904	-2.18792	-1.99542	820.828	208.316
54	SPAC1071.12c	stp1	protein tyrosine phosphatase Stp1 [Source:PomBase;Acc:SPAC1071.12c]	protein tyrosine phosphatase Stp1, unknown biological role	4.74695	0.819274	9.0152	2.41157	8.75856	2.95252	-2.53458	-1.90239	-1.56874	-2.0019	7.50691	2.06112
1868	SPAC869.01	SPAC869.01	amidase (predicted) [Source:PomBase;Acc:SPAC869.01]	hydrolase activity, implicated in cellular detoxification	1.84453	0.170682	1.0341	0.674423	1.78366	0.454235	-3.43387	-0.616645	-1.97333	-2.00795	1.5541	0.433113
1937	SPAC959.07	rps403	40S ribosomal protein S4 (predicted) [Source:PomBase;Acc:SPAC959.07]	40S ribosomal protein S4	1882.86	461.797	1691.99	397.726	1720.33	457.288	-2.02759	-2.08888	-1.91151	-2.00933	1765.06	438.937
3497	SPBC651.04	SPBC651.04	Schizosaccharomyces specific protein [Source:PomBase;Acc:SPBC651.04]	Schizosaccharomyces specific protein	30.489	3.2771	19.6743	5.70194	17.7567	8.70616	-3.2178	-1.78679	-1.02826	-2.01095	22.64	5.89507
3620	SPBC839.11c	hut1	uridine diphosphate-N-acetylglucosamine transmembrane transporter Hut1 [Source:PomBase;Acc:SPBC839.11c]	ER uridine diphosphate-glucose transmembrane transporter Hut1	56.8007	9.48992	73.8451	19.6809	75.526	25.6138	-2.58144	-1.90771	-1.56005	-2.0164	68.7239	18.2615
1875	SPAC869.10c	put4	proline specific plasma membrane permease Put4 (predicted) [Source:PomBase;Acc:SPAC869.10c]	plasma membrane proline transmembrane transporter Put4	18.0384	17.7168	18.7198	1.49191	18.7683	3.53294	-0.0259555	-3.64934	-2.40936	-2.02822	18.5089	7.58055
5334	SPNCRNA.485	SPNCRNA.485	non-coding RNA, centromeric (predicted) [Source:PomBase;Acc:SPNCRNA.485]	centromeric lncRNA	0.515384	0.102409	0.636367	0.224808	1.2246	0.252353	-2.3313	-1.50117	-2.2788	-2.03709	0.792117	0.19319
5366	SPNCRNA.608	SPNCRNA.608	antisense RNA (predicted) [Source:PomBase;Acc:SPNCRNA.608]	non-coding RNA	48.0121	16.3855	58.7049	10.4229	57.5296	13.728	-1.55098	-2.49372	-2.06719	-2.0373	54.7489	13.5121
2342	SPBC14C8.07c	cdc18	MCM loader [Source:PomBase;Acc:SPBC14C8.07c]	MCM loader	64.4501	5.9056	21.1857	6.51942	21.1377	10.8259	-3.44803	-1.70028	-0.965327	-2.03788	35.5912	7.75032
4778	SPNCRNA.1096	SPNCRNA.1096	antisense RNA (predicted) [Source:PomBase;Acc:SPNCRNA.1096]	non-coding RNA	59.8388	17.6144	78.9095	12.4462	77.3895	21.3743	-1.76433	-2.6645	-1.85626	-2.09503	72.0459	17.1449
2299	SPBC13A2.04c	ptr2	PTR family peptide transmembrane transporter Ptr2 [Source:PomBase;Acc:SPBC13A2.04c]	plasma membrane PTR family peptide transmembrane transporter Ptr2	264.121	89.4374	737.099	86.7962	725.23	232.72	-1.56225	-3.08615	-1.63985	-2.09608	575.483	136.318
2050	SPAPB18E9.01	trm5	tRNA (guanine) methyltransferase Trm5 (predicted) [Source:PomBase;Acc:SPAPB18E9.01]	tRNA (guanine(37)-N(1))-methyltransferase activity Trm5	4.06882	0.409637	3.2879	1.00142	4.41921	1.84217	-3.31219	-1.71512	-1.26238	-2.09657	3.92531	1.08441
3356	SPBC418.01c	his4	imidazoleglycerol-phosphate synthase (predicted) [Source:PomBase;Acc:SPBC418.01c]	imidazoleglycerol-phosphate synthase His4	5.77772	0.47791	4.24245	1.75759	4.65881	1.716	-3.59569	-1.2713	-1.44091	-2.10263	4.89299	1.31716
5473	SPNCRNA.772	SPNCRNA.772	antisense RNA (predicted), possible alternative UTR [Source:PomBase;Acc:SPNCRNA.772]	non-coding RNA	0.244129	0.341364	0.371214	0.0204371	0.159731	0.0252353	0.483667	-4.18299	-2.66213	-2.12048	0.258358	0.129012
5079	SPNCRNA.1519	prl9	intergenic RNA (predicted) [Source:PomBase;Acc:SPNCRNA.1519]	non-coding RNA poly(A)-bearing Prl89	1.68178	0.341364	1.93562	0.592675	1.73042	0.328058	-2.3006	-1.70748	-2.39909	-2.13573	1.7826	0.420699
4670	SPCP20C8.04	new22	mug2/mug135/meu2 family [Source:PomBase;Acc:SPCP20C8.04]	mug2/mug135/meu2 family	0.705262	0.0682728	0.768944	0.306556	1.01163	0.302823	-3.36878	-1.32673	-1.74013	-2.14521	0.828611	0.225884
2635	SPBC17D1.06	dbp3	ATP-dependent RNA helicase Dbp3 (predicted) [Source:PomBase;Acc:SPBC17D1.06]	ATP-dependent RNA helicase Dbp3	365.136	84.8973	521.476	113.283	505.228	106.972	-2.10464	-2.20268	-2.2397	-2.18234	463.947	101.717
76	SPAC110.01	ppk1	serine/threonine protein kinase Ppk1 (predicted) [Source:PomBase;Acc:SPAC110.01]	serine/threonine protein kinase Ppk1	70.6889	30.279	141.008	20.8662	143.891	22.6613	-1.22317	-2.75654	-2.66667	-2.21546	118.529	24.6022
638	SPAC19G12.16c	adg2	conserved fungal protein Adg2 [Source:PomBase;Acc:SPAC19G12.16c]	conserved fungal cell surface protein, Kre9/Knh1 family, Adg2	455.572	34.785	339.475	96.3607	308.387	140.384	-3.71114	-1.81679	-1.13536	-2.2211	367.811	90.5098
2096	SPAPB2B4.03	cig2	G1/S-specific B-type cyclin Cig2 [Source:PomBase;Acc:SPAPB2B4.03]	G1/S-specific B-type cyclin Cig2	21.1579	2.28714	17.9243	4.82315	16.2925	5.50129	-3.20958	-1.89387	-1.56637	-2.22327	18.4582	4.20386
819	SPAC22A12.05	rpc11	DNA-directed RNA polymerase III complex subunit Rpc11 [Source:PomBase;Acc:SPAC22A12.05]	DNA-directed RNA polymerase III complex subunit Rpc11	91.0059	20.4136	73.8451	17.0036	77.9752	14.6112	-2.15643	-2.11866	-2.41594	-2.23034	80.9421	17.3428
268	SPAC14C4.09	agn1	glucan endo-1,3-alpha-glucosidase Agn1 [Source:PomBase;Acc:SPAC14C4.09]	cell wall glucan endo-1,3-alpha-glucosidase Agn1	329.032	26.8654	141.327	41.4259	144.503	52.237	-3.61441	-1.77043	-1.46796	-2.28426	204.954	40.1761
3670	SPBC8E4.12c	ecl3	extender of the chronological lifespan protein Ecl3 [Source:PomBase;Acc:SPBC8E4.12c]	extender of chronological lifespan protein Ecl3	5.58784	0.409637	9.09475	3.65823	8.17288	2.34688	-3.76987	-1.31389	-1.8001	-2.29462	7.61849	2.13825
3929	SPCC126.01c	SPCC126.01c	conserved fungal protein [Source:PomBase;Acc:SPCC126.01c]	WD repeat protein	3.90607	0.95582	3.52653	0.286119	2.58231	1.08512	-2.03091	-3.62356	-1.25081	-2.30176	3.3383	0.775685
4928	SPNCRNA.130	omt3	intergenic RNA Omt3 [Source:PomBase;Acc:SPNCRNA.130]	meiosis specific Smp foci lncRNA Omt3	16.438	0.716865	4.00381	1.41016	4.60557	2.44782	-4.51919	-1.50552	-0.911881	-2.3122	8.34913	1.52495
1789	SPAC6G10.12c	ace2	transcription factor Ace2 [Source:PomBase;Acc:SPAC6G10.12c]	DNA-binding transcription factor Ace2	1.30202	0.102409	0.132576	0.0817482	0.319461	0.0504705	-3.66834	-0.697565	-2.66213	-2.34268	0.584687	0.0782093
3371	SPBC428.18	cdt1	replication licensing factor Cdt1 [Source:PomBase;Acc:SPBC428.18]	DNA replication licensing factor Cdt1	88.0492	6.2811	24.1024	5.23189	20.4988	9.21087	-3.80922	-2.20377	-1.15413	-2.38904	44.2168	6.90795
3018	SPBC29B5.02c	isp4	OPT oligopeptide transmembrane transporter family Isp4 [Source:PomBase;Acc:SPBC29B5.02c]	plasma membrane OPT oligopeptide transmembrane transporter family Isp4	212.826	92.9876	806.913	107.662	914.005	104.146	-1.19457	-2.9059	-3.1336	-2.41135	644.582	101.599
5061	SPNCRNA.1496	SPNCRNA.1496	intergenic RNA (predicted) [Source:PomBase;Acc:SPNCRNA.1496]	non-coding RNA	0.840889	0.375501	1.14016	0.0613112	0.638923	0.176647	-1.1631	-4.21694	-1.85477	-2.4116	0.873323	0.204486
3211	SPBC359.04c	pfl7	cell surface glycoprotein (predicted), DIPSY family [Source:PomBase;Acc:SPBC359.04c]	cell surface glycoprotein, flocculin Pfl7, DIPSY family	21.6732	2.6285	27.0986	5.43626	26.2757	7.14158	-3.0436	-2.31753	-1.87941	-2.41352	25.0159	5.06878
5658	SPSNORNA.01	snR40	small nucleolar RNA snR40 (predicted) [Source:PomBase;Acc:SPSNORNA.01]	small nucleolar RNA snR40 (predicted)	1.46477	0.375501	1.75001	0.143059	1.38433	0.403764	-1.96379	-3.61268	-1.77761	-2.45136	1.53304	0.307441
3910	SPCC1235.14	ght5	hexose transmembrane transporter Ght5 [Source:PomBase;Acc:SPCC1235.14]	plasma membrane high-affinity glucose/fructose:proton symporter Ght5	538.793	206.389	1058.04	94.3783	1153.92	191.712	-1.38437	-3.48679	-2.58953	-2.4869	916.918	164.16
4901	SPNCRNA.1261	SPNCRNA.1261	antisense RNA (predicted), possible alternative UTR [Source:PomBase;Acc:SPNCRNA.1261]	non-coding RNA, possible alternative UTR	9.76516	0.580319	12.2236	4.16916	12.8583	3.25535	-4.07273	-1.55183	-1.98182	-2.53546	11.6157	2.66828
3360	SPBC428.03c	pho4	thiamine-repressible acid phosphatase Pho4 [Source:PomBase;Acc:SPBC428.03c]	thiamine-repressible acid phosphatase Pho4	149.244	26.6605	211.168	37.7677	214.971	33.4619	-2.4849	-2.48317	-2.68355	-2.55054	191.794	32.6301
3216	SPBC36.03c	mfs3	MFS family transmembrane transporter Mfs3 [Source:PomBase;Acc:SPBC36.03c]	plasma membrane spermidine transmembrane transporter Mfs3	134.298	30.7911	566.526	81.973	546.944	80.9799	-2.12486	-2.78892	-2.75576	-2.55651	415.923	64.5813
3821	SPBPB2B2.01	nrg1	amino acid transmembrane transporter (predicted) [Source:PomBase;Acc:SPBPB2B2.01]	amino acid transmembrane transporter Nrg1	39.0335	18.6726	171.342	12.5892	189.813	26.0428	-1.06379	-3.76662	-2.86562	-2.56534	133.396	19.1015
5640	SPRRNA.04	SPRRNA.04	5S rRNA [Source:PomBase;Acc:SPRRNA.04]	5S rRNA	0.59676	0.0341364	0.318184	0.0613112	0.292839	0.126176	-4.12777	-2.37564	-1.21467	-2.57269	0.402594	0.0738746
3705	SPBCPT2R1.08c	tlh2	RecQ type DNA helicase Tlh1 [Source:PomBase;Acc:SPBCPT2R1.08c]	RecQ type DNA helicase Tlh1	8.65302	1.67268	13.9205	3.14731	16.612	1.74123	-2.37104	-2.14502	-3.25404	-2.59004	13.0618	2.18707
5324	SPNCRNA.467	SPNCRNA.467	non-coding RNA (predicted) [Source:PomBase;Acc:SPNCRNA.467]	non-coding RNA	1.98016	0.170682	1.19319	0.34743	1.41095	0.252353	-3.53623	-1.78003	-2.48316	-2.59981	1.5281	0.256822
4926	SPNCRNA.1297	SPNCRNA.1297	intergenic RNA (predicted), possible alternative UTR [Source:PomBase;Acc:SPNCRNA.1297]	non-coding RNA, possible alternative UTR	5.39797	0.682728	6.97352	1.28753	6.01652	1.11035	-2.98303	-2.43728	-2.43791	-2.61941	6.12934	1.02687
5345	SPNCRNA.525	SPNCRNA.525	non-coding RNA (predicted) [Source:PomBase;Acc:SPNCRNA.525]	non-coding RNA	0.678136	0.0682728	0.609852	0.0613112	0.479192	0.176647	-3.31219	-3.31424	-1.43974	-2.68872	0.58906	0.102077
3643	SPBC887.17	SPBC887.17	transmembrane transporter (predicted) [Source:PomBase;Acc:SPBC887.17]	plasma membrane guanine and adenine transmembrane transporter	132.616	35.9115	235.88	19.5174	205.706	30.6608	-1.88474	-3.59522	-2.74612	-2.74203	191.401	28.6966
545	SPAC186.06	SPAC186.06	ER unfolded protein response protein (predicted) [Source:PomBase;Acc:SPAC186.06]	phenazine biosynthesis PhzF protein family	16.8178	3.004	14.8221	1.53278	16.1594	2.90205	-2.48503	-3.27352	-2.47723	-2.74526	15.9331	2.47961
1998	SPAP14E8.02	tos4	FHA domain protein Tos4 (predicted) [Source:PomBase;Acc:SPAP14E8.02]	chromatin binding FHA domain protein Tos4	544.761	26.7288	262.501	51.624	265.552	88.9038	-4.34915	-2.34621	-1.57868	-2.75801	357.605	55.7522
5150	SPNCRNA.1626	SPNCRNA.1626	antisense RNA (predicted) [Source:PomBase;Acc:SPNCRNA.1626]	non-coding RNA	268.461	36.4577	204.725	36.378	228.042	27.9859	-2.88042	-2.49255	-3.02653	-2.79983	233.742	33.6072
1947	SPAC977.08	ayr2	short chain dehydrogenase (predicted) [Source:PomBase;Acc:SPAC977.08]	1-acyl DHAP reductase Ayr2	0.813764	0.0682728	0.90152	0.224808	1.4642	0.201882	-3.57523	-2.00367	-2.85853	-2.81247	1.05983	0.164988
5246	SPNCRNA.287	SPNCRNA.287	intergenic RNA (predicted) [Source:PomBase;Acc:SPNCRNA.287]	non-coding RNA	23.355	1.502	8.19323	1.51234	6.06976	1.38794	-3.95877	-2.43765	-2.1287	-2.84171	12.5393	1.46743
4998	SPNCRNA.1416	SPNCRNA.1416	antisense RNA (predicted) [Source:PomBase;Acc:SPNCRNA.1416]	non-coding RNA	0.217004	0.0341364	0.291668	0.0408741	0.212974	0.0252353	-2.66834	-2.83507	-3.07717	-2.86019	0.240549	0.0334153
4777	SPNCRNA.1095	SPNCRNA.1095	intergenic RNA (predicted) [Source:PomBase;Acc:SPNCRNA.1095]	non-coding RNA	279.121	37.0722	244.842	37.6451	275.269	33.3358	-2.91248	-2.70132	-3.0457	-2.8865	266.411	36.0177
3842	SPBPB8B6.04c	grt1	transcription factor Grt1 (predicted) [Source:PomBase;Acc:SPBPB8B6.04c]	DNA-binding transcription factor Grt1	11.7453	1.09237	15.538	2.9225	16.4789	2.145	-3.42656	-2.41052	-2.94157	-2.92622	14.5874	2.05329
1902	SPAC8E11.10	SPAC8E11.10	sorbose reductase (predicted) [Source:PomBase;Acc:SPAC8E11.10]	sorbose reductase	284.546	31.6445	553.162	73.2464	520.083	77.876	-3.16864	-2.91687	-2.73949	-2.94167	452.597	60.9223
5657	SPRRNA.52	SPRRNA.52	5.8S ribosomal RNA [Source:PomBase;Acc:SPRRNA.52]	5.8S ribosomal RNA	0.786638	0.0682728	1.14016	0.143059	0.931762	0.176647	-3.52632	-2.99455	-2.39909	-2.97332	0.952853	0.129326
1842	SPAC821.09	eng1	endo-1,3-beta-glucanase Eng1 [Source:PomBase;Acc:SPAC821.09]	cell septum surface endo-1,3-beta-glucanase Eng1	555.448	21.1646	226.175	41.2829	205.973	46.6852	-4.71393	-2.45383	-2.14141	-3.10306	329.199	36.3776
5655	SPRRNA.50	SPRRNA.50	5.8S ribosomal RNA [Source:PomBase;Acc:SPRRNA.50]	5.8S ribosomal RNA	3.33643	0.580319	4.56063	0.572238	5.24449	0.378529	-2.52339	-2.99455	-3.79233	-3.10342	4.38052	0.510362
3532	SPBC6B1.03c	pal2	Pal1 family protein [Source:PomBase;Acc:SPBC6B1.03c]	pal1 family early clathrin mediated endocytosis factor, meiosis specific Pal2	0.29838	0.0341364	0.344699	0.0204371	0.133109	0.0252353	-3.12777	-4.07608	-2.39909	-3.20098	0.258729	0.0266029
4776	SPNCRNA.1094	SPNCRNA.1094	intergenic RNA (predicted) [Source:PomBase;Acc:SPNCRNA.1094]	non-coding RNA	116.992	8.94374	132.523	16.3292	134.467	17.0843	-3.70939	-3.02072	-2.97651	-3.23554	127.994	14.1191
5656	SPRRNA.51	SPRRNA.51	5.8S ribosomal RNA [Source:PomBase;Acc:SPRRNA.51]	5.8S ribosomal RNA	2.79392	0.546183	5.3826	0.367867	5.03151	0.353294	-2.35484	-3.87105	-3.83205	-3.35265	4.40268	0.422448
2120	SPAPJ760.03c	adg1	Schizosaccharomyces specific protein Adg1 [Source:PomBase;Acc:SPAPJ760.03c]	Schizosaccharomyces specific protein Adg1	330.415	10.4457	259.054	32.6584	245.479	55.7447	-4.98329	-2.98773	-2.1387	-3.36991	278.316	32.9496
5144	SPNCRNA.1617	SPNCRNA.1617	antisense RNA (predicted) [Source:PomBase;Acc:SPNCRNA.1617]	non-coding RNA	2.46842	0.375501	2.22728	0.143059	2.39596	0.201882	-2.7167	-3.9606	-3.56902	-3.41544	2.36389	0.240147
3824	SPBPB2B2.06c	SPBPB2B2.06c	phosphoprotein phosphatase (predicted) [Source:PomBase;Acc:SPBPB2B2.06c]	extracellular 5'-nucleotidase, human NT5E family	1.92591	0.170682	10.8448	1.63496	12.9648	0.706587	-3.49615	-2.72967	-4.19759	-3.47447	8.57849	0.837411
4936	SPNCRNA.1313	SPNCRNA.1313	intergenic RNA (predicted) [Source:PomBase;Acc:SPNCRNA.1313]	non-coding RNA	1.57328	0.0341364	1.08713	0.102185	0.718788	0.227117	-5.52632	-3.41126	-1.66213	-3.53324	1.1264	0.121146
3665	SPBC8E4.01c	pho84	inorganic phosphate transmembrane transporter (predicted) [Source:PomBase;Acc:SPBC8E4.01c]	plasma membrane inorganic phosphate transmembrane transporter	933.061	56.8713	950.202	63.6819	1005.82	96.7015	-4.0362	-3.89928	-3.3787	-3.77139	963.029	72.4182
3761	SPBP4G3.02	pho1	acid phosphatase Pho1 [Source:PomBase;Acc:SPBP4G3.02]	extracellular acid phosphatase Pho1	1621.99	69.1263	795.91	75.6376	791.093	70.0783	-4.55239	-3.39543	-3.49681	-3.81488	1069.67	71.614
4426	SPCC569.02c	SPCC569.02c	S. pombe specific UPF0321 family protein 2 [Source:PomBase;Acc:SPCC569.02c]	S. pombe specific UPF0321 family protein 2	1.92591	0.204819	2.96971	0.224808	3.00826	0.0757058	-3.23312	-3.72356	-5.31238	-4.08969	2.63463	0.168444
5490	SPNCRNA.80	SPNCRNA.80	non-coding RNA (predicted) [Source:PomBase;Acc:SPNCRNA.80]	non-coding RNA	3.68906	0.0341364	1.35228	0.163496	0.772031	0.0504705	-6.7558	-3.04806	-3.93515	-4.57967	1.93779	0.0827011
4835	SPNCRNA.117	SPNCRNA.117	non-coding RNA (predicted) [Source:PomBase;Acc:SPNCRNA.117]	non-coding RNA	1.76315	0.0682728	1.24622	0.0204371	0.931762	0.0757058	-4.6907	-5.93023	-3.62149	-4.74747	1.31371	0.0548052

## Sheet: Fig2_F
source	term_name	term_id	highlighted	adjusted_p_value	negative_log10_of_adjusted_p_value	term_size	query_size	intersection_size	effective_domain_size	intersections
GO:MF	oxidoreductase activity	GO:0016491	TRUE	0.00708391	2.14973	299	301	36	5048	SPAPB1A11.03,SPBC354.12,SPAC22A12.17C,SPAC4H3.08,SPAC186.07C,SPCC330.06C,SPAC9E9.09C,SPCC1739.08C,SPAC869.02C,SPBC12C2.03C,SPAC19G12.09,SPBC106.02C,SPBC16A3.02C,SPAC26F1.14C,SPAC1F7.12,SPBC725.03,SPBC23G7.10C,SPAC688.04C,SPCC794.01C,SPCC757.07C,SPMIT.05,SPAC186.02C,SPBC17D11.03C,SPMIT.01,SPMIT.04,SPMIT.11,SPBC1289.16C,SPAC26F1.04C,SPAC959.05C,SPAC1002.12C,SPCC1442.16C,SPBC1773.02C,SPBP16F5.08C,SP…
GO:BP	meiotic drive	GO:0110134	TRUE	3.84453e-09	8.41516	20	304	13	5062	SPCC1906.04,SPCC970.11C,SPCC285.07C,SPCC1620.02,SPCC162.04C,SPCC553.05C,SPCC548.03C,SPCC1281.08,SPCC622.21,SPCC1906.03,SPCC794.02,SPCC306.10,SPCC1739.15
GO:BP	cellular response to toxic substance	GO:0097237	TRUE	0.0131144	1.88225	90	304	17	5062	SPAC22H10.13,SPAPB1A11.03,SPAC5H10.02C,SPCC330.06C,SPAC869.08,SPAC869.02C,SPBC106.02C,SPBP8B7.05C,SPAC688.04C,SPCC757.07C,SPBC17D11.03C,SPAC25B8.10,SPBC1289.16C,SPCC1442.16C,SPBC1773.02C,SPAC29B12.13,SPBP16F5.08C
GO:BP	cellular detoxification	GO:1990748	FALSE	0.0131144	1.88225	90	304	17	5062	SPAC22H10.13,SPAPB1A11.03,SPAC5H10.02C,SPCC330.06C,SPAC869.08,SPAC869.02C,SPBC106.02C,SPBP8B7.05C,SPAC688.04C,SPCC757.07C,SPBC17D11.03C,SPAC25B8.10,SPBC1289.16C,SPCC1442.16C,SPBC1773.02C,SPAC29B12.13,SPBP16F5.08C
GO:BP	detoxification	GO:0098754	FALSE	0.036071	1.44284	97	304	17	5062	SPAC22H10.13,SPAPB1A11.03,SPAC5H10.02C,SPCC330.06C,SPAC869.08,SPAC869.02C,SPBC106.02C,SPBP8B7.05C,SPAC688.04C,SPCC757.07C,SPBC17D11.03C,SPAC25B8.10,SPBC1289.16C,SPCC1442.16C,SPBC1773.02C,SPAC29B12.13,SPBP16F5.08C
GO:BP	response to toxic substance	GO:0009636	FALSE	0.0413045	1.384	98	304	17	5062	SPAC22H10.13,SPAPB1A11.03,SPAC5H10.02C,SPCC330.06C,SPAC869.08,SPAC869.02C,SPBC106.02C,SPBP8B7.05C,SPAC688.04C,SPCC757.07C,SPBC17D11.03C,SPAC25B8.10,SPBC1289.16C,SPCC1442.16C,SPBC1773.02C,SPAC29B12.13,SPBP16F5.08C
GO:CC	vacuole	GO:0005773	TRUE	0.00325572	2.48735	250	309	33	5085	SPBPB21E7.04C,SPBC3E7.01,SPAC23C11.06C,SPCC794.04C,SPCC1906.04,SPCC338.12,SPAC4A8.04,SPBC15C4.06C,SPAC1006.01,SPCC970.11C,SPAC19G12.10C,SPCC285.07C,SPCC1620.02,SPAC2E1P3.02C,SPCC162.04C,SPCC1183.09C,SPAC4G9.07,SPAPB1A11.01,SPCC548.03C,SPAC19A8.05C,SPBC31E1.04,SPAC14C4.07,SPAC589.07C,SPCC1906.03,SPCC1529.01,SPBP8B7.24C,SPBC9B6.03,SPCC794.02,SPAC20G8.10C,SPAC31G5.15,SPCC306.10,SPAC4A8.03C,SPCC1739.…
GO:CC	vacuolar membrane	GO:0005774	FALSE	0.00597905	2.22337	191	309	27	5085	SPBC3E7.01,SPAC23C11.06C,SPCC794.04C,SPCC1906.04,SPBC15C4.06C,SPCC970.11C,SPCC285.07C,SPCC1620.02,SPCC162.04C,SPCC1183.09C,SPAC4G9.07,SPAPB1A11.01,SPCC548.03C,SPAC19A8.05C,SPBC31E1.04,SPAC14C4.07,SPAC589.07C,SPCC1906.03,SPCC1529.01,SPBP8B7.24C,SPBC9B6.03,SPCC794.02,SPAC20G8.10C,SPAC31G5.15,SPCC306.10,SPAC4A8.03C,SPCC1739.15
KEGG	Metabolic pathways	KEGG:01100	FALSE	0.000548611	3.26074	657	66	38	2013	SPBPB21E7.04C,SPBC3E7.01,SPAPB1A11.03,SPAC5H10.02C,SPBPB21E7.01C,SPBPB2B2.12C,SPBC354.12,SPAC22A12.17C,SPAC869.04,SPBC119.03,SPAC869.07C,SPAC9E9.09C,SPBC1683.07,SPAC977.16C,SPMIT.10,SPCC1739.08C,SPAC26H5.08C,SPAC3G9.11C,SPCC1739.06C,SPBP8B7.05C,SPAC688.04C,SPCC794.01C,SPBC16A3.10,SPCC757.07C,SPCC4B3.01,SPAC13C5.05C,SPBC19G7.05C,SPCC285.04,SPBC660.07,SPAC144.10C,SPBC1289.16C,SPAC26F1.04C,SPAC1002.…
KEGG	Glycerolipid metabolism	KEGG:00561	FALSE	0.00962132	2.01677	20	66	5	2013	SPAC869.07C,SPAC9E9.09C,SPAC977.16C,SPBC16A3.10,SPAC1952.13
KEGG	Tyrosine metabolism	KEGG:00350	FALSE	0.0398372	1.39971	16	66	4	2013	SPBPB21E7.04C,SPBC119.03,SPBC1289.16C,SPAC1002.12C
KEGG	Autophagy - yeast	KEGG:04138	FALSE	0.0454994	1.34199	70	66	8	2013	SPAC4A8.04,SPAC1006.01,SPAC19E9.03,SPAC19B12.08,SPAC589.07C,SPBP8B7.24C,SPAC10F6.11C,SPAC20G8.10C

## Sheet: Fig2_G
source	term_name	term_id	highlighted	adjusted_p_value	negative_log10_of_adjusted_p_value	term_size	query_size	intersection_size	effective_domain_size	intersections
GO:MF	acid phosphatase activity	GO:0003993	TRUE	0.0134266	1.87203	6	72	3	5048	SPAC1071.12C,SPBC428.03C,SPBP4G3.02
GO:CC	extracellular region	GO:0005576	TRUE	0.00395466	2.40289	60	72	7	5085	SPAC1A6.04C,SPBPB7E8.01,SPAC19G12.16C,SPAC14C4.09,SPBC428.03C,SPBPB2B2.06C,SPBP4G3.02
GO:CC	cell wall-bounded periplasmic space	GO:0030287	TRUE	0.043364	1.36287	2	72	2	5085	SPBC428.03C,SPBP4G3.02
KEGG	Thiamine metabolism	KEGG:00730	FALSE	0.0275384	1.56006	14	31	3	2013	SPAC1071.12C,SPBC428.03C,SPBP4G3.02
KEGG	Riboflavin metabolism	KEGG:00740	FALSE	0.0275384	1.56006	14	31	3	2013	SPAC1071.12C,SPBC428.03C,SPBP4G3.02
KEGG	Ribosome	KEGG:03010	FALSE	0.0283632	1.54725	220	31	10	2013	SPAC589.10C,SPAC22A12.04C,SPAC644.15,SPAC13G6.02C,SPRRNA.30,SPAC959.07,SPRRNA.04,SPRRNA.52,SPRRNA.50,SPRRNA.51

## Sheet: Fig2_H
	index	Target	replicate	YES	yesALA	log2FC	method
0	0	act1	2	0.80971	0.71889	0.171634	qPCR
1	1	act1	3	0.56351	1	-0.827487	qPCR
2	2	act1	4	0.61502	0.57481	0.0975482	qPCR
3	3	agn1	2	0.276	0.48777	-0.821533	qPCR
4	4	agn1	3	0.42475	1	-1.23531	qPCR
5	5	agn1	4	0.4218	0.68168	-0.692536	qPCR
6	6	atb2	2	0.68667	0.75035	-0.127947	qPCR
7	7	atb2	3	0.72865	1	-0.456702	qPCR
8	8	atb2	4	0.86186	0.97543	-0.178585	qPCR
9	9	atb2	5	0.75075	1	-0.413596	qPCR
10	10	atb2	6	0.83469	0.8605	-0.0439347	qPCR
11	11	atb2	7	0.74845	0.9312	-0.315185	qPCR
12	12	atb2	8	0.76682	0.73414	0.0628328	qPCR
13	13	cdt1	1	0.51771	0.38204	0.43842	qPCR
14	14	cdt1	2	0.71256	0.49902	0.513914	qPCR
15	15	cdt1	3	0.91386	0.78663	0.216288	qPCR
16	16	cdt1	4	1	0.47538	1.07285	qPCR
17	17	cig2	1	0.477	0.70012	-0.553613	qPCR
18	18	cig2	2	0.45257	0.82412	-0.864713	qPCR
19	19	cig2	3	0.79798	1	-0.325576	qPCR
20	20	cig2	4	0.57054	0.39746	0.521518	qPCR
21	21	ctt1	2	1	0.22066	2.1801	qPCR
22	22	ctt1	3	0.86025	0.29203	1.55864	qPCR
23	23	ctt1	4	0.72112	0.26032	1.46995	qPCR
24	24	eng1	1	0.08571	0.49242	-2.52235	qPCR
25	25	eng1	2	0.17223	0.73736	-2.09803	qPCR
26	26	eng1	3	0.20847	1	-2.26209	qPCR
27	27	eng1	4	0.20383	0.62155	-1.6085	qPCR
28	28	fio1	2	0.81247	0.50925	0.67394	qPCR
29	29	fio1	3	1	0.72093	0.472069	qPCR
30	30	frp1	2	1	0.3473	1.52575	qPCR
31	31	frp1	3	0.92156	0.42655	1.11136	qPCR
32	32	rps101	1	0.12665	0.73499	-2.53688	qPCR
33	33	rps101	2	0.30675	0.71489	-1.22066	qPCR
34	34	rps101	3	0.12589	1	-2.98976	qPCR
35	35	rps101	4	0.19931	0.6169	-1.63002	qPCR
36	36	hhy1	1	0.78858	0.4719	0.740776	qPCR
37	37	hhy1	2	0.81569	0.36054	1.17786	qPCR
38	38	hhy1	3	1	0.41957	1.25302	qPCR
39	39	hhy1	4	0.99312	0.3283	1.59695	qPCR
40	40	hri1	2	0.63519	0.07706	3.04313	qPCR
41	41	hri1	3	0.86028	0.08802	3.2889	qPCR
42	42	hri1	4	1	0.08601	3.53935	qPCR
43	43	hry1	1	1	0.2902	1.78488	qPCR
44	44	hry1	2	0.80214	0.28238	1.50622	qPCR
45	45	hry1	3	0.9646	0.28499	1.75902	qPCR
46	46	hry1	4	0.71557	0.22343	1.67927	qPCR
47	47	hsp104	1	0.95601	0.58217	0.715585	qPCR
48	48	hsp104	2	1	0.52216	0.937436	qPCR
49	49	hsp104	3	0.92237	0.50407	0.871721	qPCR
50	50	hsp104	4	0.76226	0.41958	0.861337	qPCR
51	51	hsp16	2	0.16764	0.02351	2.83402	qPCR
52	52	hsp16	3	0.49489	0.03475	3.83202	qPCR
53	53	hsp16	4	1	0.03649	4.77636	qPCR
54	54	hsp9	1	0.72669	0.13251	2.45524	qPCR
55	55	hsp9	2	0.61439	0.12404	2.30835	qPCR
56	56	hsp9	3	1	0.11265	3.15008	qPCR
57	57	hsp9	4	0.80581	0.10936	2.88135	qPCR
58	58	kpa1	2	0.40772	0.42819	-0.0706724	qPCR
59	59	kpa1	3	0.54561	0.67548	-0.308043	qPCR
60	60	kpa1	4	1	0.8612	0.21558	qPCR
61	61	nrg1	1	0.52809	0.64551	-0.289656	qPCR
62	62	nrg1	2	0.45932	1	-1.12243	qPCR
63	63	nrg1	3	0.74531	0.91621	-0.297838	qPCR
64	64	nrg1	4	0.35796	0.48453	-0.436788	qPCR
65	65	omt3	1	0.53048	0.22134	1.26103	qPCR
66	66	omt3	2	0.55275	0.24714	1.1613	qPCR
67	67	omt3	3	1	0.2623	1.93071	qPCR
68	68	omt3	4	0.47311	0.25648	0.883329	qPCR
69	69	pho1	1	0.111	0.84102	-2.92158	qPCR
70	70	pho1	2	0.15639	0.89372	-2.51467	qPCR
71	71	pho1	3	0.15736	1	-2.66786	qPCR
72	72	pho1	4	0.13253	0.94874	-2.83969	qPCR
73	73	pho4	1	0.31297	0.93996	-1.58657	qPCR
74	74	pho4	2	0.33787	1	-1.56546	qPCR
75	75	pho4	3	0.37229	0.8075	-1.11704	qPCR
76	76	pho4	4	0.25498	0.72037	-1.49835	qPCR
77	77	pol1	2	0.60396	0.42567	0.504718	qPCR
78	78	pol1	3	0.91018	0.7938	0.197376	qPCR
79	79	pol1	4	1	0.81379	0.297272	qPCR
80	80	ppk1	1	0.35271	1	-1.50345	qPCR
81	81	ppk1	2	0.38373	0.64293	-0.74457	qPCR
82	82	ppk1	3	0.37368	0.67933	-0.862309	qPCR
83	83	ppk1	4	0.3523	0.63538	-0.850815	qPCR
84	84	rad8	2	0.38829	0.23627	0.716698	qPCR
85	85	rad8	3	1	0.30195	1.72762	qPCR
86	86	rad8	4	0.47531	0.9367	-0.978718	qPCR
87	87	shu1	1	1	0.36929	1.43717	qPCR
88	88	shu1	2	0.85158	0.35571	1.25944	qPCR
89	89	shu1	3	0.95167	0.3912	1.28256	qPCR
90	90	shu1	4	0.83505	0.76874	0.119367	qPCR
91	91	shu1	5	0.65391	0.27653	1.24166	qPCR
92	92	shu1	6	1	0.37849	1.40167	qPCR
93	93	shu1	7	0.84401	0.23987	1.81501	qPCR
94	94	sod1	1	0.69384	0.562	0.304033	qPCR
95	95	sod1	2	0.79369	0.50656	0.647842	qPCR
96	96	sod1	3	1	0.49346	1.01899	qPCR
97	97	sod1	4	0.74128	0.67499	0.135152	qPCR
98	98	srx1	1	0.76354	0.27462	1.47527	qPCR
99	99	srx1	2	0.6987	0.2238	1.64246	qPCR
100	100	srx1	3	0.93508	0.23946	1.96531	qPCR
101	101	srx1	4	1	0.20066	2.31718	qPCR
102	102	ssa1	1	0.67186	0.56082	0.260623	qPCR
103	103	ssa1	2	0.95618	0.47611	1.00599	qPCR
104	104	ssa1	3	1	0.46719	1.09792	qPCR
105	105	ssa1	4	0.70111	0.36602	0.937718	qPCR
106	106	str1	2	0.94876	0.32771	1.53362	qPCR
107	107	str1	3	0.8538	0.66459	0.361434	qPCR
108	108	str1	4	1	0.39969	1.32305	qPCR
109	109	str3	1	0.67759	0.22863	1.5674	qPCR
110	110	str3	2	0.54832	0.21242	1.3681	qPCR
111	111	str3	3	1	0.24899	2.00584	qPCR
112	112	str3	4	0.75788	0.24769	1.61343	qPCR
113	113	top3	2	0.15922	0.30576	-0.941378	qPCR
114	114	top3	3	0.60321	1	-0.729268	qPCR
115	115	top3	4	0.5345	0.42652	0.325577	qPCR
116	116	yhb1	1	0.09668	0.06481	0.577001	qPCR
117	117	yhb1	2	0.30866	0.05044	2.61338	qPCR
118	118	yhb1	3	0.17828	0.05284	1.75444	qPCR
119	119	yhb1	4	1	0.0468	4.41735	qPCR
120	120	zym1	1	0.34338	0.02433	3.819	qPCR
121	121	zym1	2	1	0.02323	5.42787	qPCR
122	122	zym1	3	0.43987	0.02378	4.20926	qPCR
123	123	zym1	4	0.98616	0.02372	5.37765	qPCR
124	0	act1				-0.121136	RNAseq
125	1	act1				-0.0445244	RNAseq
126	2	act1				0.104413	RNAseq
127	0	agn1				-3.61441	RNAseq
128	1	agn1				-1.77043	RNAseq
129	2	agn1				-1.46796	RNAseq
130	0	atb2				-0.851797	RNAseq
131	1	atb2				-0.621504	RNAseq
132	2	atb2				-0.346251	RNAseq
133	0	cdt1				-3.80922	RNAseq
134	1	cdt1				-2.20377	RNAseq
135	2	cdt1				-1.15413	RNAseq
136	0	cig2				-3.20958	RNAseq
137	1	cig2				-1.89387	RNAseq
138	2	cig2				-1.56637	RNAseq
139	0	ctt1				1.97653	RNAseq
140	1	ctt1				2.41105	RNAseq
141	2	ctt1				1.77836	RNAseq
142	0	eng1				-4.71393	RNAseq
143	1	eng1				-2.45383	RNAseq
144	2	eng1				-2.14141	RNAseq
145	0	fio1				1.76941	RNAseq
146	1	fio1				1.01963	RNAseq
147	2	fio1				0.624002	RNAseq
148	0	frp1				-0.461722	RNAseq
149	1	frp1				0.415617	RNAseq
150	2	frp1				0.973232	RNAseq
151	0	rps101				-1.38437	RNAseq
152	1	rps101				-3.48679	RNAseq
153	2	rps101				-2.58953	RNAseq
154	0	hri1				3.65719	RNAseq
155	1	hri1				4.81397	RNAseq
156	2	hri1				4.37656	RNAseq
157	0	hsp104				1.84729	RNAseq
158	1	hsp104				1.07539	RNAseq
159	2	hsp104				1.07835	RNAseq
160	0	hsp16				6.16297	RNAseq
161	1	hsp16				4.82857	RNAseq
162	2	hsp16				5.28069	RNAseq
163	0	hsp9				3.31095	RNAseq
164	1	hsp9				2.96222	RNAseq
165	2	hsp9				2.50593	RNAseq
166	0	kpa1				-1.98876	RNAseq
167	1	kpa1				-0.568014	RNAseq
168	2	kpa1				-0.852041	RNAseq
169	0	nrg1				-1.06379	RNAseq
170	1	nrg1				-3.76662	RNAseq
171	2	nrg1				-2.86562	RNAseq
172	0	omt3				-4.51919	RNAseq
173	1	omt3				-1.50552	RNAseq
174	2	omt3				-0.911881	RNAseq
175	0	pho1				-4.55239	RNAseq
176	1	pho1				-3.39543	RNAseq
177	2	pho1				-3.49681	RNAseq
178	0	pho4				-2.4849	RNAseq
179	1	pho4				-2.48317	RNAseq
180	2	pho4				-2.68355	RNAseq
181	0	pol1				-2.03567	RNAseq
182	1	pol1				-0.489002	RNAseq
183	2	pol1				-0.5917	RNAseq
184	0	ppk1				-1.22317	RNAseq
185	1	ppk1				-2.75654	RNAseq
186	2	ppk1				-2.66667	RNAseq
187	0	rad8				-2.27839	RNAseq
188	1	rad8				-0.714726	RNAseq
189	2	rad8				-0.804481	RNAseq
190	0	shu1				-0.838261	RNAseq
191	1	shu1				1.79429	RNAseq
192	2	shu1				2.5078	RNAseq
193	0	sod1				2.34861	RNAseq
194	1	sod1				1.219	RNAseq
195	2	sod1				0.995058	RNAseq
196	0	srx1				2.68552	RNAseq
197	1	srx1				2.60852	RNAseq
198	2	srx1				2.32897	RNAseq
199	0	ssa1				2.82827	RNAseq
200	1	ssa1				0.804583	RNAseq
201	2	ssa1				1.15516	RNAseq
202	0	str1				3.06053	RNAseq
203	1	str1				0.735948	RNAseq
204	2	str1				1.73454	RNAseq
205	0	str3				-1.99026	RNAseq
206	1	str3				-0.839584	RNAseq
207	2	str3				1.02717	RNAseq
208	0	top3				-3.08337	RNAseq
209	1	top3				-0.593542	RNAseq
210	2	top3				-0.965745	RNAseq
211	0	yhb1				4.09976	RNAseq
212	1	yhb1				1.04186	RNAseq
213	2	yhb1				2.72055	RNAseq
214	0	zym1				5.68687	RNAseq
215	1	zym1				4.62783	RNAseq
216	2	zym1				5.9735	RNAseq
