# Supplementary material for: The heme-regulated inhibitor kinase Hri1 is activated in response to aminolevulinic acid deficiency in Schizosaccharomyces pombe
Source: PLoS Genet. 2025 Jul 16;21(7):e1011797. doi: 10.1371/journal.pgen.1011797 (PMC12303383; doi:10.1371/journal.pgen.1011797)
Supplement: S3 Data — (XLSX) [file pgen.1011797.s004.xlsx]

## Sheet: Fig3_C
	Target	Sample	Quantity	Time	Condition	Ref	Relative expression
0	hri1	t0_1	0.01645	0	YESALA	0.316547	0.0519669
1	hri1	t0_2	0.05655	0	YESALA	0.316547	0.178646
2	hri1	t12_YES	1	12	YES	0.877302	1.13986
3	hri1	t12_YESALA	0.08867	12	YESALA	0.877302	0.101071
4	hri1	t19_YES	0.53786	19	YES	0.677787	0.793553
5	hri1	t19_YESALA	0.06242	19	YESALA	0.677787	0.0920938
6	hri1	t6_YES	0.71387	6	YES	0.84597	0.843848
7	hri1	t6_YESALA	0.13675	6	YESALA	0.84597	0.161649
8	tub	t0_1	0.24551	0	YESALA	0.316547	0.775587
9	tub	t0_2	0.3862	0	YESALA	0.316547	1.22004
10	tub	t12_YES	1	12	YES	0.877302	1.13986
11	tub	t12_YESALA	0.86548	12	YESALA	0.877302	0.986524
12	tub	t19_YES	0.60921	19	YES	0.677787	0.898822
13	tub	t19_YESALA	0.65018	19	YESALA	0.677787	0.959268
14	tub	t6_YES	0.70124	6	YES	0.84597	0.828918
15	tub	t6_YESALA	0.89133	6	YESALA	0.84597	1.05362
16	Ddr48	t0_1	0	0	YESALA	0.316547	0
17	Ddr48	t0_2	0.01379	0	YESALA	0.316547	0.0435638
18	Ddr48	t12_YES	0.51776	12	YES	0.877302	0.590173
19	Ddr48	t12_YESALA	0.04898	12	YESALA	0.877302	0.0558302
20	Ddr48	t19_YES	1	19	YES	0.677787	1.47539
21	Ddr48	t19_YESALA	0.04509	19	YESALA	0.677787	0.0665253
22	Ddr48	t6_YES	0.85994	6	YES	0.84597	1.01651
23	Ddr48	t6_YESALA	0.05832	6	YESALA	0.84597	0.0689386
24	Gcn2	t0_2	0.38873	0	YESALA	0.316547	1.22803
25	Gcn2	t12_YES	1	12	YES	0.877302	1.13986
26	Gcn2	t12_YESALA	0.48363	12	YESALA	0.877302	0.551269
27	Gcn2	t19_YES	0.81007	19	YES	0.677787	1.19517
28	Gcn2	t19_YESALA	0.48081	19	YESALA	0.677787	0.709382
29	Gcn2	t6_YES	0.78584	6	YES	0.84597	0.928922
30	Gcn2	t6_YESALA	0.74101	6	YESALA	0.84597	0.875929
31	hri2	t0_2	0.17342	0	YESALA	0.316547	0.547848
32	hri2	t12_YES	0.8576	12	YES	0.877302	0.977542
33	hri2	t12_YESALA	0.63369	12	YESALA	0.877302	0.722316
34	hri2	t19_YES	1	19	YES	0.677787	1.47539
35	hri2	t19_YESALA	0.65481	19	YESALA	0.677787	0.966099
36	hri2	t6_YES	0.47828	6	YES	0.84597	0.565363
37	hri2	t6_YESALA	0.59059	6	YESALA	0.84597	0.698122
38	tub	t0_1	0.3977	0	YESALA	0.316547	1.25637
39	tub	t0_2	0.23678	0	YESALA	0.316547	0.748008
40	tub	t12_YES	0.98466	12	YES	0.877302	1.12237
41	tub	t12_YESALA	0.65907	12	YESALA	0.877302	0.751246
42	tub	t19_YES	0.62126	19	YES	0.677787	0.9166
43	tub	t19_YESALA	0.8305	19	YESALA	0.677787	1.22531
44	tub	t6_YES	0.79131	6	YES	0.84597	0.935388
45	tub	t6_YESALA	1	6	YESALA	0.84597	1.18208
46	hri1	t0_1	0.01645	0	YES	0.316547	0.0519669
47	hri1	t0_2	0.05655	0	YES	0.316547	0.178646
48	tub	t0_1	0.24551	0	YES	0.316547	0.775587
49	tub	t0_2	0.3862	0	YES	0.316547	1.22004
50	Ddr48	t0_1	0	0	YES	0.316547	0
51	Ddr48	t0_2	0.01379	0	YES	0.316547	0.0435638
52	Gcn2	t0_2	0.38873	0	YES	0.316547	1.22803
53	hri2	t0_2	0.17342	0	YES	0.316547	0.547848
54	tub	t0_1	0.3977	0	YES	0.316547	1.25637
55	tub	t0_2	0.23678	0	YES	0.316547	0.748008
56	hri1			6	YES		0.8
57	hri1			12	YES		0.85
58	hri1			19	YES		0.94
59	hri1			6	YESALA		0.1
60	hri1			12	YESALA		0.2
61	hri1			19	YESALA		0.05
62	hri2			6	YES		0.5
63	hri2			12	YES		1.1
64	hri2			19	YES		1.3
65	hri2			6	YESALA		0.5
66	hri2			12	YESALA		0.8
67	hri2			19	YESALA		1.1
68	Gcn2			6	YES		1
69	Gcn2			12	YES		0.85
70	Gcn2			19	YES		0.9
71	Gcn2			6	YESALA		1
72	Gcn2			12	YESALA		0.8
73	Gcn2			19	YESALA		0.85
74	hri2	t0_2	0.17342	0	YESALA	0.316547	0.491

## Sheet: Fig3_E
	click	condition	chx
0	15.788	ALA	n
1	24.972	ALA	n
2	18.4326	ALA	n
3	32.312	ALA	n
4	20.8752	ALA	n
5	14.5854	ALA	n
6	4.4205	YES	n
7	5.89995	YES	n
8	3.14662	YES	n
9	0.996	YES	n
10	7.1496	YES	n
11	2.2851	YES	n
12	0.88672	ALA	y
13	0.69664	ALA	y
14	0.66432	ALA	y
15	0.51376	ALA	y
16	0.3608	ALA	y
17	0.78368	ALA	y
18	0.75816	YES	y
19	0.78903	YES	y
20	0.5371	YES	y
21	0.86211	YES	y
22	0.7479	YES	y
23	0.68057	YES	y
