# Supplementary material for: The heme-regulated inhibitor kinase Hri1 is activated in response to aminolevulinic acid deficiency in Schizosaccharomyces pombe
Source: PLoS Genet. 2025 Jul 16;21(7):e1011797. doi: 10.1371/journal.pgen.1011797 (PMC12303383; doi:10.1371/journal.pgen.1011797)
Supplement: S4 Data — (XLSX) [file pgen.1011797.s005.xlsx]

## Sheet: Fig4_A_growth
Time	gcn2	hem1	kinases	hri1	hri2
0	0.0891	0.1036	0.0912	0.0955	0.1003
0.166667	0.1111	0.1271	0.1056	0.1145	0.1183
0.333333	0.1159	0.1286	0.1078	0.1154	0.1217
0.5	0.1194	0.1306	0.1105	0.1219	0.1226
0.666667	0.1216	0.1353	0.1119	0.1236	0.126
0.833333	0.1202	0.1372	0.1112	0.1225	0.1254
1	0.1256	0.1368	0.1109	0.1215	0.1248
1.16667	0.1295	0.1412	0.1139	0.1247	0.1263
1.33333	0.1336	0.1449	0.1198	0.1328	0.1299
1.5	0.1357	0.1471	0.121	0.1312	0.1327
1.66667	0.1374	0.1455	0.1219	0.133	0.1348
1.83333	0.1387	0.1468	0.1235	0.1327	0.135
2	0.1397	0.1472	0.1236	0.1324	0.1366
2.16667	0.1409	0.1476	0.1252	0.1341	0.1385
2.33333	0.1424	0.1494	0.1271	0.1357	0.1405
2.5	0.1451	0.1524	0.13	0.1396	0.1438
2.66667	0.1496	0.158	0.135	0.1446	0.1489
2.83333	0.1556	0.1641	0.1406	0.1502	0.1536
3	0.1612	0.1708	0.1459	0.1563	0.1594
3.16667	0.1677	0.1771	0.1516	0.1621	0.1659
3.33333	0.1736	0.1833	0.1569	0.1678	0.1722
3.5	0.1803	0.1902	0.1629	0.1738	0.1786
3.66667	0.1858	0.1969	0.1683	0.1809	0.1848
3.83333	0.1928	0.2047	0.1746	0.1871	0.1915
4	0.1997	0.2128	0.1808	0.1942	0.1986
4.16667	0.2062	0.2201	0.1877	0.2007	0.2055
4.33333	0.2142	0.2281	0.1948	0.2081	0.2135
4.5	0.2221	0.2367	0.2025	0.216	0.2209
4.66667	0.2306	0.2453	0.2103	0.2234	0.2295
4.83333	0.2382	0.2543	0.2182	0.2312	0.237
5	0.2475	0.2626	0.2264	0.2394	0.2462
5.16667	0.2566	0.2733	0.2351	0.2485	0.2548
5.33333	0.2648	0.2836	0.2438	0.2569	0.2632
5.5	0.2752	0.2934	0.2535	0.267	0.273
5.66667	0.2854	0.3039	0.263	0.2764	0.282
5.83333	0.2958	0.3153	0.2735	0.2873	0.2922
6	0.3065	0.3263	0.2842	0.2982	0.303
6.16667	0.3167	0.3377	0.2941	0.3084	0.3136
6.33333	0.3274	0.3497	0.3048	0.3192	0.3245
6.5	0.3391	0.3597	0.3146	0.3296	0.3356
6.66667	0.3505	0.3719	0.3258	0.3411	0.3465
6.83333	0.363	0.3846	0.3383	0.3525	0.3582
7	0.3751	0.3972	0.3491	0.3646	0.371
7.16667	0.3876	0.4113	0.3624	0.3782	0.3845
7.33333	0.4011	0.426	0.3752	0.3907	0.3985
7.5	0.415	0.4409	0.3884	0.4053	0.412
7.66667	0.4287	0.4545	0.4028	0.4178	0.4255
7.83333	0.4423	0.4707	0.4173	0.433	0.4406
8	0.4579	0.4866	0.4312	0.4487	0.4544
8.16667	0.473	0.5013	0.4463	0.4636	0.4686
8.33333	0.4871	0.5179	0.4612	0.478	0.483
8.5	0.5036	0.5332	0.4782	0.4942	0.4986
8.66667	0.5187	0.5497	0.4952	0.5097	0.5143
8.83333	0.5369	0.5663	0.5108	0.528	0.5313
9	0.5532	0.5819	0.5247	0.5445	0.5469
9.16667	0.5693	0.5993	0.5416	0.5605	0.5627
9.33333	0.5848	0.6157	0.5561	0.5767	0.5799
9.5	0.6031	0.6318	0.5743	0.5936	0.5951
9.66667	0.6196	0.6502	0.5907	0.6111	0.6137
9.83333	0.6359	0.6678	0.6077	0.6282	0.6317
10	0.6535	0.6866	0.6258	0.647	0.6484
10.1667	0.6704	0.703	0.6462	0.6645	0.666
10.3333	0.6892	0.7202	0.6646	0.6807	0.6834
10.5	0.709	0.7388	0.6837	0.6993	0.7003
10.6667	0.7257	0.7575	0.7013	0.7169	0.7193
10.8333	0.7424	0.773	0.7211	0.7349	0.7378
11	0.7593	0.7897	0.7403	0.755	0.7537
11.1667	0.7784	0.808	0.7568	0.7729	0.7717
11.3333	0.7948	0.8245	0.7727	0.7873	0.7876
11.5	0.8112	0.8395	0.7892	0.8067	0.8023
11.6667	0.826	0.8556	0.8038	0.8231	0.8197
11.8333	0.841	0.8704	0.8233	0.8369	0.8355
12	0.8623	0.8896	0.843	0.8582	0.8548
12.1667	0.8718	0.8995	0.8548	0.8711	0.8657
12.3333	0.8867	0.9147	0.8708	0.8861	0.8801
12.5	0.9016	0.9284	0.8869	0.8997	0.892
12.6667	0.9188	0.9443	0.9045	0.9195	0.9106
12.8333	0.9313	0.9557	0.9167	0.9299	0.9223
13	0.9444	0.9707	0.9339	0.9441	0.9368
13.1667	0.9595	0.9833	0.9499	0.9592	0.9518
13.3333	0.9752	0.9998	0.9648	0.9748	0.9669
13.5	0.9865	1.0089	0.9762	0.9869	0.9787
13.6667	0.9995	1.0213	0.9907	1	0.9899
13.8333	1.0162	1.035	1.0061	1.0161	1.006
14	1.0299	1.0478	1.0191	1.0279	1.0169
14.1667	1.0395	1.057	1.0315	1.0397	1.028
14.3333	1.0554	1.0695	1.045	1.0533	1.0411
14.5	1.0684	1.081	1.0594	1.0651	1.0543
14.6667	1.0818	1.0934	1.0721	1.0778	1.0652
14.8333	1.0912	1.1031	1.0821	1.0868	1.0735
15	1.1038	1.1135	1.0941	1.0987	1.0858
15.1667	1.1149	1.1237	1.1044	1.1121	1.0968
15.3333	1.1227	1.1301	1.1113	1.1176	1.1026
15.5	1.1311	1.1388	1.121	1.1278	1.1099
15.6667	1.1444	1.1488	1.1335	1.1399	1.1214
15.8333	1.1525	1.1563	1.1391	1.1475	1.1279
16	1.1647	1.1661	1.1518	1.1586	1.1376
16.1667	1.1699	1.172	1.1555	1.1637	1.1426
16.3333	1.1779	1.1788	1.1621	1.1713	1.1496
16.5	1.1882	1.1872	1.1738	1.1798	1.1575
16.6667	1.1956	1.1942	1.1783	1.1858	1.163
16.8333	1.2026	1.1995	1.1843	1.1926	1.1688
17	1.2132	1.2073	1.1924	1.2	1.1767
17.1667	1.2192	1.212	1.1978	1.2053	1.1811
17.3333	1.2245	1.2158	1.2008	1.2093	1.1855
17.5	1.2279	1.2187	1.2019	1.212	1.1871
17.6667	1.233	1.2227	1.2056	1.2157	1.1909
17.8333	1.2369	1.2257	1.2076	1.2184	1.1937
18	1.2458	1.2328	1.2158	1.2243	1.201
18.1667	1.25	1.2357	1.2167	1.2273	1.2035
18.3333	1.2533	1.2377	1.2168	1.2283	1.2053
18.5	1.251	1.2354	1.2133	1.2256	1.2021
18.6667	1.2539	1.2374	1.2131	1.2273	1.2035
18.8333	1.2609	1.2419	1.2174	1.2319	1.2089
19	1.2568	1.2389	1.2112	1.2277	1.204
19.1667	1.2613	1.2411	1.2135	1.2306	1.2069
19.3333	1.2607	1.2408	1.2119	1.2305	1.2063
19.5	1.2612	1.2415	1.2111	1.2301	1.2061
19.6667	1.2631	1.2417	1.2116	1.2307	1.2066
19.8333	1.262	1.241	1.2101	1.2294	1.2053
20	1.262	1.2407	1.2093	1.2293	1.205

## Sheet: Fig4_A_generation
	strain	nb_generation
0	gcn2	3.82414
1	hem1	3.58206
2	kinases	3.72899
3	hri1	3.68619
4	hri2	3.58664
5	hem1	3.77574
6	hri1	3.79934
7	kinases	3.51098
8	hri2	3.43575
9	gcn2	3.78452
10	hem1	3.2
11	hri1	3.1
12	kinases	3
13	hri2	2.9
14	gcn2	3.1

## Sheet: Fig4_A-B_HPG
strain	click	mhx	condition
hem1	4.267	n	YES
hem1	5.044	n	YES
hem1	3.534	n	YES
hem1	0.741	y	YES
hem1	0.6338	y	YES
hem1	0.5791	y	YES
hri1	9.393	n	YES
hri1	7.898	n	YES
hri1	10.878	n	YES
hri1	0.8236	y	YES
hri1	0.7296	y	YES
hri1	0.5317	y	YES
hri2	4.594	n	YES
hri2	3.99	n	YES
hri2	7.188	n	YES
hri2	0.853	y	YES
hri2	0.721	y	YES
hri2	0.813	y	YES
gcn2	3.187	n	YES
gcn2	3.301	n	YES
gcn2	4.243	n	YES
gcn2	0.693	y	YES
gcn2	0.736	y	YES
gcn2	0.823	y	YES
kinases	1.447	n	YES
kinases	1.612	n	YES
kinases	2.895	n	YES
kinases	0.923	y	YES
kinases	0.752	y	YES
kinases	0.823	y	YES
hem1	30.729	n	YES ALA
hem1	23.788	n	YES ALA
hem1	17.129	n	YES ALA
hem1	0.896	y	YES ALA
hem1	0.738	y	YES ALA
hem1	0.485	y	YES ALA
hri1	32.105	n	YES ALA
hri1	14.052	n	YES ALA
hri1	20.722	n	YES ALA
hri1	1.036	y	YES ALA
hri1	0.819	y	YES ALA
hri1	0.906	y	YES ALA
hri2	28.663	n	YES ALA
hri2	35.135	n	YES ALA
hri2	16.643	n	YES ALA
hri2	0.574	y	YES ALA
hri2	0.923	y	YES ALA
hri2	0.747	y	YES ALA
gcn2	15.364	n	YES ALA
gcn2	25.617	n	YES ALA
gcn2	30.127	n	YES ALA
gcn2	0.923	y	YES ALA
gcn2	0.63	y	YES ALA
gcn2	1.01	y	YES ALA
kinases	5.855	n	YES ALA
kinases	11.845	n	YES ALA
kinases	6.844	n	YES ALA
kinases	0.789	y	YES ALA
kinases	0.921	y	YES ALA
kinases	0.6909	y	YES ALA

## Sheet: Fig4_B_growth
Time	gcn2	hem1	kinases	hri1	hri2
0	0.12558	0.14232	0.1238	0.06143	0.13656
0.166667	0.09436	0.17832	0.1586	0.09977	0.1818
0.333333	0.09954	0.16512	0.1697	0.11597	0.1914
0.5	0.1078	0.11748	0.1558	0.12839	0.19308
0.666667	0.11116	0.108	0.1102	0.11975	0.15156
0.833333	0.11816	0.11184	0.1129	0.11696	0.13452
1	0.1141	0.13524	0.1166	0.11246	0.12972
1.16667	0.12054	0.1242	0.1167	0.11813	0.11724
1.33333	0.12292	0.12324	0.119	0.12146	0.11652
1.5	0.12264	0.12372	0.1221	0.12497	0.12372
1.66667	0.12124	0.12576	0.1243	0.12875	0.1218
1.83333	0.12516	0.12888	0.1259	0.13334	0.12216
2	0.1288	0.12924	0.13	0.13811	0.12168
2.16667	0.13258	0.13272	0.132	0.14099	0.12252
2.33333	0.13454	0.13452	0.1314	0.14135	0.12636
2.5	0.13636	0.13728	0.1318	0.14567	0.1278
2.66667	0.14056	0.14004	0.1312	0.14918	0.13128
2.83333	0.14336	0.144	0.1327	0.15008	0.1314
3	0.14532	0.14796	0.1368	0.15314	0.13536
3.16667	0.14868	0.15072	0.14	0.15566	0.13836
3.33333	0.15288	0.15492	0.1436	0.16043	0.14184
3.5	0.15638	0.15816	0.1489	0.16385	0.14352
3.66667	0.16072	0.1614	0.1537	0.16898	0.14844
3.83333	0.16296	0.165	0.1598	0.17366	0.15132
4	0.16688	0.16764	0.1662	0.17789	0.15432
4.16667	0.17094	0.17136	0.1727	0.18221	0.15744
4.33333	0.17388	0.17412	0.1789	0.18986	0.16044
4.5	0.17738	0.177	0.1853	0.19391	0.165
4.66667	0.18088	0.18	0.1929	0.20129	0.16716
4.83333	0.18396	0.18348	0.1996	0.20813	0.17076
5	0.18746	0.1866	0.2073	0.21452	0.1752
5.16667	0.19082	0.18972	0.2149	0.22073	0.18144
5.33333	0.19502	0.1926	0.2223	0.22424	0.1824
5.5	0.19824	0.1968	0.2304	0.23054	0.18756
5.66667	0.2023	0.19908	0.2391	0.23882	0.1914
5.83333	0.2065	0.20244	0.2471	0.24548	0.19536
6	0.2107	0.2064	0.2558	0.25124	0.20184
6.16667	0.21406	0.20952	0.2647	0.25835	0.20532
6.33333	0.21728	0.21372	0.2731	0.26438	0.2088
6.5	0.2212	0.2172	0.2811	0.2705	0.21336
6.66667	0.22554	0.22068	0.2894	0.27518	0.21936
6.83333	0.22904	0.22416	0.298	0.28076	0.2232
7	0.23268	0.22764	0.3057	0.28733	0.22812
7.16667	0.23548	0.23148	0.3139	0.29354	0.23148
7.33333	0.23842	0.2346	0.3217	0.29795	0.23664
7.5	0.24178	0.2382	0.3296	0.3038	0.24096
7.66667	0.245	0.24204	0.3356	0.30785	0.24492
7.83333	0.24766	0.24588	0.341	0.31298	0.2496
8	0.25018	0.24936	0.3476	0.31829	0.25392
8.16667	0.25354	0.25176	0.3516	0.32117	0.25716
8.33333	0.25592	0.25632	0.3562	0.32504	0.2616
8.5	0.25928	0.25932	0.36	0.32837	0.26616
8.66667	0.26138	0.2628	0.3637	0.33224	0.26964
8.83333	0.2632	0.2658	0.3677	0.3362	0.27276
9	0.26586	0.26796	0.3718	0.33917	0.27612
9.16667	0.26754	0.27132	0.3752	0.34151	0.27972
9.33333	0.26922	0.27372	0.3776	0.34493	0.28248
9.5	0.27132	0.27768	0.3804	0.34484	0.28596
9.66667	0.27272	0.27936	0.3828	0.35015	0.288
9.83333	0.2751	0.28224	0.3841	0.35123	0.29136
10	0.27636	0.28524	0.3872	0.35357	0.29412
10.1667	0.2793	0.28704	0.3883	0.35321	0.29724
10.3333	0.28	0.28968	0.3899	0.35096	0.29952
10.5	0.28112	0.29184	0.3908	0.35402	0.30012
10.6667	0.2842	0.29292	0.3925	0.35366	0.30288
10.8333	0.2842	0.2946	0.3954	0.35708	0.3036
11	0.28686	0.29652	0.3953	0.35294	0.30672
11.1667	0.28574	0.29796	0.3978	0.35609	0.30732
11.3333	0.28714	0.29916	0.3993	0.35537	0.30912
11.5	0.28868	0.3012	0.3987	0.35654	0.31092
11.6667	0.29064	0.303	0.4006	0.35501	0.31224
11.8333	0.29274	0.30432	0.4013	0.35708	0.31404
12	0.29162	0.30612	0.4039	0.35987	0.31512
12.1667	0.29288	0.30672	0.4037	0.36248	0.31524
12.3333	0.29442	0.30912	0.4037	0.36329	0.318
12.5	0.29652	0.30996	0.4044	0.36275	0.31848
12.6667	0.2975	0.31116	0.4053	0.36329	0.32124
12.8333	0.29694	0.3126	0.4066	0.36545	0.32088
13	0.29904	0.31308	0.4069	0.3668	0.32136
13.1667	0.29932	0.31356	0.4082	0.36941	0.32208
13.3333	0.29974	0.315	0.4095	0.37058	0.32352
13.5	0.30212	0.31632	0.409	0.37112	0.32484
13.6667	0.301	0.31704	0.4112	0.37391	0.3252
13.8333	0.30296	0.31884	0.4116	0.37229	0.3264
14	0.3031	0.31896	0.4131	0.37562	0.32676
14.1667	0.3052	0.3204	0.4132	0.3749	0.32904
14.3333	0.30548	0.32064	0.4127	0.37535	0.33
14.5	0.30758	0.3222	0.4132	0.37742	0.33108
14.6667	0.30744	0.32208	0.4142	0.37481	0.33252
14.8333	0.30716	0.3228	0.4162	0.37679	0.33132
15	0.30954	0.32448	0.4157	0.37652	0.3336
15.1667	0.3087	0.32568	0.4173	0.37652	0.33288
15.3333	0.3101	0.32664	0.4176	0.37544	0.33516
15.5	0.3101	0.32724	0.418	0.37904	0.33528
15.6667	0.3108	0.32796	0.4182	0.37508	0.3354
15.8333	0.31136	0.32844	0.4194	0.3776	0.33576
16	0.31248	0.33012	0.4199	0.37697	0.3378
16.1667	0.31234	0.3306	0.4213	0.38048	0.33816
16.3333	0.31276	0.33144	0.4222	0.3821	0.3396
16.5	0.31416	0.33168	0.4218	0.3821	0.34068
16.6667	0.315	0.3324	0.4222	0.38345	0.34092
16.8333	0.31584	0.33312	0.423	0.38084	0.34224
17	0.3164	0.33348	0.4238	0.38408	0.34092
17.1667	0.31766	0.33516	0.4246	0.38516	0.34272
17.3333	0.31752	0.33528	0.4248	0.38444	0.34236
17.5	0.31794	0.3354	0.4255	0.38687	0.34332
17.6667	0.31864	0.33732	0.4266	0.38939	0.34548
17.8333	0.31906	0.33744	0.4272	0.39047	0.34584
18	0.32032	0.339	0.4275	0.39083	0.34644
18.1667	0.32074	0.33936	0.4287	0.3947	0.34752
18.3333	0.3213	0.34032	0.4296	0.39002	0.34812
18.5	0.32298	0.34032	0.4292	0.3884	0.34848
18.6667	0.32312	0.34212	0.4295	0.38813	0.35076
18.8333	0.32382	0.3426	0.43	0.39056	0.35172
19	0.32438	0.34344	0.4309	0.38903	0.35232
19.1667	0.32466	0.3444	0.4319	0.39137	0.35256
19.3333	0.3255	0.34452	0.433	0.3893	0.3528
19.5	0.32634	0.3456	0.4328	0.39083	0.35436
19.6667	0.32746	0.34692	0.4358	0.38678	0.35544
19.8333	0.32746	0.34716	0.4347	0.38804	0.35544
20	0.32816	0.34752	0.4362	0.39137	0.35652

## Sheet: Fig4_B_generation
	strain	nb_generation
0	gcn2	1.44489
1	hem1	1.48443
2	kinases	1.90219
3	hri1	1.72816
4	hri2	1.60452
5	hem1	0.855399
6	hri1	1.4173
7	kinases	2.05624
8	hri2	0.884523
9	gcn2	0.963638

## Sheet: Fig4_D_Growth
Time	gcn2	hem1	kinases	hri1	hri2
0	0.1819	0.1386	0.1619	0.1242	0.1337
0.166667	0.1735	0.1528	0.1535	0.1541	0.1593
0.333333	0.1803	0.155	0.1603	0.1563	0.1654
0.5	0.1832	0.1633	0.1632	0.1482	0.1563
0.666667	0.1895	0.1711	0.1695	0.1621	0.1645
0.833333	0.2003	0.1788	0.1803	0.1725	0.1747
1	0.2107	0.1896	0.1907	0.1827	0.1844
1.16667	0.2189	0.1975	0.1989	0.1919	0.1933
1.33333	0.2261	0.2073	0.2061	0.2025	0.2017
1.5	0.2348	0.2171	0.2148	0.2093	0.2098
1.66667	0.2389	0.2241	0.2189	0.2162	0.2192
1.83333	0.2463	0.2317	0.2263	0.2222	0.227
2	0.2484	0.2352	0.2284	0.2282	0.2337
2.16667	0.2534	0.2402	0.2334	0.2317	0.2402
2.33333	0.2579	0.2457	0.2379	0.2371	0.2459
2.5	0.2606	0.2512	0.2406	0.2392	0.2503
2.66667	0.2646	0.2571	0.2446	0.2445	0.255
2.83333	0.2676	0.2568	0.2476	0.2476	0.2598
3	0.2713	0.2617	0.2513	0.2512	0.2644
3.16667	0.2759	0.266	0.2559	0.2562	0.2693
3.33333	0.2797	0.2681	0.2597	0.2591	0.2748
3.5	0.2822	0.2721	0.2622	0.2586	0.2788
3.66667	0.2839	0.2755	0.2639	0.262	0.2818
3.83333	0.2871	0.2757	0.2671	0.2646	0.2867
4	0.2886	0.2792	0.2686	0.264	0.2907
4.16667	0.2916	0.2808	0.2716	0.2661	0.2939
4.33333	0.2926	0.2848	0.2726	0.2674	0.2982
4.5	0.2945	0.2867	0.2745	0.2682	0.3007
4.66667	0.296	0.2908	0.276	0.2715	0.2992
4.83333	0.2977	0.2913	0.2777	0.2715	0.3017
5	0.2995	0.2955	0.2795	0.2744	0.3053
5.16667	0.3035	0.2955	0.2785	0.2791	0.3087
5.33333	0.3042	0.3008	0.2788	0.2826	0.3133
5.5	0.3081	0.3046	0.2798	0.2874	0.3166
5.66667	0.3087	0.3094	0.2799	0.2901	0.3191
5.83333	0.3116	0.3125	0.279967	0.2914	0.3219
6	0.3143	0.3086	0.280767	0.2912	0.3245
6.16667	0.3177	0.3123	0.281333	0.2933	0.3284
6.33333	0.3227	0.3129	0.282267	0.2949	0.3315
6.5	0.3278	0.316	0.282233	0.2938	0.3313
6.66667	0.331	0.3197	0.283033	0.2961	0.336
6.83333	0.3355	0.3236	0.283667	0.2987	0.3388
7	0.3361	0.3272	0.2847	0.3031	0.3417
7.16667	0.3371	0.328	0.2854	0.2924	0.3451
7.33333	0.3356	0.3328	0.2856	0.2956	0.3481
7.5	0.3385	0.3392	0.2864	0.2979	0.3535
7.66667	0.3445	0.3342	0.285967	0.2996	0.3581
7.83333	0.3484	0.3393	0.2838	0.3002	0.3618
8	0.3517	0.3425	0.284767	0.2975	0.3678
8.16667	0.3541	0.3469	0.285467	0.2945	0.3743
8.33333	0.3511	0.3419	0.286233	0.2948	0.3794
8.5	0.3568	0.3461	0.2868	0.2971	0.384
8.66667	0.3625	0.3514	0.287367	0.2983	0.3899
8.83333	0.3668	0.3577	0.288233	0.3001	0.3945
9	0.3724	0.3619	0.288767	0.3011	0.3975
9.16667	0.3782	0.3684	0.29	0.3013	0.4021
9.33333	0.384	0.3749	0.288	0.3036	0.4043
9.5	0.3895	0.3822	0.2887	0.3045	0.4105
9.66667	0.3949	0.388	0.2882	0.3075	0.4164
9.83333	0.3991	0.3947	0.288367	0.3008	0.4191
10	0.4034	0.4018	0.288967	0.3035	0.4262
10.1667	0.4102	0.4101	0.290167	0.3049	0.4286
10.3333	0.4159	0.4155	0.291267	0.3078	0.4348
10.5	0.4218	0.4215	0.2916	0.31	0.4427
10.6667	0.4253	0.427	0.2917	0.313	0.4507
10.8333	0.4305	0.4354	0.293167	0.311	0.4596
11	0.4342	0.4444	0.294	0.3041	0.4673
11.1667	0.4404	0.4507	0.290833	0.3079	0.4768
11.3333	0.4476	0.4592	0.2921	0.3077	0.4822
11.5	0.4547	0.4671	0.292467	0.3104	0.4916
11.6667	0.4564	0.477	0.293067	0.3119	0.5003
11.8333	0.4645	0.4856	0.293433	0.3121	0.5109
12	0.4722	0.4937	0.294333	0.3118	0.5211
12.1667	0.4789	0.5038	0.2951	0.3126	0.5317
12.3333	0.4753	0.4976	0.295667	0.3141	0.5359
12.5	0.4791	0.5084	0.2964	0.3162	0.5443
12.6667	0.4827	0.5153	0.296233	0.3202	0.5554
12.8333	0.4887	0.5219	0.297133	0.3174	0.5632
13	0.4956	0.5327	0.297733	0.3216	0.5734
13.1667	0.5069	0.5407	0.298967	0.3225	0.5838
13.3333	0.5123	0.5464	0.298	0.3113	0.5968
13.5	0.5223	0.5583	0.2987	0.3128	0.6085
13.6667	0.5317	0.5681	0.299333	0.317	0.6194
13.8333	0.5367	0.5808	0.300467	0.3179	0.6315
14	0.5449	0.595	0.3008	0.3198	0.645
14.1667	0.5552	0.5855	0.3015	0.3224	0.6551
14.3333	0.567	0.5986	0.3022	0.3253	0.6689
14.5	0.5783	0.6113	0.3031	0.326	0.6809
14.6667	0.5875	0.6241	0.3031	0.3302	0.6948
14.8333	0.5991	0.6366	0.303267	0.3289	0.7075
15	0.6117	0.6485	0.304233	0.3303	0.7228
15.1667	0.6245	0.6642	0.304833	0.3313	0.7353
15.3333	0.6346	0.6773	0.305367	0.3342	0.7511
15.5	0.6456	0.6921	0.305867	0.3379	0.7622
15.6667	0.6612	0.705	0.3066	0.3396	0.776
15.8333	0.6778	0.7162	0.307233	0.3408	0.7913
16	0.6888	0.7315	0.307833	0.3458	0.8045
16.1667	0.7035	0.7448	0.308	0.3442	0.8185
16.3333	0.7199	0.7584	0.3083	0.3478	0.8327
16.5	0.7335	0.7708	0.308833	0.3486	0.8478
16.6667	0.7467	0.7852	0.309533	0.351	0.8621
16.8333	0.7611	0.8006	0.310167	0.3542	0.8653
17	0.7777	0.8135	0.311233	0.3524	0.8773
17.1667	0.7937	0.8308	0.311733	0.3569	0.8916
17.3333	0.8083	0.8454	0.3122	0.3596	0.9057
17.5	0.8255	0.86	0.3132	0.3641	0.918
17.6667	0.8398	0.8733	0.313867	0.3627	0.9338
17.8333	0.8572	0.8884	0.315233	0.3627	0.9451
18	0.8741	0.9018	0.3159	0.3689	0.9547
18.1667	0.8831	0.9158	0.316733	0.367	0.969
18.3333	0.8961	0.9298	0.318033	0.3713	0.9813
18.5	0.9062	0.9431	0.318733	0.3739	0.992
18.6667	0.9155	0.9564	0.319533	0.3463	1.0048
18.8333	0.9305	0.9724	0.320833	0.3503	1.0159
19	0.9453	0.9819	0.321433	0.3535	1.0252
19.1667	0.9592	0.9942	0.3226	0.3563	1.0365
19.3333	0.9754	1.0077	0.3239	0.3582	1.0476
19.5	0.9864	1.0191	0.325667	0.3624	1.0589
19.6667	0.9985	1.0296	0.326333	0.3624	1.0694
19.8333	1.014	1.0404	0.3274	0.3507	1.0765
20	1.0255	1.0529	0.328667	0.3541	1.0861
20.1667	1.0378	1.0623	0.3289	0.3576	1.0954
20.3333	1.0497	1.0752	0.328033	0.3619	1.1056
20.5	1.0641	1.0845	0.3295	0.3657	1.1151
20.6667	1.0757	1.0948	0.330733	0.3702	1.1224
20.8333	1.0885	1.1048	0.330833	0.3739	1.1241
21	1.0979	1.1148	0.3323	0.3794	1.1314
21.1667	1.1097	1.1245	0.3342	0.3814	1.1389
21.3333	1.1194	1.1324	0.335533	0.3897	1.1448
21.5	1.1317	1.1433	0.336867	0.3917	1.1522
21.6667	1.139	1.1509	0.3385	0.3973	1.1582
21.8333	1.1462	1.1599	0.3403	0.4036	1.1669
22	1.1567	1.1676	0.341967	0.4074	1.1702
22.1667	1.1643	1.1771	0.3319	0.4135	1.1767
22.3333	1.1691	1.1846	0.3336	0.4109	1.1824
22.5	1.178	1.1924	0.336033	0.4189	1.1889
22.6667	1.1863	1.1999	0.3381	0.4242	1.1953
22.8333	1.1939	1.2073	0.339667	0.4294	1.2023
23	1.2035	1.2151	0.341833	0.4347	1.2089
23.1667	1.2058	1.2216	0.3439	0.4401	1.2129
23.3333	1.2159	1.228	0.346067	0.4479	1.2186
23.5	1.2242	1.2268	0.3485	0.4503	1.2242
23.6667	1.2306	1.2323	0.3507	0.4592	1.2281
23.8333	1.2393	1.2372	0.352867	0.4666	1.2306
24	1.2466	1.2437	0.355667	0.4731	1.2363
24.1667	1.2521	1.2497	0.358233	0.4788	1.2413
24.3333	1.2591	1.2559	0.361233	0.4855	1.2448
24.5	1.2657	1.2611	0.363733	0.4932	1.2495
24.6667	1.2716	1.2674	0.366667	0.504	1.2525
24.8333	1.275	1.2732	0.3698	0.5106	1.2565
25	1.2813	1.2788	0.372733	0.5192	1.262
25.1667	1.2867	1.2839	0.3716	0.5264	1.2651
25.3333	1.2928	1.2889	0.3755	0.5358	1.2689
25.5	1.2972	1.2936	0.378033	0.5414	1.2725
25.6667	1.2984	1.2968	0.381933	0.5516	1.2743
25.8333	1.3028	1.3018	0.384433	0.5608	1.2773
26	1.3079	1.3057	0.388767	0.5689	1.281
26.1667	1.3111	1.3099	0.3918	0.5794	1.2842
26.3333	1.3145	1.3126	0.395467	0.5878	1.2864
26.5	1.3169	1.3166	0.3992	0.5976	1.2875
26.6667	1.3217	1.3242	0.3985	0.6099	1.2867
26.8333	1.3245	1.3198	0.402467	0.6178	1.2882
27	1.3268	1.3162	0.405767	0.6309	1.2891
27.1667	1.3218	1.3161	0.410233	0.6081	1.2933
27.3333	1.3238	1.3177	0.4136	0.6176	1.2932
27.5	1.3254	1.3177	0.417867	0.6291	1.2896
27.6667	1.3271	1.3189	0.421367	0.6412	1.29
27.8333	1.3291	1.3206	0.4251	0.6536	1.2911
28	1.3302	1.3222	0.429533	0.6638	1.2899
28.1667	1.3309	1.3239	0.433567	0.6777	1.2913
28.3333	1.3322	1.3226	0.437433	0.6873	1.2912
28.5	1.3333	1.3223	0.442367	0.6969	1.2919
28.6667	1.334	1.3227	0.446633	0.7027	1.2931

## Sheet: Fig4_D_AUC
	strain	AUC
0	gcn2	90.6032
1	hem1	99.4437
2	kinases	25.3067
3	hri1	40.8251
4	hri2	103.469
5	gcn2	101.878
6	hem1	108.599
7	kinases	20
8	hri1	55.422
9	gcn2	96
10	hem1	94
11	kinases	33
12	hri1	42
13	hri2	86
14	hri2	99
15	hri1	65
16	kinases	17
