# Supplementary material for: The heme-regulated inhibitor kinase Hri1 is activated in response to aminolevulinic acid deficiency in Schizosaccharomyces pombe
Source: PLoS Genet. 2025 Jul 16;21(7):e1011797. doi: 10.1371/journal.pgen.1011797 (PMC12303383; doi:10.1371/journal.pgen.1011797)
Supplement: S5 Data — (XLSX) [file pgen.1011797.s006.xlsx]

## Sheet: Fig5_A_Generation
	strain	generations
0	hem1	0.9532
1	kinases	2.056
2	hri1	1.2104
3	GFP	0.9845
4	hem1	1.2032
5	kinases	1.922
6	hri1	1.0074
7	GFP	1.244
8	GFP	0.9245
9	hem1	1.359
10	hri1	0.917
11	GFP	1.315
12	hri1	1.092
13	kinases	2.288
14	kinases	1.978
15	hri1	1.498
16	GFP	1.071
17	k_Dead	1.622
18	k_Dead	1.981
19	k_Dead	2.066
20	k_Dead	1.798
21	hem1	1.419

## Sheet: Fig5_A_HPG
	strains	click
0	hem1	4.578
1	kinases	12.355
2	hri1	3.978
3	GFP	4.237
4	hem1	6.211
5	kinases	16.702
6	hri1	5.781
7	GFP	6.063
8	hem1	3.916
9	kinases	11.585
10	hri1	4.219
11	GFP	3.345
12	hri1	2.533
13	k_Dead	17.343
14	k_Dead	12.174
15	k_Dead	9.139
16	k_Dead	10.733

## Sheet: Fig5_E_Growth
Time	hem1	kinases	hri1+	GFP	K_dead	eifMUT
0	0.1431	0.122522	0.1537	0.1325	0.138591	0.1165
0.166667	0.1647	0.139696	0.179	0.152	0.145182	0.13075
0.333333	0.1443	0.145391	0.1669	0.14	0.150318	0.135542
0.5	0.1494	0.147043	0.1562	0.13	0.156727	0.138417
0.666667	0.1492	0.150043	0.166	0.1426	0.161545	0.140917
0.833333	0.1582	0.154435	0.1741	0.1429	0.165864	0.145625
1	0.1583	0.157261	0.1838	0.1511	0.169955	0.150208
1.16667	0.1676	0.161	0.1914	0.1609	0.173091	0.153958
1.33333	0.17	0.16413	0.2008	0.1638	0.176909	0.158042
1.5	0.173	0.166565	0.2066	0.1702	0.179182	0.161792
1.66667	0.1788	0.169739	0.2138	0.1769	0.181591	0.163917
1.83333	0.1835	0.171957	0.2175	0.1825	0.184045	0.165958
2	0.1858	0.17413	0.2202	0.1867	0.185136	0.167917
2.16667	0.1893	0.175957	0.2249	0.1898	0.187	0.16975
2.33333	0.1928	0.177348	0.229	0.1958	0.189136	0.171333
2.5	0.1955	0.17913	0.233	0.1994	0.190545	0.170875
2.66667	0.1996	0.181087	0.2379	0.2037	0.191273	0.173125
2.83333	0.2026	0.183174	0.2413	0.207	0.192545	0.173042
3	0.2053	0.184391	0.245	0.2092	0.194318	0.174625
3.16667	0.2079	0.184609	0.2493	0.2129	0.196409	0.17575
3.33333	0.2109	0.18613	0.2544	0.2155	0.198227	0.177333
3.5	0.2138	0.187304	0.2572	0.2175	0.199682	0.178417
3.66667	0.2165	0.187478	0.2561	0.2196	0.199636	0.178667
3.83333	0.2204	0.188696	0.2591	0.2246	0.199545	0.180667
4	0.224	0.190391	0.2602	0.2271	0.200727	0.182167
4.16667	0.2264	0.191696	0.2626	0.2293	0.202136	0.182417
4.33333	0.2293	0.192826	0.2656	0.2322	0.203909	0.182333
4.5	0.2315	0.192435	0.2691	0.2332	0.203545	0.1815
4.66667	0.2321	0.192304	0.2731	0.2358	0.204182	0.182167
4.83333	0.2311	0.190739	0.2681	0.2375	0.203909	0.182833
5	0.2331	0.191739	0.2712	0.2395	0.205227	0.183958
5.16667	0.2353	0.191087	0.2743	0.2403	0.205818	0.18275
5.33333	0.2365	0.192261	0.2781	0.242	0.206682	0.183542
5.5	0.2399	0.193826	0.2805	0.2451	0.208045	0.184083
5.66667	0.2429	0.195217	0.2843	0.2476	0.209273	0.185375
5.83333	0.2463	0.195565	0.2859	0.251	0.210909	0.185708
6	0.2474	0.197087	0.2866	0.2534	0.2125	0.187292
6.16667	0.2511	0.19813	0.2896	0.2554	0.211136	0.188417
6.33333	0.2521	0.197391	0.2908	0.2577	0.212045	0.190083
6.5	0.2551	0.198478	0.2931	0.2578	0.213091	0.189875
6.66667	0.2571	0.198696	0.2963	0.2603	0.214727	0.190458
6.83333	0.2603	0.199652	0.2989	0.258	0.215818	0.191792
7	0.2628	0.200217	0.2957	0.2587	0.217	0.192167
7.16667	0.2606	0.201478	0.2948	0.2614	0.219682	0.193625
7.33333	0.264	0.201652	0.2974	0.2644	0.215955	0.194042
7.5	0.266	0.20213	0.2984	0.2684	0.210545	0.195583
7.66667	0.2692	0.200739	0.3011	0.2718	0.210636	0.195792
7.83333	0.2739	0.202348	0.3055	0.2738	0.211864	0.194917
8	0.2767	0.203261	0.3009	0.2773	0.213227	0.195708
8.16667	0.2804	0.203783	0.3028	0.2814	0.214273	0.195458
8.33333	0.2824	0.205087	0.3069	0.2844	0.215636	0.196208
8.5	0.286	0.205739	0.3112	0.2872	0.216045	0.197042
8.66667	0.2884	0.206913	0.3147	0.2907	0.216364	0.196625
8.83333	0.2904	0.207609	0.3159	0.2931	0.217727	0.195458
9	0.294	0.208478	0.3188	0.2947	0.219	0.194083
9.16667	0.2977	0.209957	0.3186	0.2991	0.219909	0.193917
9.33333	0.3017	0.209043	0.3228	0.3026	0.221273	0.194583
9.5	0.3042	0.210652	0.3282	0.3091	0.221091	0.195792
9.66667	0.3074	0.21087	0.3324	0.3081	0.217773	0.194083
9.83333	0.3128	0.212217	0.3366	0.3081	0.217682	0.189
10	0.3071	0.211565	0.3406	0.3153	0.217136	0.190208
10.1667	0.3113	0.212217	0.346	0.3055	0.216091	0.191375
10.3333	0.3131	0.21187	0.3494	0.3097	0.216045	0.192458
10.5	0.3159	0.213217	0.3467	0.315	0.217273	0.193375
10.6667	0.3201	0.214478	0.3522	0.3197	0.212727	0.191583
10.8333	0.3235	0.21413	0.3576	0.3249	0.214136	0.187875
11	0.3283	0.207	0.3628	0.3307	0.215045	0.188625
11.1667	0.3328	0.207826	0.3687	0.3342	0.216409	0.18925
11.3333	0.3381	0.208609	0.3746	0.3379	0.217136	0.190375
11.5	0.3426	0.209478	0.381	0.3416	0.218545	0.191625
11.6667	0.3473	0.210696	0.3876	0.3463	0.219455	0.192667
11.8333	0.3522	0.206826	0.3928	0.3518	0.220273	0.193667
12	0.3525	0.207826	0.4005	0.3551	0.221455	0.194667
12.1667	0.3587	0.20887	0.4067	0.3593	0.222318	0.196292
12.3333	0.3642	0.206565	0.4128	0.3635	0.223182	0.197
12.5	0.3697	0.207522	0.4201	0.3706	0.224545	0.198458
12.6667	0.3756	0.208478	0.4225	0.379	0.225409	0.199792
12.8333	0.382	0.208435	0.4278	0.3812	0.226455	0.200458
13	0.3878	0.209696	0.434	0.3894	0.227273	0.201542
13.1667	0.3945	0.210435	0.4413	0.3961	0.228318	0.200792
13.3333	0.4027	0.211391	0.4515	0.4035	0.229545	0.201208
13.5	0.4083	0.212261	0.4591	0.4122	0.230636	0.202208
13.6667	0.4146	0.213696	0.4675	0.4192	0.231182	0.203625
13.8333	0.4222	0.214478	0.4766	0.4279	0.232364	0.205042
14	0.4278	0.215217	0.4847	0.4338	0.233591	0.205917
14.1667	0.437	0.216261	0.4864	0.4413	0.234909	0.207375
14.3333	0.4416	0.217261	0.4857	0.4507	0.235864	0.208625
14.5	0.4505	0.216087	0.4903	0.4574	0.237227	0.209708
14.6667	0.4566	0.217565	0.4983	0.468	0.238682	0.211042
14.8333	0.4653	0.218217	0.508	0.4761	0.24	0.212208
15	0.4729	0.21887	0.5195	0.4866	0.241591	0.213667
15.1667	0.4814	0.22013	0.5297	0.4972	0.242955	0.21475
15.3333	0.4892	0.221261	0.5408	0.5034	0.243636	0.214708
15.5	0.5006	0.221913	0.5515	0.5133	0.242	0.2165
15.6667	0.5097	0.222652	0.5635	0.5244	0.243091	0.21775
15.8333	0.5202	0.224217	0.5742	0.535	0.244955	0.219625
16	0.5306	0.224478	0.5858	0.5466	0.230318	0.220958
16.1667	0.5372	0.22587	0.5985	0.5569	0.228227	0.221875
16.3333	0.5476	0.227	0.6127	0.5679	0.230136	0.224
16.5	0.5587	0.227826	0.6256	0.5812	0.2315	0.22575
16.6667	0.5708	0.226435	0.6369	0.594	0.233409	0.227417
16.8333	0.5818	0.217696	0.6519	0.6065	0.234864	0.229333
17	0.5941	0.218913	0.6644	0.6181	0.236727	0.230375
17.1667	0.6063	0.220174	0.6782	0.6337	0.238773	0.23275
17.3333	0.6192	0.221217	0.6923	0.6451	0.240409	0.234292
17.5	0.6287	0.217957	0.7074	0.66	0.243682	0.23725
17.6667	0.6413	0.218087	0.7176	0.6746	0.244773	0.237375
17.8333	0.6536	0.219565	0.7315	0.6849	0.246727	0.238958
18	0.6666	0.221087	0.7483	0.6998	0.249818	0.242417
18.1667	0.6804	0.222826	0.7619	0.7152	0.250636	0.243167
18.3333	0.6944	0.223435	0.7763	0.7288	0.253182	0.245333
18.5	0.709	0.224739	0.7925	0.7446	0.255636	0.246958
18.6667	0.7212	0.225957	0.8082	0.7605	0.257773	0.249167
18.8333	0.7342	0.22687	0.8213	0.7754	0.259864	0.251375
19	0.7482	0.227478	0.8359	0.7909	0.262545	0.254042
19.1667	0.7602	0.22987	0.8439	0.8056	0.265136	0.243
19.3333	0.7755	0.230696	0.8583	0.8194	0.267455	0.230917
19.5	0.7895	0.231391	0.8691	0.8341	0.270136	0.233625
19.6667	0.8021	0.233435	0.8817	0.8476	0.273182	0.236083
19.8333	0.8146	0.235174	0.8968	0.862	0.276455	0.239958
20	0.8282	0.236478	0.9112	0.8769	0.279409	0.243417
20.1667	0.8411	0.238478	0.9244	0.891	0.282545	0.246667
20.3333	0.8557	0.240478	0.9388	0.9073	0.286136	0.250542
20.5	0.8692	0.24213	0.9535	0.9167	0.289	0.253458
20.6667	0.8778	0.243739	0.966	0.9307	0.292273	0.256917
20.8333	0.8914	0.245087	0.9795	0.945	0.295318	0.26075
21	0.9052	0.24787	0.9932	0.9581	0.299227	0.265333
21.1667	0.9204	0.250348	1.0006	0.9715	0.302318	0.269417
21.3333	0.9342	0.253174	1.0092	0.9859	0.306409	0.272708
21.5	0.9463	0.254435	1.0216	1.0012	0.310273	0.277833
21.6667	0.9599	0.255261	1.034	1.0119	0.310409	0.28225
21.8333	0.9717	0.257957	1.0443	1.0248	0.314227	0.285542
22	0.9845	0.258391	1.0558	1.0381	0.301955	0.291167
22.1667	0.9989	0.260087	1.0683	1.0473	0.305545	0.294958
22.3333	1.01	0.262217	1.0796	1.0592	0.309091	0.300958
22.5	1.0211	0.265087	1.0914	1.0724	0.313909	0.305667
22.6667	1.0332	0.267435	1.0998	1.0836	0.318636	0.31025
22.8333	1.0452	0.267435	1.1088	1.0944	0.322682	0.313417
23	1.0568	0.270696	1.1194	1.1041	0.327727	0.314375
23.1667	1.0679	0.272478	1.1288	1.1133	0.331273	0.32
23.3333	1.0772	0.275522	1.1365	1.1255	0.337	0.326208
23.5	1.0873	0.277174	1.146	1.1359	0.341682	0.327667
23.6667	1.0949	0.280957	1.1542	1.1457	0.344636	0.334625
23.8333	1.1046	0.283783	1.163	1.1524	0.349409	0.340292
24	1.1134	0.286565	1.1707	1.1607	0.354636	0.344792
24.1667	1.1219	0.289609	1.1777	1.169	0.360045	0.349042
24.3333	1.1303	0.29287	1.1851	1.1759	0.365091	0.355875
24.5	1.1393	0.296652	1.1924	1.185	0.370364	0.361667
24.6667	1.1452	0.300435	1.1997	1.1934	0.3765	0.368
24.8333	1.1539	0.304	1.2064	1.2012	0.381727	0.373833
25	1.1612	0.307174	1.2116	1.2076	0.388182	0.379875
25.1667	1.169	0.311565	1.2172	1.216	0.393545	0.3845
25.3333	1.1742	0.314522	1.2234	1.2211	0.399682	0.392292
25.5	1.1814	0.318783	1.2276	1.2268	0.406227	0.398
25.6667	1.1883	0.319609	1.2352	1.2337	0.412955	0.404875
25.8333	1.1933	0.320652	1.2397	1.2404	0.418364	0.410458
26	1.1998	0.324522	1.2452	1.2412	0.424682	0.416417
26.1667	1.2035	0.329087	1.2499	1.2389	0.430636	0.423167
26.3333	1.2104	0.332522	1.2543	1.245	0.437091	0.428625
26.5	1.216	0.337348	1.2575	1.2496	0.442	0.435167
26.6667	1.2203	0.342435	1.2549	1.2529	0.4455	0.443667
26.8333	1.2248	0.346739	1.258	1.2607	0.4515	0.448375
27	1.2292	0.352043	1.2619	1.2652	0.457636	0.456
27.1667	1.2344	0.355478	1.2665	1.2691	0.464773	0.456833
27.3333	1.238	0.359957	1.2696	1.2739	0.4705	0.462917
27.5	1.2418	0.364522	1.2722	1.2773	0.476773	0.468417
27.6667	1.2468	0.369522	1.2739	1.2806	0.482636	0.473333
27.8333	1.2507	0.375261	1.2766	1.2828	0.487182	0.478792
28	1.254	0.379739	1.2783	1.2849	0.492727	0.484292
28.1667	1.2548	0.38513	1.2811	1.2873	0.497955	0.489708
28.3333	1.2551	0.38887	1.2825	1.2892	0.503364	0.493583
28.5	1.2591	0.39387	1.2741	1.2893	0.508091	0.498458
28.6667	1.2608	0.399739	1.2749	1.2904	0.512773	0.502542

## Sheet: Fig5_AUC
	strain	AUC
0	hem1	102.268
1	kinases	40.3222
2	hri1+	110.504
3	GFP	105.597
4	K_dead	46.2129
5	eifMUT	42.9443
6	hem1	95
7	kinases	31
8	hri1+	99
9	GFP	92
10	K_dead	33
11	eifMUT	30.2
