# Supplementary material for: The heme-regulated inhibitor kinase Hri1 is activated in response to aminolevulinic acid deficiency in Schizosaccharomyces pombe
Source: PLoS Genet. 2025 Jul 16;21(7):e1011797. doi: 10.1371/journal.pgen.1011797 (PMC12303383; doi:10.1371/journal.pgen.1011797)
Supplement: S6 Data — (XLSX) [file pgen.1011797.s007.xlsx]

## Sheet: Fig6_A
Position	Score
0	100
1	-50
2	-50
3	-40
4	25
5	0
6	-20
7	-33.3333
8	100
9	-20
10	0
11	100
12	-33.3333
13	100
14	100
15	25
16	20
17	-20
18	-100
19	-100
20	-100
21	-100
22	-100
23	-100
24	-100
25	100
26	-75
27	0
28	50
29	0
30	-14.2857
31	100
32	0
33	0
34	-50
35	40
36	0
37	40
38	-20
39	-25
40	0
41	0
42	0
43	0
44	-25
45	-33.3333
46	40
47	50
48	100
49	100
50	0
51	100
52	100
53	100
54	100
55	25
56	100
57	100
58	20
59	-37.5
60	-50
61	100
62	0
63	0
64	100
65	-20
66	20
67	100
68	100
69	20
70	40
71	100
72	-25
73	-14.2857
74	75
75	0
76	100
77	25
78	100
79	100
80	0
81	-50
82	100
83	100
84	50
85	33.3333
86	-50
87	100
88	50
89	-50
90	100
91	100
92	100
93	-20
94	-14.2857
95	75
96	100
97	16.6667
98	-50
99	100
100	-25
101	100
102	25
103	100
104	100
105	16.6667
106	100
107	50
108	-50
109	20
110	100
111	-50
112	0
113	25
114	-20
115	-100
116	-100
117	-100
118	-100
119	-25
120	-20
121	-20
122	100
123	25
124	20
125	20
126	-25
127	-40
128	-14.2857
129	25
130	-50
131	100
132	100
133	-33.3333
134	-100
135	-100
136	-100
137	-100
138	-100
139	-100
140	-100
141	-100
142	-100
143	-100
144	-100
145	-100
146	-100
147	-100
148	-100
149	-100
150	-100
151	-100
152	-100
153	-100
154	-100
155	-100
156	-100
157	-100
158	-100
159	-100
160	-100
161	-100
162	-100
163	-100
164	-100
165	25
166	100
167	-60
168	0
169	0
170	-12.5
171	0
172	100
173	-50
174	100
175	0
176	-25
177	-60
178	100
179	-33.3333
180	100
181	-14.2857
182	-40
183	-20
184	-40
185	100
186	0
187	-50
188	-25
189	-20
190	100
191	-100
192	-100
193	-100
194	-100
195	0
196	-12.5
197	40
198	100
199	-66.6667
200	100
201	-100
202	-100
203	-100
204	-100
205	-100
206	-100
207	-100
208	0
209	33.3333
210	100
211	16.6667
212	-42.8571
213	-20
214	-50
215	20
216	0
217	100
218	100
219	100
220	-25
221	0
222	100
223	100
224	100
225	100
226	-25
227	0
228	100
229	100
230	100
231	40
232	100
233	100
234	42.8571
235	100
236	100
237	100
238	100
239	-20
240	0
241	100
242	100
243	100
244	0
245	100
246	100
247	0
248	100
249	100
250	100
251	50
252	100
253	100
254	100
255	-28.5714
256	-50
257	-20
258	0
259	20
260	0
261	0
262	100
263	-40
264	-100
265	100
266	0
267	100
268	100
269	100
270	100
271	-50
272	40
273	-20
274	100
275	100
276	40
277	50
278	16.6667
279	100
280	100
281	100
282	100
283	100
284	100
285	50
286	100
287	100
288	100
289	100
290	100
291	100
292	-100
293	-100
294	-100
295	-100
296	100
297	-20
298	-20
299	40
300	-25
301	-20
302	40
303	-40
304	100
305	50
306	0
307	-100
308	-100
309	-100
310	25
311	25
312	0
313	0
314	0
315	100
316	0
317	-20
318	100
319	25
320	-50
321	-25
322	100
323	-100
324	-100
325	20
326	-50
327	-16.6667
328	100
329	100
330	20
331	-66.6667
332	50
333	0
334	40
335	-25
336	100
337	-28.5714
338	-14.2857
339	100
340	25
341	25
342	-100
343	-100
344	0
345	100
346	100
347	100
348	-20
349	100
350	100
351	-25
352	-75
353	0
354	33.3333
355	0
356	50
357	-20
358	-14.2857
359	-11.1111
360	-100
361	100
362	-20
363	100
364	16.6667
365	100
366	-40
367	-11.1111
368	16.6667
369	-25
370	100
371	33.3333
372	-50
373	-33.3333
374	0
375	-60
376	100
377	-50
378	-66.6667
379	40
380	0
381	-42.8571
382	-25
383	0
384	-50
385	100
386	100
387	-11.1111
388	25
389	-50
390	20
391	100
392	-50
393	0
394	-75
395	-16.6667
396	100
397	-100
398	-100
399	-100
400	-100
401	-100
402	-100
403	-100
404	-100
405	-100
406	-100
407	-100
408	-100
409	-100
410	50
411	100
412	-60
413	100
414	0
415	50
416	-50
417	100
418	0
419	-20
420	0
421	-60
422	0
423	20
424	-11.1111
425	0
426	-33.3333
427	-25
428	-28.5714
429	100
430	100
431	-100
432	-100
433	-100
434	-100
435	-100
436	-11.1111
437	50
438	100
439	100
440	100
441	100
442	-25
443	100
444	100
445	-60
446	40
447	-20
448	100
449	100
450	0
451	25
452	50
453	-50
454	100
455	100
456	100
457	-20
458	-12.5
459	50
460	-12.5
461	-50
462	-50
463	40
464	-25
465	100
466	-33.3333
467	-50
468	-60
469	0
470	-11.1111
471	28.5714
472	-25
473	-100
474	100
475	100
476	-25
477	-20
478	100
479	50
480	0
481	100
482	100
483	50
484	100
485	25
486	100
487	33.3333
488	0
489	20
490	12.5
491	100
492	75
493	100
494	100
495	100
496	50
497	100
498	100
499	-20
500	100
501	100
502	100
503	100
504	25
505	0
506	0
507	25
508	-25
509	0
510	40
511	-28.5714
512	-33.3333
513	100
514	100
515	-33.3333
516	100
517	-42.8571
518	16.6667
519	50
520	25
521	100
522	20
523	16.6667
524	16.6667
525	25
526	20
527	-50
528	-50
529	-100
530	-100
531	-100
532	-100
533	-100
534	-100
535	-100
536	-100
537	-100
538	-100
539	-100
540	-100
541	75
542	0
543	100
544	100
545	100
546	100
547	100
548	100
549	100
550	100
551	100
552	25
553	0
554	0
555	0
556	-16.6667
557	100
558	-25
559	100
560	-20
561	0
562	-100
563	-100
564	-100
565	-100
566	-100
567	-100
568	-100
569	-100
570	-100
571	-20
572	100
573	-50
574	0
575	-50
576	100
577	25
578	0
579	-16.6667
580	75
581	100
582	100
583	25
584	100
585	100
586	100
587	100
588	100
589	100
590	100
591	0
592	0
593	-20
594	-25
595	-20
596	-20
597	0
598	-75
599	-40
600	0
601	-50
602	0
603	0
604	0
605	-20
606	100
607	-25
608	42.8571
609	25
610	100
611	100
612	25
613	25
614	0
615	100
616	100
617	100
618	100
619	28.5714
620	100
621	100
622	0
623	100
624	0
625	100
626	100
627	100
628	100
629	25
630	-25
631	50
632	-25
633	16.6667
634	100
635	40
636	40
637	100
638	-75
639	0
640	100
641	0
642	33.3333
643	100
644	25
645	33.3333
646	0
647	-40
648	-42.8571
649	-80
650	100
651	25
652	100
653	100
654	100
655	-40
656	-75
657	100
658	-25
659	25
660	0
661	0
662	-100
663	0
664	100
665	100
666	100
667	20
668	-25
669	-25
670	40
671	25
672	100
673	0
674	-100
675	-100
676	-100
677	-100
678	-100
679	-100
680	-100
681	-100
682	-100
683	-100
684	-100
685	-25
686	100
687	50
688	-33.3333
689	12.5
690	-50
691	25
692	-50
693	0
694	100
695	0
696	100
697	-12.5
698	100
699	-100
700	40
701	0
702	-50
703	50
704	20
705	-66.6667
706	-25
707	-40
708	-20
709	0
710	100
711	0
712	0
713	100
714	40
715	-25
716	40
717	50
718	-33.3333
719	75
720	100
721	100
722	-50
723	-50
724	-50
725	-14.2857
726	16.6667
727	-14.2857
728	33.3333
729	-11.1111
730	-100

## Sheet: Fig6_B_Hri1
Wavelength(nm)	0	0.05	0.1	0.2	0.5	0.7	1	2	5	10	15
650	0.01284	0.01594	0.01075	0.01149	0.00706	0.00945	0.00439	0.00946	0.01785	0.02195	0.02452
648	0.01404	0.01237	0.01464	0.01194	0.00726	0.01202	0.00561	0.00701	0.01325	0.01921	0.02262
646	0.01401	0.01462	0.01102	0.01207	0.00539	0.00922	0.00418	0.0061	0.01111	0.01596	0.02189
644	0.01685	0.01847	0.01832	0.01619	0.01442	0.01331	0.0103	0.012	0.01658	0.02304	0.01894
642	0.01806	0.02195	0.01769	0.02052	0.0138	0.01594	0.01055	0.01251	0.01422	0.02203	0.02275
640	0.02302	0.02154	0.0196	0.02008	0.01843	0.0142	0.01519	0.01667	0.02248	0.02837	0.0249
638	0.02808	0.02611	0.02631	0.02437	0.01999	0.02131	0.01902	0.0186	0.02514	0.02824	0.02995
636	0.02942	0.02873	0.02821	0.02484	0.02031	0.02002	0.01437	0.02004	0.02588	0.03203	0.03023
634	0.0288	0.03015	0.02867	0.02725	0.02234	0.02058	0.01851	0.01735	0.02548	0.02466	0.02633
632	0.0338	0.02922	0.03279	0.02945	0.02552	0.02696	0.02476	0.02381	0.03069	0.03316	0.03039
630	0.0305	0.03593	0.03326	0.03164	0.02719	0.02656	0.02279	0.02617	0.03075	0.03454	0.03093
628	0.03613	0.03315	0.03537	0.03136	0.03091	0.02667	0.02382	0.02494	0.03208	0.03113	0.02949
626	0.03267	0.03155	0.03103	0.0271	0.02525	0.02452	0.02096	0.02252	0.0298	0.02993	0.03022
624	0.03807	0.03776	0.03721	0.03308	0.0315	0.0316	0.02756	0.02738	0.03381	0.03626	0.03519
622	0.0375	0.03389	0.03576	0.03873	0.03031	0.03003	0.02763	0.02888	0.03448	0.03482	0.03344
620	0.04104	0.03712	0.03943	0.0379	0.03117	0.03077	0.02894	0.02995	0.03667	0.03871	0.03721
618	0.0434	0.03399	0.03793	0.0345	0.0322	0.03015	0.0262	0.03028	0.04044	0.03776	0.03936
616	0.03894	0.03941	0.03757	0.03594	0.03459	0.03378	0.02936	0.03017	0.03459	0.03457	0.03713
614	0.03895	0.03583	0.03524	0.03367	0.03311	0.03298	0.02825	0.02871	0.03713	0.03867	0.03789
612	0.03984	0.03393	0.03272	0.03311	0.02755	0.03397	0.02496	0.02839	0.03567	0.03795	0.0384
610	0.03539	0.03328	0.03298	0.03386	0.02741	0.03293	0.02672	0.02792	0.03599	0.03761	0.03905
608	0.04031	0.03724	0.03903	0.03332	0.03225	0.03273	0.029	0.03113	0.03596	0.04102	0.03605
606	0.03658	0.03598	0.03807	0.03402	0.03283	0.03235	0.0241	0.02809	0.03616	0.0407	0.04079
604	0.03699	0.0345	0.03352	0.03394	0.02822	0.03036	0.02606	0.02701	0.03471	0.0372	0.03821
602	0.03734	0.03243	0.03351	0.03157	0.03102	0.03212	0.02454	0.02891	0.03487	0.04048	0.04012
600	0.03959	0.03485	0.03363	0.03252	0.03093	0.03029	0.02513	0.02856	0.03344	0.04127	0.04155
598	0.03793	0.03673	0.03479	0.03356	0.03331	0.03469	0.02843	0.02964	0.03723	0.04071	0.04375
596	0.0354	0.03246	0.03212	0.02935	0.02771	0.02741	0.02334	0.02701	0.03453	0.03788	0.03554
594	0.0353	0.03613	0.03698	0.03398	0.03138	0.02995	0.02446	0.02817	0.03368	0.03993	0.03977
592	0.03895	0.03684	0.03657	0.03509	0.03286	0.03384	0.02552	0.02916	0.03905	0.04406	0.04504
590	0.03809	0.0347	0.03522	0.0325	0.02859	0.03121	0.02522	0.02742	0.03439	0.04258	0.04036
588	0.03588	0.03478	0.03785	0.03401	0.03092	0.02917	0.02651	0.02926	0.0341	0.04072	0.03927
586	0.0384	0.0364	0.03718	0.03378	0.03149	0.03258	0.02956	0.02898	0.03569	0.04396	0.04583
584	0.03714	0.03387	0.03633	0.03071	0.02951	0.0327	0.02849	0.02957	0.03457	0.04135	0.04102
582	0.04137	0.03828	0.03945	0.03889	0.03468	0.03496	0.03094	0.03213	0.03864	0.04596	0.04718
580	0.03871	0.04071	0.0378	0.03501	0.03486	0.03551	0.02844	0.03009	0.03914	0.04732	0.04728
578	0.0377	0.03316	0.03392	0.03072	0.03178	0.03151	0.02458	0.02729	0.03436	0.04213	0.04309
576	0.03972	0.03411	0.03732	0.03494	0.03265	0.0331	0.02811	0.03053	0.03736	0.04609	0.04464
574	0.04101	0.03535	0.03832	0.03391	0.0322	0.03315	0.02608	0.03229	0.03568	0.04461	0.04428
572	0.03339	0.03421	0.03383	0.03178	0.02922	0.0284	0.02634	0.02831	0.03398	0.04143	0.0442
570	0.03705	0.03519	0.03672	0.03256	0.03013	0.02806	0.02559	0.0277	0.03559	0.04178	0.04377
568	0.03885	0.0347	0.0381	0.03628	0.03154	0.03141	0.02581	0.03195	0.0391	0.04375	0.04714
566	0.03859	0.03646	0.03611	0.03157	0.03086	0.02915	0.02556	0.02881	0.0349	0.04285	0.04526
564	0.04295	0.04114	0.04061	0.03867	0.03393	0.03462	0.03179	0.03393	0.03875	0.04732	0.04932
562	0.04193	0.03662	0.03894	0.03568	0.03361	0.03524	0.02713	0.03025	0.03919	0.04789	0.04939
560	0.04266	0.03604	0.03854	0.0378	0.03353	0.03343	0.03048	0.03266	0.04005	0.04859	0.05111
558	0.04007	0.03757	0.03816	0.03326	0.03413	0.03287	0.02767	0.03224	0.03905	0.04611	0.04732
556	0.0459	0.03867	0.03982	0.03853	0.03347	0.03564	0.02878	0.03482	0.04232	0.04821	0.05008
554	0.04388	0.03953	0.04224	0.03638	0.03794	0.03604	0.03122	0.03282	0.04127	0.04883	0.05041
552	0.04457	0.03901	0.04295	0.03764	0.03612	0.0359	0.03118	0.03566	0.04251	0.0484	0.04964
550	0.04709	0.04569	0.04358	0.04109	0.03801	0.03691	0.03585	0.03492	0.04417	0.05095	0.05264
548	0.04683	0.04238	0.04388	0.03896	0.03746	0.03657	0.03387	0.0339	0.04329	0.05032	0.05203
546	0.04917	0.04537	0.04566	0.04192	0.03914	0.03645	0.03584	0.03743	0.04229	0.05262	0.05109
544	0.05191	0.0482	0.04933	0.04502	0.04272	0.04192	0.04018	0.04135	0.04643	0.05527	0.05579
542	0.05485	0.0511	0.05202	0.04811	0.04489	0.04365	0.0417	0.04371	0.05023	0.0561	0.05669
540	0.05482	0.04913	0.05199	0.04964	0.04408	0.04175	0.04197	0.04237	0.04875	0.05502	0.05406
538	0.05629	0.05319	0.05326	0.04865	0.0452	0.04389	0.04125	0.04432	0.05023	0.05618	0.05685
536	0.05918	0.05587	0.05652	0.05099	0.04766	0.04765	0.04565	0.04735	0.05553	0.05832	0.06008
534	0.06013	0.05633	0.05912	0.05239	0.04808	0.04648	0.04594	0.04675	0.0535	0.05778	0.05746
532	0.06259	0.05817	0.0577	0.05346	0.05155	0.05083	0.04713	0.0496	0.05482	0.06081	0.06024
530	0.06271	0.05641	0.05973	0.05411	0.05168	0.04887	0.04827	0.0494	0.05429	0.06079	0.05928
528	0.06401	0.05827	0.05912	0.05518	0.05182	0.04997	0.04823	0.05056	0.05671	0.05973	0.05891
526	0.0657	0.06081	0.06253	0.05763	0.05346	0.05227	0.04991	0.05219	0.05812	0.0635	0.06141
524	0.06542	0.06025	0.06296	0.05663	0.05468	0.05015	0.05263	0.05116	0.05591	0.06113	0.06177
522	0.06924	0.06294	0.0647	0.05938	0.05516	0.05246	0.05159	0.05214	0.06062	0.06368	0.06315
520	0.07041	0.0638	0.066	0.06177	0.0589	0.05514	0.05636	0.05438	0.06214	0.06533	0.06479
518	0.07175	0.06549	0.07016	0.06131	0.05924	0.0573	0.05456	0.05764	0.06272	0.06914	0.06663
516	0.07243	0.0689	0.07002	0.06285	0.06047	0.05752	0.05585	0.05763	0.06377	0.06792	0.06728
514	0.07164	0.06688	0.07103	0.06202	0.06037	0.05676	0.05451	0.05627	0.06038	0.06771	0.06334
512	0.07769	0.07024	0.07345	0.06623	0.06355	0.05951	0.06103	0.06144	0.06616	0.07012	0.06593
510	0.07832	0.07112	0.07681	0.06859	0.06561	0.06152	0.06187	0.06116	0.06733	0.06978	0.06692
508	0.08099	0.07552	0.07816	0.07109	0.06579	0.0637	0.06605	0.06538	0.06975	0.07388	0.06904
506	0.0823	0.07773	0.08121	0.07343	0.06808	0.0663	0.06531	0.0646	0.07367	0.07487	0.07129
504	0.08378	0.07648	0.07797	0.0725	0.07026	0.06453	0.06581	0.06467	0.07166	0.07207	0.07081
502	0.0856	0.07923	0.08091	0.07442	0.0712	0.06782	0.06818	0.06619	0.07159	0.07636	0.07255
500	0.08713	0.07997	0.08171	0.07393	0.07222	0.06872	0.06995	0.06977	0.07416	0.07519	0.07394
498	0.08604	0.07942	0.08178	0.07523	0.07266	0.06899	0.06952	0.06973	0.075	0.07916	0.07622
496	0.0849	0.07871	0.08019	0.07375	0.07163	0.06682	0.06594	0.06575	0.07262	0.07579	0.0731
494	0.08269	0.07711	0.08088	0.0733	0.06992	0.06663	0.06691	0.06516	0.07281	0.07558	0.07362
492	0.08382	0.0783	0.08074	0.07333	0.06942	0.06659	0.06768	0.06706	0.07382	0.07802	0.07519
490	0.08502	0.07856	0.08061	0.07374	0.07042	0.06721	0.06765	0.06661	0.07533	0.07841	0.0773
488	0.08385	0.07789	0.0814	0.07421	0.07071	0.06727	0.06732	0.06749	0.07459	0.07831	0.07749
486	0.08359	0.07769	0.08015	0.0734	0.07183	0.06818	0.06664	0.06654	0.07441	0.0791	0.07829
484	0.08307	0.07707	0.08086	0.07341	0.07083	0.06756	0.06613	0.0661	0.07487	0.08053	0.07995
482	0.08271	0.07625	0.0788	0.07269	0.06973	0.06726	0.06495	0.06648	0.07571	0.08197	0.08093
480	0.08109	0.07571	0.07847	0.07242	0.07079	0.06646	0.06474	0.06542	0.07431	0.07974	0.08246
478	0.08135	0.07638	0.07948	0.07126	0.07009	0.06639	0.06439	0.06738	0.07428	0.08102	0.08208
476	0.08163	0.07542	0.08044	0.07376	0.07084	0.06945	0.06502	0.06708	0.07549	0.08397	0.08524
474	0.08011	0.07327	0.07783	0.06996	0.06826	0.06413	0.06348	0.06393	0.0733	0.08256	0.08443
472	0.08099	0.07571	0.07854	0.07017	0.06974	0.06589	0.06494	0.06414	0.07588	0.08479	0.08584
470	0.08152	0.07627	0.07929	0.07356	0.07203	0.06878	0.06594	0.06736	0.07841	0.08638	0.08952
468	0.08361	0.07571	0.07924	0.07222	0.07025	0.06651	0.06474	0.06657	0.07889	0.08605	0.08875
466	0.08259	0.07738	0.07989	0.07257	0.07075	0.06873	0.06552	0.06672	0.07942	0.08878	0.09138
464	0.08413	0.07614	0.0807	0.07247	0.07212	0.06897	0.06766	0.06787	0.07952	0.09081	0.09493
462	0.08237	0.07666	0.08024	0.07414	0.07185	0.07004	0.06685	0.0677	0.08117	0.09212	0.09557
460	0.08556	0.0797	0.08274	0.0753	0.07429	0.07071	0.06885	0.06923	0.08132	0.09485	0.0983
458	0.08697	0.08031	0.08285	0.07624	0.07724	0.07058	0.06914	0.07019	0.08293	0.09871	0.1015
456	0.08953	0.08153	0.08595	0.07806	0.07709	0.07495	0.07411	0.07218	0.08743	0.10036	0.10519
454	0.08917	0.08196	0.08573	0.07757	0.07757	0.07505	0.07184	0.07309	0.08635	0.10157	0.10706
452	0.09056	0.0835	0.08767	0.07971	0.07865	0.076	0.07313	0.07447	0.08977	0.1039	0.11106
450	0.09519	0.08707	0.08916	0.08191	0.08315	0.07806	0.07584	0.07748	0.09534	0.10827	0.11581
448	0.09651	0.08849	0.09187	0.08289	0.0846	0.08175	0.07794	0.07848	0.09718	0.11162	0.11981
446	0.09742	0.0912	0.09375	0.08637	0.0873	0.08292	0.08104	0.081	0.09861	0.11596	0.12383
444	0.1003	0.09219	0.09723	0.08735	0.08866	0.08523	0.08175	0.0836	0.10269	0.12019	0.12969
442	0.10458	0.09796	0.10204	0.09298	0.09296	0.09054	0.08643	0.08935	0.10965	0.12618	0.13656
440	0.11069	0.1038	0.10526	0.09695	0.09801	0.09624	0.0929	0.09452	0.11397	0.13226	0.14514
438	0.11723	0.11008	0.11492	0.10471	0.10495	0.10107	0.09817	0.09923	0.12196	0.14119	0.1527
436	0.12468	0.11486	0.11993	0.1099	0.1121	0.10681	0.10474	0.10588	0.12868	0.14921	0.16327
434	0.13572	0.12535	0.13118	0.12012	0.12105	0.11462	0.11423	0.11498	0.13787	0.1619	0.1735
432	0.14763	0.13502	0.14408	0.13099	0.13138	0.12529	0.12733	0.12988	0.15019	0.17482	0.18957
430	0.16533	0.15102	0.16066	0.14542	0.14999	0.13992	0.1429	0.1412	0.16784	0.19062	0.20601
428	0.18469	0.16995	0.18021	0.16289	0.16646	0.15859	0.16005	0.15893	0.18462	0.20941	0.22377
426	0.20836	0.19347	0.20188	0.18136	0.18478	0.17476	0.18061	0.17849	0.20407	0.22979	0.24371
424	0.24134	0.22185	0.23558	0.21099	0.21468	0.20121	0.21139	0.20523	0.23256	0.25557	0.26971
422	0.28494	0.26203	0.27835	0.24906	0.25304	0.23572	0.24989	0.24387	0.26864	0.28762	0.29917
420	0.33433	0.30784	0.32714	0.29239	0.29448	0.27477	0.29449	0.28486	0.30783	0.32282	0.32855
418	0.4126	0.37807	0.40327	0.36	0.36353	0.33638	0.36444	0.34925	0.3702	0.37521	0.37525
416	0.50493	0.46523	0.49678	0.44179	0.44191	0.41108	0.45135	0.423	0.43919	0.43106	0.42108
414	0.61282	0.56473	0.60723	0.53439	0.53462	0.49548	0.54594	0.51106	0.51773	0.49179	0.46897
412	0.76628	0.70623	0.75295	0.66548	0.66353	0.61647	0.68261	0.63512	0.62865	0.57614	0.53252
410	0.93035	0.85871	0.91746	0.81088	0.8025	0.74595	0.8296	0.76895	0.75002	0.67131	0.60269
408	1.08694	1.00415	1.06878	0.94984	0.9384	0.87095	0.97044	0.89441	0.86589	0.75499	0.66862
406	1.24505	1.15851	1.23521	1.09435	1.08127	1.00107	1.11951	1.02769	0.98967	0.84584	0.73616
404	1.33833	1.24858	1.3271	1.17603	1.16686	1.08066	1.2081	1.10816	1.06278	0.90596	0.78108
402	1.3805	1.28743	1.36469	1.21845	1.20875	1.11963	1.24401	1.14368	1.09645	0.9345	0.80385
400	1.36618	1.26678	1.34625	1.20165	1.19107	1.10967	1.22831	1.12828	1.09083	0.92837	0.80363
398	1.29752	1.20602	1.28674	1.14156	1.13468	1.0587	1.16216	1.07619	1.04095	0.89658	0.77944
396	1.21035	1.12245	1.20092	1.06375	1.05793	0.99337	1.08337	0.99763	0.9764	0.84657	0.74675
394	1.10115	1.02201	1.09231	0.96721	0.96459	0.90175	0.98757	0.91115	0.89599	0.78754	0.69979
392	1.01232	0.93844	1.00249	0.88701	0.88788	0.82964	0.90493	0.83495	0.83195	0.73869	0.66387
390	0.92536	0.85489	0.91687	0.8104	0.81449	0.7626	0.82489	0.76656	0.76681	0.68908	0.62565
388	0.84346	0.78338	0.83717	0.73951	0.74773	0.6997	0.7544	0.70143	0.70956	0.64736	0.59319
386	0.78403	0.72884	0.77821	0.6868	0.69439	0.65032	0.701	0.6524	0.66333	0.60992	0.56943
384	0.73712	0.68336	0.72984	0.64469	0.6518	0.61326	0.65681	0.61394	0.63018	0.58544	0.54787
382	0.68383	0.63434	0.67567	0.59799	0.60493	0.56838	0.61284	0.5665	0.58572	0.55287	0.52464
380	0.64522	0.59669	0.63691	0.56571	0.57526	0.54104	0.57358	0.53987	0.56323	0.53242	0.512
378	0.59456	0.55761	0.59001	0.5213	0.53674	0.50117	0.539	0.49995	0.52573	0.50505	0.48915
376	0.55172	0.51226	0.54562	0.48384	0.49216	0.46357	0.4903	0.46293	0.4915	0.47898	0.46588
374	0.5188	0.48168	0.51305	0.45429	0.46625	0.43877	0.46307	0.43515	0.46703	0.46213	0.45578
372	0.48126	0.44756	0.47849	0.4218	0.43318	0.4072	0.42836	0.40451	0.4423	0.43992	0.43765
370	0.45698	0.42545	0.45276	0.40116	0.41241	0.39222	0.40891	0.38525	0.42177	0.42576	0.42798
368	0.43628	0.4075	0.43326	0.38506	0.39789	0.37145	0.39036	0.37032	0.40673	0.4147	0.41484
366	0.41841	0.38679	0.41505	0.3686	0.38033	0.35866	0.37268	0.3545	0.3944	0.40307	0.40962
364	0.4036	0.37554	0.398	0.35726	0.369	0.3499	0.36114	0.34409	0.38167	0.39174	0.39977
362	0.39007	0.36045	0.38591	0.34351	0.35731	0.33449	0.34359	0.32887	0.36996	0.38277	0.39135
360	0.37987	0.3526	0.38164	0.33459	0.34696	0.32781	0.33808	0.32615	0.36204	0.37816	0.39169
358	0.36789	0.34359	0.36547	0.32693	0.33716	0.31728	0.33129	0.31246	0.35196	0.37132	0.38285
356	0.35931	0.33242	0.35414	0.31733	0.32478	0.30934	0.3197	0.30432	0.34485	0.36612	0.37281
354	0.34818	0.32518	0.34379	0.30684	0.31851	0.29872	0.3116	0.29642	0.33736	0.35548	0.37288
352	0.33072	0.30479	0.32568	0.29542	0.30226	0.28751	0.29561	0.2854	0.32136	0.34261	0.3542
350	0.31516	0.29302	0.31289	0.27848	0.28741	0.27272	0.27837	0.27016	0.30853	0.33005	0.34419
348	0.30029	0.28142	0.29986	0.26732	0.27652	0.26392	0.26719	0.26149	0.29787	0.32069	0.33175
346	0.29198	0.272	0.28784	0.26128	0.26758	0.25463	0.25775	0.24852	0.29079	0.31046	0.32766
344	0.28292	0.26275	0.27997	0.24951	0.25846	0.24595	0.24705	0.24056	0.28388	0.30122	0.31514
342	0.27331	0.25163	0.27016	0.23975	0.25058	0.23731	0.23922	0.23244	0.26984	0.29748	0.30846
340	0.26159	0.2407	0.25883	0.23219	0.23956	0.22915	0.23111	0.22831	0.26118	0.28754	0.2991
338	0.24931	0.22844	0.24615	0.21979	0.22565	0.21667	0.21561	0.21007	0.24827	0.27366	0.28732
336	0.2383	0.21847	0.23556	0.20833	0.2172	0.20889	0.20637	0.20403	0.23763	0.26285	0.28075
334	0.23172	0.21121	0.22433	0.20048	0.21015	0.20349	0.20402	0.19582	0.23237	0.25845	0.27118
332	0.22239	0.21236	0.21816	0.19541	0.20288	0.19805	0.19659	0.19071	0.22682	0.25403	0.2718
330	0.21316	0.19415	0.20601	0.18718	0.19574	0.18513	0.18363	0.17958	0.21502	0.24413	0.25818
328	0.19832	0.18331	0.19239	0.17383	0.18079	0.17662	0.17103	0.16878	0.20321	0.22967	0.24354
326	0.18896	0.17447	0.18945	0.17032	0.17637	0.16787	0.16616	0.16464	0.19993	0.22411	0.24173
324	0.1752	0.1652	0.17553	0.15619	0.16489	0.15549	0.15234	0.15322	0.18959	0.21247	0.22828

## Sheet: Fig6_B_Hri2
Wavelength(nm)	0	0.05	0.1	0.2	0.5	0.7	1	2	4	8	12
650	0.00588	0.00999	0.0107	0.01502	0.01093	0.01545	0.01394	0.01399	0.01211	0.01744	0.01945
648	0.01376	0.01278	0.0105	0.01465	0.01029	0.01019	0.01437	0.0193	0.01766	0.0199	0.02308
646	0.01358	0.00983	0.00852	0.00838	0.01667	0.00941	0.0143	0.01993	0.0168	0.0152	0.02284
644	0.01544	0.01432	0.01667	0.01599	0.02188	0.01471	0.0212	0.01944	0.01945	0.02079	0.02137
642	0.01733	0.01705	0.02211	0.01442	0.01986	0.01715	0.02335	0.01841	0.01837	0.02372	0.02455
640	0.01997	0.0215	0.01581	0.02334	0.01993	0.01868	0.02242	0.02025	0.02284	0.0252	0.02916
638	0.02432	0.0194	0.01957	0.02291	0.02304	0.02264	0.02597	0.02394	0.02466	0.02504	0.02928
636	0.01968	0.02044	0.02744	0.02219	0.0234	0.02106	0.02566	0.02432	0.02564	0.02402	0.02757
634	0.02465	0.02516	0.02487	0.0293	0.03017	0.02545	0.02911	0.03367	0.02701	0.02854	0.03652
632	0.02701	0.02857	0.02758	0.02761	0.0301	0.02639	0.02859	0.03054	0.02932	0.03018	0.03099
630	0.02742	0.03274	0.03088	0.03094	0.02842	0.02805	0.03169	0.03143	0.03322	0.03248	0.03459
628	0.03276	0.03297	0.03194	0.03411	0.03382	0.02923	0.03757	0.03401	0.03659	0.0375	0.03338
626	0.03483	0.03668	0.03315	0.03321	0.0328	0.03146	0.03452	0.03777	0.03509	0.03251	0.03617
624	0.03538	0.03651	0.03337	0.0302	0.03638	0.02976	0.03719	0.03663	0.03597	0.03218	0.03701
622	0.03217	0.03776	0.03723	0.03384	0.03655	0.03095	0.03758	0.03718	0.0374	0.03755	0.03934
620	0.03737	0.0336	0.03603	0.03655	0.03713	0.03401	0.03813	0.03888	0.04027	0.04125	0.04085
618	0.03767	0.04103	0.0383	0.03703	0.03794	0.03461	0.04164	0.04002	0.03949	0.0373	0.04611
616	0.03166	0.03297	0.0317	0.03244	0.03454	0.03177	0.03375	0.03476	0.0358	0.03349	0.03851
614	0.0388	0.03628	0.03431	0.03737	0.04061	0.03593	0.04086	0.0401	0.03919	0.04114	0.04524
612	0.03329	0.03693	0.03546	0.03536	0.03439	0.03214	0.03521	0.03714	0.03818	0.04025	0.04173
610	0.03169	0.03427	0.03296	0.03389	0.03361	0.03514	0.0383	0.03859	0.03561	0.03838	0.0428
608	0.03433	0.03402	0.03363	0.03442	0.03417	0.03224	0.03767	0.03747	0.03755	0.03808	0.04145
606	0.03319	0.03204	0.03153	0.03227	0.03377	0.03204	0.03612	0.03504	0.0378	0.03619	0.04265
604	0.03226	0.03332	0.03311	0.033	0.03529	0.03164	0.03498	0.03428	0.03981	0.03792	0.04186
602	0.03246	0.03223	0.03273	0.03456	0.03518	0.03326	0.03583	0.03484	0.03626	0.03895	0.04137
600	0.03642	0.03483	0.03579	0.03586	0.03751	0.03665	0.03807	0.03881	0.04072	0.04395	0.04747
598	0.03489	0.03263	0.03214	0.03065	0.03528	0.03584	0.03555	0.03672	0.0381	0.03912	0.04262
596	0.03357	0.03412	0.03252	0.03448	0.03833	0.03655	0.03656	0.03649	0.03846	0.04092	0.04576
594	0.03046	0.03042	0.02918	0.02947	0.03099	0.03131	0.03339	0.03311	0.03338	0.03497	0.04031
592	0.03328	0.03589	0.03536	0.03525	0.03646	0.0338	0.03651	0.03618	0.03979	0.03968	0.0465
590	0.03438	0.03589	0.03448	0.03412	0.0364	0.03412	0.03515	0.03735	0.03613	0.0408	0.0459
588	0.03096	0.03036	0.03361	0.03033	0.03437	0.03194	0.03495	0.03613	0.03797	0.03753	0.0424
586	0.03203	0.03513	0.03483	0.03647	0.03587	0.03505	0.03593	0.03517	0.03631	0.04224	0.04448
584	0.0344	0.03484	0.03399	0.03416	0.03672	0.03448	0.03776	0.0352	0.03809	0.04117	0.04471
582	0.02986	0.03258	0.03168	0.03138	0.03193	0.03021	0.03594	0.0339	0.03703	0.04116	0.0462
580	0.03137	0.03553	0.03463	0.03441	0.0331	0.03048	0.03348	0.0382	0.03733	0.0409	0.04635
578	0.0364	0.0349	0.03655	0.03671	0.03564	0.03485	0.03809	0.03819	0.04092	0.04333	0.048
576	0.03593	0.03491	0.03645	0.03554	0.03742	0.03416	0.0375	0.03913	0.04166	0.04196	0.04801
574	0.03454	0.03525	0.03609	0.03529	0.03382	0.03386	0.03885	0.03708	0.04147	0.04072	0.0486
572	0.03744	0.03555	0.03613	0.03508	0.038	0.03569	0.03986	0.03745	0.03993	0.04443	0.04734
570	0.03395	0.03596	0.03666	0.03592	0.03659	0.03313	0.03759	0.03647	0.03974	0.04519	0.05023
568	0.03805	0.03528	0.03745	0.03613	0.03559	0.03468	0.03975	0.04065	0.04312	0.04401	0.05266
566	0.03759	0.03622	0.03506	0.0354	0.03848	0.03303	0.03863	0.04067	0.04146	0.0437	0.0516
564	0.03509	0.03743	0.03544	0.03677	0.03719	0.03462	0.0388	0.04051	0.04299	0.04269	0.0525
562	0.037	0.03664	0.03928	0.03908	0.04102	0.03526	0.04011	0.04074	0.04407	0.04714	0.05281
560	0.03474	0.03844	0.03642	0.03612	0.03782	0.03407	0.03812	0.03888	0.04304	0.0454	0.05171
558	0.03936	0.04052	0.038	0.04067	0.03821	0.03884	0.03935	0.04179	0.04335	0.04977	0.05128
556	0.03415	0.03667	0.03533	0.03656	0.0377	0.03363	0.04131	0.03869	0.04071	0.04331	0.04813
554	0.03757	0.04018	0.03888	0.04015	0.0402	0.03784	0.04192	0.04242	0.04247	0.04541	0.05401
552	0.03901	0.04125	0.04027	0.0407	0.0441	0.03872	0.04128	0.04599	0.04518	0.04844	0.055
550	0.04326	0.04168	0.04271	0.04352	0.04296	0.04235	0.04428	0.04703	0.04947	0.05153	0.05447
548	0.04463	0.04725	0.04518	0.04427	0.04623	0.04165	0.04723	0.0475	0.05076	0.0527	0.05715
546	0.04608	0.04669	0.04794	0.04621	0.04634	0.04356	0.04864	0.04924	0.05178	0.0533	0.0584
544	0.04819	0.0506	0.04811	0.04812	0.04742	0.04498	0.04956	0.05035	0.05122	0.0547	0.05886
542	0.04855	0.04866	0.04848	0.04739	0.04962	0.04452	0.05057	0.05153	0.05282	0.05557	0.05987
540	0.05196	0.05214	0.05197	0.05028	0.05088	0.04618	0.05281	0.05346	0.0545	0.05636	0.05982
538	0.05289	0.05366	0.05281	0.05413	0.05309	0.04856	0.05584	0.05663	0.05843	0.05848	0.06485
536	0.05289	0.05394	0.05472	0.05453	0.05308	0.05004	0.05539	0.0571	0.05721	0.05952	0.0632
534	0.05237	0.05535	0.05439	0.05473	0.05328	0.05003	0.05667	0.05737	0.05706	0.05943	0.06214
532	0.05611	0.05604	0.05677	0.05723	0.05755	0.05222	0.05837	0.05902	0.06031	0.05986	0.06505
530	0.05772	0.05709	0.05852	0.05748	0.05745	0.05315	0.05946	0.0607	0.06252	0.06239	0.06538
528	0.05703	0.05926	0.05781	0.05883	0.0567	0.05352	0.05978	0.06073	0.06119	0.06184	0.06641
526	0.05842	0.05978	0.05831	0.05874	0.05808	0.0538	0.05901	0.06097	0.06233	0.0635	0.06767
524	0.06048	0.06234	0.06104	0.06256	0.06033	0.05549	0.06386	0.06467	0.06656	0.06462	0.069
522	0.06142	0.06137	0.06291	0.06095	0.06252	0.05658	0.0625	0.06619	0.06434	0.06421	0.06902
520	0.06332	0.06704	0.06475	0.06451	0.06234	0.05702	0.06401	0.06623	0.06584	0.06578	0.07027
518	0.06412	0.06608	0.0673	0.06541	0.06658	0.05753	0.06629	0.06809	0.0688	0.07033	0.07197
516	0.06592	0.0691	0.07196	0.06744	0.06767	0.0609	0.07062	0.07129	0.07232	0.07134	0.07588
514	0.0676	0.07109	0.07007	0.06959	0.06742	0.06255	0.07186	0.06975	0.07365	0.07196	0.07584
512	0.06714	0.06989	0.07123	0.07057	0.06759	0.0626	0.07034	0.07181	0.07156	0.07018	0.07477
510	0.07072	0.07379	0.0729	0.07079	0.07044	0.06451	0.07348	0.07564	0.07484	0.07322	0.07631
508	0.07291	0.0771	0.07531	0.07376	0.07428	0.06615	0.07566	0.07712	0.07666	0.07526	0.07932
506	0.07512	0.07807	0.07647	0.07672	0.07491	0.06929	0.07898	0.07926	0.07896	0.07509	0.08003
504	0.07448	0.07823	0.07462	0.07481	0.07619	0.07164	0.07949	0.07998	0.07895	0.07542	0.08017
502	0.07857	0.08293	0.0811	0.08049	0.08086	0.07075	0.08143	0.08347	0.08224	0.08138	0.08267
500	0.07657	0.0777	0.08318	0.07759	0.07704	0.07228	0.08022	0.08178	0.07973	0.08024	0.08145
498	0.07981	0.08304	0.08026	0.07826	0.07867	0.07213	0.08251	0.08277	0.08322	0.08067	0.08444
496	0.07679	0.07948	0.08063	0.07712	0.07869	0.07114	0.08066	0.08102	0.08154	0.08154	0.08239
494	0.07831	0.08137	0.07892	0.07821	0.07751	0.07288	0.08062	0.08223	0.08178	0.07945	0.08423
492	0.07655	0.08071	0.07811	0.07719	0.07777	0.07203	0.07967	0.08095	0.082	0.08166	0.08481
490	0.07724	0.08089	0.07902	0.07893	0.07821	0.07324	0.07989	0.08194	0.08264	0.08126	0.08624
488	0.0763	0.08022	0.08054	0.07809	0.07809	0.07306	0.0785	0.08124	0.08161	0.08148	0.08719
486	0.07568	0.07833	0.07796	0.07803	0.07709	0.072	0.07904	0.08206	0.08161	0.08366	0.08849
484	0.07532	0.07885	0.07847	0.07688	0.07808	0.07234	0.07905	0.08069	0.08192	0.08269	0.0881
482	0.07368	0.0764	0.0767	0.074	0.07576	0.07043	0.07766	0.07838	0.08067	0.08103	0.0901
480	0.07592	0.07702	0.07533	0.07587	0.07475	0.07149	0.07869	0.0777	0.08095	0.0829	0.08951
478	0.073	0.0777	0.07395	0.07686	0.07744	0.07183	0.07909	0.08001	0.08092	0.08165	0.09096
476	0.07285	0.07687	0.07531	0.07477	0.07535	0.07076	0.0773	0.08082	0.0826	0.08475	0.09031
474	0.07301	0.07615	0.07489	0.07477	0.0762	0.07017	0.07661	0.07987	0.08205	0.08465	0.09243
472	0.07314	0.07515	0.07444	0.07414	0.07735	0.0718	0.07544	0.08043	0.0826	0.08466	0.09329
470	0.07159	0.07554	0.07497	0.07603	0.07653	0.07071	0.07948	0.07967	0.08155	0.08519	0.09428
468	0.0725	0.07703	0.07613	0.07504	0.0772	0.07153	0.07895	0.08154	0.08336	0.08696	0.09839
466	0.07315	0.07584	0.07716	0.07683	0.07657	0.07061	0.08017	0.081	0.08299	0.08817	0.0966
464	0.07564	0.07895	0.07777	0.07922	0.08065	0.07561	0.07984	0.08251	0.0886	0.09096	0.10024
462	0.07509	0.07969	0.07863	0.0799	0.08014	0.07508	0.08077	0.08379	0.08929	0.09228	0.10359
460	0.07708	0.08031	0.08181	0.07988	0.08355	0.07662	0.08259	0.085	0.09029	0.09435	0.10594
458	0.07966	0.08456	0.08117	0.08139	0.08374	0.07819	0.08417	0.08766	0.09131	0.09829	0.11019
456	0.07738	0.08224	0.08275	0.08032	0.08428	0.0783	0.08316	0.08937	0.09195	0.09775	0.11128
454	0.07951	0.08514	0.08339	0.08345	0.08718	0.08025	0.08803	0.08997	0.0953	0.102	0.11607
452	0.08166	0.08504	0.08283	0.08458	0.08641	0.08085	0.08717	0.089	0.09586	0.10331	0.1165
450	0.08112	0.08723	0.08465	0.08581	0.08758	0.08459	0.08715	0.09293	0.09765	0.10741	0.12056
448	0.08343	0.08769	0.08868	0.08656	0.091	0.08387	0.0921	0.09452	0.10107	0.10982	0.12488
446	0.08423	0.09171	0.09059	0.08984	0.09191	0.0878	0.09231	0.09702	0.10394	0.11339	0.13018
444	0.08923	0.09429	0.09421	0.09279	0.09575	0.08958	0.09658	0.10232	0.10919	0.11978	0.13766
442	0.09264	0.09773	0.09561	0.0977	0.09978	0.09371	0.10026	0.10446	0.11233	0.12366	0.14215
440	0.09846	0.10303	0.10298	0.10361	0.10642	0.09932	0.10588	0.11113	0.12286	0.13129	0.15175
438	0.10167	0.10711	0.10712	0.10642	0.11047	0.10495	0.10948	0.11522	0.12485	0.13777	0.15977
436	0.10919	0.11532	0.11696	0.11627	0.11941	0.11102	0.1183	0.1245	0.13427	0.14721	0.16946
434	0.11992	0.12479	0.12506	0.1222	0.12617	0.11899	0.12743	0.13489	0.14375	0.15994	0.1815
432	0.12813	0.13763	0.13478	0.13409	0.13717	0.12816	0.13824	0.14661	0.15625	0.1705	0.19423
430	0.14292	0.15112	0.14981	0.14824	0.15291	0.1418	0.15379	0.16044	0.17277	0.18566	0.21213
428	0.15829	0.16688	0.16732	0.16389	0.16757	0.15609	0.16822	0.17891	0.18744	0.20085	0.22631
426	0.18318	0.19204	0.18959	0.18694	0.19001	0.17633	0.19217	0.2025	0.2101	0.222	0.25003
424	0.21246	0.22167	0.22041	0.21778	0.21952	0.20422	0.22259	0.23155	0.23876	0.2502	0.27592
422	0.25314	0.26666	0.26354	0.25935	0.2602	0.24174	0.26597	0.27586	0.27863	0.28582	0.31234
420	0.29689	0.31	0.30862	0.30286	0.30144	0.27767	0.30907	0.31831	0.31927	0.3215	0.34365
418	0.36361	0.38156	0.37842	0.37021	0.36694	0.33841	0.37914	0.38708	0.3811	0.37622	0.39098
416	0.45198	0.47077	0.46736	0.45557	0.44893	0.41091	0.46551	0.47447	0.45873	0.44424	0.44829
414	0.54591	0.57397	0.56683	0.55206	0.54111	0.49809	0.56482	0.56995	0.5451	0.51462	0.50818
412	0.68987	0.72765	0.7115	0.69108	0.67284	0.61889	0.70556	0.71151	0.66864	0.61495	0.59491
410	0.83271	0.87711	0.86192	0.83727	0.81478	0.74411	0.85382	0.85379	0.79652	0.71939	0.68173
408	0.97716	1.03071	1.01048	0.98508	0.95109	0.87186	1.00532	1.0032	0.9253	0.82797	0.77152
406	1.12783	1.1879	1.16391	1.13248	1.09714	1.00482	1.15512	1.14619	1.0609	0.94078	0.86781
404	1.20949	1.27841	1.25152	1.21831	1.17827	1.0851	1.24211	1.23576	1.13522	1.00767	0.92121
402	1.24585	1.31534	1.29179	1.26196	1.21778	1.11947	1.27604	1.27194	1.17327	1.04037	0.95142
400	1.23633	1.30393	1.27359	1.24521	1.21022	1.11246	1.26304	1.26393	1.16426	1.03137	0.95151
398	1.16799	1.23828	1.21168	1.18583	1.1515	1.06283	1.20087	1.20176	1.11123	0.99288	0.92162
396	1.08672	1.15412	1.12802	1.10296	1.07476	0.98957	1.12029	1.12026	1.03706	0.93213	0.87178
394	0.99104	1.04782	1.02409	1.00556	0.98132	0.90636	1.01862	1.02302	0.95104	0.8641	0.81467
392	0.90567	0.96437	0.94196	0.9263	0.90434	0.83482	0.93712	0.94196	0.88466	0.8062	0.76785
390	0.82958	0.88286	0.86118	0.85071	0.83279	0.7689	0.86027	0.86526	0.8135	0.74986	0.72268
388	0.75385	0.80541	0.78345	0.77272	0.75986	0.70546	0.78597	0.79335	0.74657	0.69731	0.678
386	0.704	0.75148	0.73411	0.72149	0.71379	0.66169	0.73247	0.7432	0.7055	0.66021	0.6463
384	0.65325	0.69626	0.68016	0.67293	0.66196	0.61394	0.68011	0.689	0.65796	0.62028	0.61499
382	0.60674	0.64998	0.63155	0.62225	0.62015	0.57427	0.63334	0.64426	0.61803	0.58737	0.5868
380	0.57036	0.60481	0.59201	0.58216	0.58034	0.53884	0.59524	0.60381	0.57936	0.5567	0.56087
378	0.52876	0.56569	0.5562	0.5429	0.54355	0.50717	0.55529	0.56375	0.54557	0.52938	0.54186
376	0.49278	0.52657	0.51385	0.51173	0.51113	0.47179	0.51856	0.53004	0.51569	0.50386	0.51604
374	0.46308	0.49225	0.48245	0.4778	0.47725	0.44574	0.48649	0.49628	0.48781	0.48076	0.49606
372	0.42894	0.45895	0.44788	0.44606	0.44743	0.41928	0.45586	0.46602	0.46008	0.45784	0.47692
370	0.40809	0.43585	0.42837	0.42176	0.42299	0.39956	0.42888	0.44097	0.43663	0.43842	0.46264
368	0.39032	0.41468	0.40528	0.40277	0.40662	0.38439	0.41093	0.42195	0.42286	0.42344	0.45097
366	0.37166	0.3999	0.39263	0.3885	0.39023	0.36727	0.3958	0.40773	0.41075	0.41389	0.44121
364	0.35626	0.38363	0.37444	0.37031	0.37742	0.35441	0.38341	0.39028	0.39665	0.40071	0.43112
362	0.34571	0.37296	0.36409	0.3618	0.36753	0.34643	0.36753	0.38236	0.38538	0.39735	0.42168
360	0.33774	0.35961	0.35044	0.35098	0.35613	0.33552	0.35944	0.37098	0.37407	0.38635	0.41683
358	0.32784	0.35437	0.3413	0.34154	0.34774	0.32409	0.34658	0.3592	0.36728	0.37425	0.40781
356	0.31251	0.33757	0.32564	0.32848	0.33489	0.31458	0.33647	0.34744	0.352	0.36469	0.39806
354	0.29981	0.32483	0.32593	0.31789	0.32195	0.306	0.32235	0.33872	0.34291	0.35456	0.38337
352	0.29114	0.31153	0.30598	0.30576	0.31192	0.29592	0.31267	0.32697	0.32947	0.34518	0.37751
350	0.28124	0.30121	0.29591	0.29489	0.30156	0.28478	0.3026	0.31478	0.32149	0.33555	0.36997
348	0.26713	0.28794	0.28107	0.28466	0.29008	0.27211	0.28777	0.30351	0.30782	0.32363	0.35582
346	0.26403	0.28071	0.27886	0.27249	0.28036	0.26513	0.27957	0.29333	0.29932	0.31954	0.34844
344	0.24671	0.26677	0.25871	0.26139	0.26804	0.25276	0.27119	0.27859	0.28602	0.30435	0.33503
342	0.24245	0.2639	0.25446	0.25304	0.26125	0.25016	0.26043	0.27129	0.27912	0.30199	0.32942
340	0.22879	0.24763	0.23766	0.24045	0.24865	0.23385	0.24859	0.25722	0.26782	0.28302	0.31712
338	0.22559	0.24062	0.23225	0.23349	0.24213	0.22981	0.24	0.25323	0.26157	0.27976	0.31546
336	0.21098	0.22692	0.22223	0.22078	0.23251	0.21668	0.22781	0.24008	0.24848	0.26713	0.29835
334	0.1943	0.20852	0.2051	0.20669	0.21613	0.20274	0.21099	0.22478	0.23687	0.25479	0.28081
332	0.20236	0.21043	0.20685	0.20708	0.21493	0.20332	0.21369	0.2241	0.23209	0.25097	0.28325
330	0.18531	0.19684	0.19116	0.19432	0.20322	0.19269	0.20165	0.21093	0.22167	0.23812	0.27126
328	0.1761	0.19122	0.184	0.18506	0.19518	0.18249	0.19012	0.20029	0.21251	0.23108	0.2626
326	0.16793	0.18058	0.17615	0.17887	0.18585	0.17967	0.18362	0.19341	0.20463	0.22571	0.2559
324	0.16161	0.17151	0.16905	0.17499	0.18301	0.17342	0.1777	0.18713	0.19671	0.21884	0.24848

## Sheet: Fig6_B_Hri1DN
Wavelength(nm)	C1	C2	C3	C4	C5	C6	C7	C8	C9
650	0.00748	0.01099	0.00563	0.01004	0.00793	0.00456	0.01571	0.02279	0.02054
648	0.00431	0.0103	0.00909	0.0115	0.00636	0.00884	0.01525	0.01981	0.01491
646	0.01211	0.01242	0.01393	0.01319	0.01278	0.01507	0.01733	0.02452	0.01714
644	0.01497	0.01188	0.01509	0.01423	0.01299	0.01414	0.01972	0.02725	0.02007
642	0.01431	0.016	0.0155	0.01614	0.01354	0.01952	0.01913	0.02529	0.02305
640	0.02275	0.02051	0.02308	0.02448	0.02266	0.02413	0.02818	0.0308	0.02488
638	0.02119	0.0196	0.02484	0.02407	0.02204	0.02185	0.02903	0.03646	0.02587
636	0.02152	0.02291	0.02327	0.02431	0.02649	0.02314	0.02869	0.03403	0.02994
634	0.02586	0.02342	0.0232	0.02457	0.0246	0.02347	0.02976	0.03487	0.03103
632	0.02116	0.02472	0.02534	0.02773	0.0262	0.02928	0.03245	0.03539	0.03215
630	0.02195	0.02122	0.02429	0.02559	0.02624	0.02445	0.03062	0.03496	0.02945
628	0.02933	0.02952	0.02989	0.0302	0.03076	0.03069	0.03806	0.03912	0.03594
626	0.03379	0.03159	0.03053	0.029	0.02993	0.0353	0.03793	0.04036	0.03601
624	0.02346	0.0233	0.02684	0.02748	0.02582	0.02766	0.03125	0.03585	0.03138
622	0.0257	0.02659	0.02915	0.03182	0.02808	0.0273	0.03522	0.03575	0.03367
620	0.02758	0.02928	0.02975	0.02831	0.02817	0.02666	0.03844	0.04063	0.03381
618	0.02806	0.02767	0.03143	0.03597	0.03028	0.03209	0.03645	0.04004	0.03684
616	0.03125	0.03098	0.02908	0.03251	0.03226	0.03212	0.03589	0.04294	0.03633
614	0.0344	0.03421	0.03161	0.03505	0.03273	0.03745	0.0414	0.04646	0.04286
612	0.02429	0.02944	0.03188	0.03249	0.02949	0.0284	0.03711	0.04318	0.03554
610	0.02793	0.02641	0.02905	0.02814	0.02809	0.03085	0.03732	0.04181	0.03631
608	0.02694	0.02592	0.02556	0.03006	0.02691	0.0293	0.03741	0.04206	0.03526
606	0.02514	0.02804	0.0265	0.02749	0.02555	0.02876	0.03542	0.0409	0.03686
604	0.02693	0.02831	0.02865	0.03039	0.02831	0.02874	0.03718	0.04332	0.04154
602	0.02669	0.02562	0.02816	0.03389	0.02767	0.02835	0.03604	0.04023	0.03794
600	0.02557	0.02488	0.02848	0.02926	0.02687	0.03087	0.03387	0.04439	0.03832
598	0.02742	0.02747	0.03064	0.03055	0.02869	0.03069	0.03927	0.04604	0.03812
596	0.02637	0.0259	0.02703	0.02967	0.02747	0.0303	0.03442	0.04773	0.03652
594	0.03032	0.02952	0.02941	0.02928	0.034	0.03136	0.03817	0.04893	0.04258
592	0.0249	0.02814	0.027	0.03097	0.02745	0.02922	0.03579	0.04413	0.03767
590	0.02406	0.02499	0.02713	0.03066	0.02611	0.02982	0.03448	0.04455	0.03842
588	0.03056	0.02942	0.03029	0.03304	0.02914	0.03252	0.03998	0.04904	0.04099
586	0.02615	0.03028	0.02966	0.0334	0.02913	0.02988	0.04179	0.04753	0.04364
584	0.03066	0.02806	0.03158	0.03261	0.03166	0.03249	0.03758	0.04953	0.04147
582	0.02743	0.03012	0.03085	0.03542	0.03025	0.03352	0.04129	0.05142	0.04199
580	0.02514	0.02771	0.02972	0.03452	0.03032	0.02999	0.03693	0.04917	0.04112
578	0.0268	0.0274	0.02994	0.03138	0.0307	0.03141	0.03798	0.05099	0.04277
576	0.02785	0.03247	0.0326	0.03464	0.0321	0.03478	0.04164	0.05242	0.04708
574	0.02805	0.03017	0.03312	0.03382	0.03156	0.03542	0.04108	0.05563	0.04666
572	0.02901	0.0298	0.03265	0.03779	0.03076	0.03386	0.04071	0.05386	0.04675
570	0.0274	0.02878	0.03127	0.03413	0.03121	0.03142	0.04027	0.05308	0.04708
568	0.02794	0.02958	0.03124	0.03446	0.03104	0.03232	0.04124	0.05411	0.04602
566	0.02948	0.03059	0.03054	0.03704	0.02985	0.03464	0.04117	0.05536	0.04798
564	0.03433	0.03373	0.03293	0.03797	0.03221	0.0356	0.04566	0.05617	0.04973
562	0.03104	0.03307	0.03476	0.04099	0.0334	0.03767	0.04358	0.05983	0.05135
560	0.02899	0.02847	0.03286	0.03606	0.03318	0.03406	0.04347	0.05469	0.04885
558	0.03072	0.02816	0.03368	0.03589	0.02955	0.03497	0.04103	0.05646	0.04694
556	0.03397	0.03182	0.03403	0.03924	0.03119	0.03566	0.04502	0.05686	0.04974
554	0.0331	0.03556	0.03734	0.04235	0.03553	0.04082	0.04566	0.05857	0.05447
552	0.03329	0.0331	0.03544	0.0373	0.03677	0.03826	0.0454	0.06197	0.05318
550	0.03767	0.03692	0.03885	0.0415	0.03846	0.04136	0.04768	0.06104	0.05512
548	0.03626	0.03655	0.03973	0.04576	0.03836	0.04174	0.0497	0.06529	0.05612
546	0.03607	0.0372	0.03947	0.0451	0.03955	0.04285	0.04965	0.06408	0.05624
544	0.03905	0.03903	0.0416	0.04634	0.04122	0.04517	0.05334	0.06553	0.05869
542	0.04221	0.04269	0.04476	0.05025	0.04387	0.04681	0.05434	0.0689	0.06096
540	0.04418	0.04165	0.04413	0.04849	0.04341	0.04708	0.05554	0.06731	0.06022
538	0.04278	0.04305	0.04598	0.0511	0.04589	0.04965	0.05664	0.07187	0.05951
536	0.0459	0.04532	0.04611	0.05257	0.04767	0.05115	0.05844	0.07258	0.0637
534	0.04722	0.04671	0.04736	0.05337	0.04912	0.0541	0.06026	0.07352	0.06367
532	0.04777	0.04794	0.04872	0.05515	0.04992	0.05303	0.06037	0.07418	0.0656
530	0.04646	0.04755	0.04973	0.05397	0.05037	0.05207	0.05893	0.07308	0.06434
528	0.04825	0.04911	0.05045	0.05637	0.0499	0.05472	0.06383	0.07367	0.06553
526	0.04805	0.05095	0.05256	0.05648	0.05303	0.05529	0.06448	0.075	0.06695
524	0.05173	0.05019	0.05352	0.05638	0.05344	0.05648	0.06416	0.07528	0.06627
522	0.05285	0.05082	0.0532	0.05815	0.05527	0.05642	0.06601	0.07545	0.06808
520	0.05431	0.05267	0.05502	0.05777	0.05499	0.05654	0.06674	0.07426	0.06684
518	0.05446	0.05492	0.05428	0.06007	0.05628	0.06081	0.06862	0.07532	0.06792
516	0.05724	0.0573	0.05825	0.0639	0.06124	0.05966	0.06882	0.07697	0.06993
514	0.05841	0.05859	0.0612	0.06607	0.06158	0.0623	0.07041	0.07601	0.07142
512	0.05778	0.05763	0.05738	0.06237	0.05951	0.06231	0.06899	0.07693	0.06894
510	0.06244	0.06214	0.06165	0.06717	0.06338	0.06687	0.07463	0.07825	0.07227
508	0.06333	0.06327	0.06346	0.06621	0.0654	0.06679	0.0766	0.07899	0.07246
506	0.06204	0.06269	0.06137	0.06634	0.06583	0.06736	0.07527	0.07877	0.07316
504	0.06538	0.06406	0.06334	0.06949	0.06681	0.06954	0.07712	0.08214	0.0735
502	0.06817	0.06894	0.06896	0.07125	0.06968	0.07298	0.08022	0.08353	0.07722
500	0.06618	0.06303	0.06702	0.06884	0.06956	0.07049	0.07844	0.08339	0.07491
498	0.06619	0.06372	0.06462	0.07049	0.0685	0.0717	0.07941	0.08284	0.07626
496	0.06706	0.06484	0.06631	0.07039	0.06932	0.07118	0.07901	0.08335	0.07636
494	0.06672	0.06708	0.0678	0.0718	0.07025	0.07362	0.0813	0.08488	0.07804
492	0.06602	0.06426	0.06642	0.07124	0.06959	0.07193	0.07914	0.0838	0.07756
490	0.06586	0.06469	0.06645	0.07244	0.06806	0.07228	0.07957	0.08369	0.07798
488	0.06643	0.06505	0.06595	0.07136	0.06913	0.07204	0.08009	0.08605	0.07937
486	0.06246	0.06265	0.06569	0.07124	0.06795	0.07162	0.07876	0.08494	0.07874
484	0.06446	0.06361	0.0642	0.07024	0.06629	0.07034	0.07811	0.08476	0.07806
482	0.06432	0.06468	0.066	0.07153	0.06867	0.07184	0.07896	0.08528	0.08001
480	0.06333	0.06133	0.06361	0.06916	0.06617	0.06993	0.07724	0.08552	0.07949
478	0.06552	0.06306	0.06529	0.07103	0.06638	0.07095	0.0789	0.08753	0.08086
476	0.05834	0.05933	0.06005	0.06626	0.06259	0.06766	0.07543	0.08299	0.07643
474	0.06368	0.06212	0.06486	0.07081	0.06581	0.06883	0.07848	0.08692	0.08004
472	0.05924	0.05607	0.0596	0.06675	0.06051	0.06503	0.07399	0.08142	0.07589
470	0.06302	0.06398	0.06611	0.07062	0.06663	0.07006	0.08013	0.08908	0.08329
468	0.06316	0.06335	0.06537	0.07238	0.06664	0.07074	0.0816	0.09077	0.08343
466	0.06389	0.06101	0.06568	0.07242	0.06584	0.07045	0.07981	0.09114	0.08465
464	0.06339	0.06188	0.06692	0.07364	0.06635	0.07194	0.0826	0.09203	0.08538
462	0.06604	0.06495	0.06904	0.07589	0.06814	0.07295	0.08405	0.09529	0.08858
460	0.06688	0.06491	0.06879	0.07516	0.06815	0.07363	0.08355	0.09764	0.08992
458	0.06635	0.06508	0.06795	0.07692	0.06911	0.07427	0.08593	0.10018	0.09326
456	0.06694	0.06558	0.0701	0.0776	0.07139	0.07513	0.08701	0.10189	0.09445
454	0.06842	0.06629	0.07096	0.08013	0.0705	0.07684	0.08966	0.10455	0.09819
452	0.07058	0.06889	0.07571	0.08267	0.07308	0.08045	0.09175	0.11095	0.10307
450	0.07236	0.07031	0.07582	0.08527	0.0743	0.0826	0.09357	0.11427	0.10685
448	0.0731	0.07268	0.07682	0.08821	0.07644	0.08383	0.09656	0.11798	0.10994
446	0.07298	0.07162	0.07717	0.08954	0.07668	0.08383	0.09768	0.12191	0.10889
444	0.07745	0.07637	0.08255	0.09405	0.08059	0.08884	0.10171	0.12831	0.11802
442	0.0814	0.08039	0.08668	0.09832	0.08569	0.09195	0.10833	0.13365	0.12423
440	0.08606	0.08505	0.09141	0.10502	0.08972	0.09778	0.11401	0.14279	0.13252
438	0.08936	0.08814	0.09532	0.10967	0.09289	0.10354	0.11915	0.14839	0.13758
436	0.09556	0.09452	0.10293	0.1182	0.09927	0.11029	0.12854	0.16264	0.14986
434	0.10271	0.10016	0.11021	0.12756	0.10759	0.11796	0.13701	0.17513	0.16232
432	0.11275	0.11056	0.12227	0.14105	0.11808	0.1293	0.1498	0.19371	0.17774
430	0.12755	0.12532	0.13548	0.15627	0.13245	0.14419	0.16781	0.21251	0.19794
428	0.14328	0.14154	0.15275	0.1749	0.14917	0.16562	0.18551	0.23881	0.21973
426	0.16256	0.1615	0.17286	0.19717	0.17166	0.18583	0.21065	0.26717	0.24572
424	0.18999	0.19057	0.19997	0.22688	0.19822	0.21529	0.23995	0.30347	0.27804
422	0.22593	0.22194	0.23506	0.26581	0.23454	0.25137	0.28134	0.34898	0.31856
420	0.26507	0.25917	0.27137	0.30543	0.27297	0.29075	0.32484	0.39209	0.35721
418	0.32829	0.32039	0.33302	0.36704	0.33818	0.35666	0.38957	0.45485	0.41355
416	0.40538	0.39431	0.40443	0.43938	0.41766	0.43412	0.46859	0.51648	0.47529
414	0.49094	0.47593	0.48612	0.5186	0.50398	0.51821	0.55327	0.57482	0.53817
412	0.61885	0.59881	0.60166	0.62987	0.6355	0.64797	0.67857	0.65745	0.62233
410	0.75058	0.72735	0.7233	0.74781	0.77249	0.77594	0.80979	0.73552	0.70719
408	0.87975	0.84907	0.84106	0.85984	0.90424	0.90314	0.93285	0.81063	0.7851
406	1.01327	0.97925	0.96394	0.97769	1.04292	1.03757	1.06201	0.88689	0.86779
404	1.0936	1.0571	1.0404	1.04951	1.12209	1.11675	1.14047	0.93319	0.92447
402	1.12897	1.09106	1.07358	1.08264	1.15944	1.15373	1.17553	0.95846	0.94581
400	1.11002	1.07811	1.05659	1.07024	1.1459	1.13632	1.16683	0.9516	0.93798
398	1.05749	1.02169	1.00837	1.02554	1.09116	1.08664	1.11489	0.92097	0.90615
396	0.98187	0.95236	0.94059	0.95732	1.01186	1.01316	1.04082	0.87344	0.85565
394	0.89093	0.86382	0.85989	0.87731	0.92267	0.92371	0.95465	0.81486	0.79546
392	0.8189	0.79325	0.78825	0.80935	0.84438	0.84903	0.88152	0.76572	0.74532
390	0.74727	0.72317	0.72197	0.74607	0.77341	0.77637	0.81121	0.71853	0.6952
388	0.6803	0.66141	0.65821	0.68176	0.70059	0.70712	0.74283	0.67006	0.64757
386	0.6321	0.6134	0.61746	0.64239	0.6541	0.66382	0.69497	0.63484	0.61363
384	0.5885	0.57206	0.57527	0.60024	0.61124	0.6191	0.65369	0.60741	0.58217
382	0.54834	0.53244	0.53566	0.56342	0.56747	0.5762	0.61013	0.5775	0.55117
380	0.51184	0.49571	0.50317	0.52871	0.53173	0.53986	0.57215	0.55114	0.52241
378	0.4767	0.46529	0.47169	0.49622	0.49292	0.50503	0.53864	0.5273	0.49908
376	0.44175	0.42915	0.43799	0.46668	0.45646	0.47102	0.50266	0.5002	0.47432
374	0.41393	0.40298	0.4138	0.43882	0.42889	0.44195	0.47811	0.48079	0.45358
372	0.38541	0.37592	0.38438	0.41654	0.40096	0.41251	0.44431	0.46278	0.43509
370	0.36618	0.35722	0.36675	0.39548	0.37662	0.39128	0.42654	0.44939	0.42015
368	0.34822	0.34128	0.35145	0.3802	0.36197	0.37608	0.41156	0.43678	0.40894
366	0.33182	0.32523	0.33496	0.36657	0.34467	0.35814	0.39282	0.42253	0.39637
364	0.32135	0.31292	0.32955	0.35297	0.33281	0.35131	0.3814	0.41558	0.38976
362	0.3092	0.30248	0.3152	0.34299	0.31828	0.337	0.36654	0.40483	0.37608
360	0.30469	0.29599	0.30683	0.33748	0.31121	0.32822	0.36015	0.40337	0.37175
358	0.29224	0.28501	0.2981	0.32984	0.30524	0.32259	0.34974	0.39124	0.36624
356	0.28233	0.27712	0.28595	0.31596	0.29241	0.30696	0.33858	0.38012	0.35413
354	0.27316	0.26698	0.27777	0.30685	0.28118	0.29848	0.3335	0.37154	0.34667
352	0.25672	0.25059	0.26268	0.28843	0.26673	0.28433	0.31138	0.35738	0.32822
350	0.25827	0.24909	0.25939	0.28959	0.26669	0.27798	0.30666	0.35292	0.32863
348	0.24692	0.23798	0.24733	0.27402	0.25139	0.26888	0.2996	0.3387	0.31787
346	0.23618	0.22762	0.23606	0.26714	0.24132	0.25503	0.28558	0.32833	0.3045
344	0.22492	0.22104	0.24072	0.25938	0.23357	0.24925	0.27701	0.31896	0.29595
342	0.21315	0.20936	0.22038	0.24704	0.22006	0.2363	0.2695	0.30762	0.28567
340	0.20747	0.20206	0.21008	0.23777	0.21254	0.2262	0.25511	0.30232	0.27853
338	0.1984	0.19317	0.20416	0.23006	0.20511	0.22159	0.2475	0.29261	0.27127
336	0.18709	0.18635	0.19358	0.22192	0.19675	0.20976	0.23356	0.27709	0.25981
334	0.18324	0.18108	0.19104	0.21333	0.18823	0.20409	0.22599	0.26782	0.25091
332	0.17284	0.17386	0.19223	0.20448	0.18342	0.19645	0.21832	0.26368	0.24527
330	0.16441	0.16121	0.17224	0.19257	0.17191	0.18519	0.20886	0.24911	0.23347
328	0.15719	0.15438	0.16753	0.18473	0.16104	0.17631	0.19859	0.24311	0.22434
326	0.15355	0.15011	0.15956	0.18108	0.1554	0.17094	0.19209	0.23201	0.22084
324	0.13191	0.13269	0.13871	0.15976	0.14187	0.1514	0.17321	0.21447	0.19932

## Sheet: Fig6_C
	protein	402	concentration	effect	name
0	0	1.24585	0	0.07	hri2
1	0.05	1.31534	0.00243333	0.00051	hri2
2	0.1	1.29179	0.00486667	0.02406	hri2
3	0.2	1.26196	0.00973333	0.05389	hri2
4	0.5	1.21778	0.0243333	0.09807	hri2
5	0.7	1.11947	0.0340667	0.11638	hri2
6	1	1.27604	0.0486667	0.14258	hri2
7	2	1.27194	0.0973333	0.18258	hri2
8	4	1.17327	0.194667	0.27548	hri2
9	8	1.04037	0.389333	0.36443	hri2
10	12	0.95142	0.584	0.3829	hri2
11	18		0.876	0.39224	hri2
12	24		1.168	0.40781	hri2
13	35		1.70333	0.41177	hri2
0	0	1.3805	0	0	hri1
1	0.05	1.28743	0.0029	0.0581687	hri1
2	0.1	1.36469	0.0058	0.00988125	hri1
3	0.2	1.21845	0.0116	0.05419	hri1
4	0.5	1.20875	0.029	0.067344	hri1
5	0.7	1.11963	0.0406	0.083044	hri1
6	1	1.24401	0.058	0.0853063	hri1
7	2	1.14368	0.116	0.128013	hri1
8	5	1.09645	0.29	0.177531	hri1
9	10	0.9345	0.58	0.27875	hri1
10	15	0.80385	0.87	0.360406	hri1
11	20		1.16	0.4055	hri1
12	25		1.45	0.4358	hri1
13	30		1.74	0.4401	hri1
1	2		0.0093211	-0.01838	1DN
2	3		0.0186422	0.00596	1DN
3	4		0.0559266	0.01808	1DN
4	5		0.093211	0.01927	1DN
5	6		0.149137	0.04087	1DN
6	7		0.186422	0.1401	1DN
7	8		0.5592	0.12429	1DN
8	9		0.7456	0.11337	1DN
9	10		1.491	0.13366	1DN
10	11		1.864	0.19927	1DN
12	13		0.009999	0.03328	1DN
13	14		0.019998	0.0206	1DN
14	15		0.059994	0.03973	1DN
15	16		0.09999	0.06048	1DN
16	17		0.159984	0.12877	1DN
17	18		0.19998	0.09361	1DN
18	19		0.59994	0.07186	1DN
19	20		0.79992	0.15648	1DN
20	21		1.59984	0.19152	1DN
21	22		1.9998	0.27872	1DN
