# Supplementary material for: The heme-regulated inhibitor kinase Hri1 is activated in response to aminolevulinic acid deficiency in Schizosaccharomyces pombe
Source: PLoS Genet. 2025 Jul 16;21(7):e1011797. doi: 10.1371/journal.pgen.1011797 (PMC12303383; doi:10.1371/journal.pgen.1011797)
Supplement: S1 Table — Related to Fig 2. (XLSX) [file pgen.1011797.s008.xlsx]

## Sheet: Up-regulated genes
Gene_ID	gene_name	description	Yes_Ala_1	Yes_1	Yes_Ala_2	Yes_2	Yes_Ala_3	Yes_3	log2FC_1	log2FC_2	log2FC_3	log2FC_mean	mean_control	mean_minus_Ala
SPNCRNA.821	SPNCRNA.821	intergenic RNA (predicted) [Source:PomBase;Acc:SPNCRNA.821]	0.325505	52.8773	0.0795459	12.0783	0.186352	16.8067	7.34382	7.24641	6.49486	7.02837	0.197135	27.2541
SPCC737.04	SPCC737.04	UPF0300 family protein 6 [Source:PomBase;Acc:SPCC737.04]	11.4469	1161.7	11.1629	1840.64	13.3641	1291.01	6.66513	7.36535	6.59399	6.87482	11.9913	1431.12
SPBPB21E7.04c	cmt2	human COMT ortholog 2 [Source:PomBase;Acc:SPBPB21E7.04c]	10.3348	3615.12	11.7993	674.668	13.5505	1027.1	8.45039	5.8374	6.24409	6.84396	11.8949	1772.29
SPNCRNA.867	SPNCRNA.867	intergenic RNA (predicted) [Source:PomBase;Acc:SPNCRNA.867]	0.488258	25.4999	0.318184	63.9067	0.532435	53.2969	5.7067	7.64996	6.6453	6.66732	0.446292	47.5678
SPCC338.18	SPCC338.18	Schizosaccharomyces pombe specific protein [Source:PomBase;Acc:SPCC338.18]	13.183	625.413	2.35986	284.79	2.92839	267.645	5.56806	6.91505	6.51407	6.33239	6.15708	392.616
SPBC19F8.06c	meu22	amino acid transmembrane transporter, predicted Meu22 [Source:PomBase;Acc:SPBC19F8.06c]	1.57328	55.9837	0.503791	104.617	0.931762	62.104	5.15316	7.69808	6.05858	6.30328	1.00294	74.235
SPNCRNA.1217	SPNCRNA.1217	antisense RNA (predicted) [Source:PomBase;Acc:SPNCRNA.1217]	0.0542509	11.3674	0.159092	11.0769	0.346083	10.2707	7.71104	6.12155	4.89128	6.24129	0.186475	10.905
SPBPB2B2.08	SPBPB2B2.08	conserved fungal protein [Source:PomBase;Acc:SPBPB2B2.08]	1.84453	26.9336	2.41289	340.829	2.92839	211.749	3.86808	7.14214	6.1761	5.72877	2.39527	193.171
SPBPB21E7.11	SPBPB21E7.11	Schizosaccharomyces pombe specific protein [Source:PomBase;Acc:SPBPB21E7.11]	3.79756	281.967	1.64395	59.0835	1.30447	55.7194	6.21431	5.16752	5.41665	5.59949	2.24866	132.257
SPNCRNA.1541	SPNCRNA.1541	intergenic RNA (predicted) [Source:PomBase;Acc:SPNCRNA.1541]	0.217004	5.18874	0.0530306	2.12545	0.0266218	2.54876	4.57959	5.3248	6.58105	5.49515	0.0988853	3.28765
SPNCRNA.1304	SPNCRNA.1304	intergenic RNA (predicted) [Source:PomBase;Acc:SPNCRNA.1304]	0.244129	16.7268	0.371214	14.8373	0.346083	11.5073	6.09838	5.32083	5.05528	5.4915	0.320475	14.3571
SPNCRNA.14	prl14	antisense RNA (predicted) [Source:PomBase;Acc:SPNCRNA.14]	0.244129	11.0602	0.45076	18.5364	0.212974	10.0184	5.50159	5.36186	5.55583	5.47309	0.302621	13.205
SPBC83.19c	SPBC83.19c	Schizosaccharomyces pombe specific protein [Source:PomBase;Acc:SPBC83.19c]	0.0542509	2.04819	0.132576	5.88587	0.0532435	2.75064	5.23855	5.47236	5.69102	5.46731	0.0800236	3.56157
SPBC3E7.01	fab1	1-phosphatidylinositol-3-phosphate 5-kinase Fab1 [Source:PomBase;Acc:SPBC3E7.01]	0.0271255	2.04819	0.0265153	1.12404	0.0266218	0.706587	6.23855	5.40572	4.73019	5.45816	0.0267542	1.29294
SPAC22H10.13	zym1	metallothionein Zym1 [Source:PomBase;Acc:SPAC22H10.13]	285.441	14704	22.3524	552.639	22.1227	1390.08	5.68687	4.62783	5.9735	5.4294	109.972	5548.89
SPBC3E7.02c	hsp16	heat shock protein Hsp16 [Source:PomBase;Acc:SPBC3E7.02c]	171.596	12295.5	84.5308	2401.93	104.224	4051.5	6.16297	4.82857	5.28069	5.42408	120.117	6249.64
SPAPB1A11.03	SPAPB1A11.03	cytochrome b2 (L-lactate cytochrome-c oxidoreductase) (predicted) [Source:PomBase;Acc:SPAPB1A11.03]	0.135627	0.921683	0.159092	19.497	0.106487	7.29299	2.76462	6.93725	6.09776	5.26654	0.133735	9.23721
SPBC16E9.16c	lsd90	Lsd90 protein [Source:PomBase;Acc:SPBC16E9.16c]	230.105	8491.26	27.1251	1334.29	31.6533	836.12	5.20561	5.6203	4.72328	5.18307	96.2946	3553.89
SPCC569.09	SPCC569.09	Schizosaccharomyces specific protein [Source:PomBase;Acc:SPCC569.09]	15.0818	2638.13	16.466	228.139	17.6769	280.01	7.45057	3.79235	3.98555	5.07616	16.4082	1048.76
SPBC12C2.14c	SPBC12C2.14c	dubious [Source:PomBase;Acc:SPBC12C2.14c]	0.29838	3.20882	0.0795459	4.5779	0.0532435	2.90205	3.42682	5.84676	5.76832	5.01397	0.143723	3.56293
SPNCRNA.1364	SPNCRNA.1364	intergenic RNA (predicted) [Source:PomBase;Acc:SPNCRNA.1364]	0.0813764	12.3574	0.132576	3.98523	0.45257	3.15441	7.24655	4.90977	2.80116	4.98582	0.222174	6.49901
SPBPB21E7.02c	SPBPB21E7.02c	phosphoglycerate mutase family [Source:PomBase;Acc:SPBPB21E7.02c]	1.19352	47.7569	0.715913	19.3335	0.559057	16.1001	5.32241	4.75517	4.84793	4.97517	0.82283	27.7301
SPNCRNA.940	SPNCRNA.940	intergenic RNA (predicted) [Source:PomBase;Acc:SPNCRNA.940]	2.22429	37.8914	0.45076	18.3525	0.45257	16.9329	4.09046	5.34747	5.22554	4.88782	1.04254	24.3923
SPNCRNA.324	SPNCRNA.324	non-coding RNA (predicted) [Source:PomBase;Acc:SPNCRNA.324]	0.461133	11.4698	0.318184	9.23755	0.186352	6.1574	4.63652	4.85958	5.04622	4.84744	0.32189	8.95493
SPNCRNA.770	SPNCRNA.770	antisense RNA (predicted) [Source:PomBase;Acc:SPNCRNA.770]	0.244129	4.98392	0.0265153	1.69628	0.0532435	0.908469	4.35156	5.9994	4.09276	4.81458	0.107963	2.52955
SPNCRNA.1659	SPNCRNA.1659	antisense RNA (predicted) [Source:PomBase;Acc:SPNCRNA.1659]	0.515384	2.59437	0.0795459	4.51659	0.0266218	2.01882	2.33166	5.8273	6.24476	4.80124	0.207184	3.04326
SPAC6B12.03c	bit2	HbrB family protein involved in TOR signaling Bit2 (predicted) [Source:PomBase;Acc:SPAC6B12.03c]	3.90607	93.8069	0.503791	18.3116	0.772031	18.6741	4.58591	5.18379	4.59623	4.78864	1.7273	43.5975
SPAC5H10.02c	hsp3102	glyoxylase III Hsp3102 [Source:PomBase;Acc:SPAC5H10.02c]	1.24777	22.53	0.397729	23.8909	0.851897	15.9992	4.17442	5.90853	4.23117	4.77138	0.832466	20.8067
SPNCRNA.1502	SPNCRNA.1502	intergenic RNA (predicted) [Source:PomBase;Acc:SPNCRNA.1502]	0.244129	7.68069	0.238638	4.27135	0.133109	3.33105	4.97552	4.1618	4.6453	4.59421	0.205292	5.09436
SPCC622.02	SPCC622.02	dubious [Source:PomBase;Acc:SPCC622.02]	0.434007	5.08633	0.397729	7.76608	0.133109	8.02481	3.55083	4.28733	5.91379	4.58398	0.321615	6.95907
SPNCRNA.1668	SPNCRNA.1668	antisense RNA (predicted) [Source:PomBase;Acc:SPNCRNA.1668]	1.95303	23.0421	0.291668	8.64488	0.266218	10.1698	3.56048	4.88945	5.25554	4.56849	0.836973	13.9523
SPCPB16A4.06c	SPCPB16A4.06c	Schizosaccharomyces specific protein [Source:PomBase;Acc:SPCPB16A4.06c]	9.03278	408.681	8.45838	166.828	9.58384	140.459	5.49966	4.30183	3.87341	4.5583	9.025	238.656
SPNCRNA.1122	SPNCRNA.1122	intergenic RNA (predicted) [Source:PomBase;Acc:SPNCRNA.1122]	3.49918	84.0097	1.2197	29.9199	1.65055	34.219	4.58547	4.6165	4.37378	4.52525	2.12315	49.3829
SPNCRNA.33	prl33	non-coding RNA, poly(A)-bearing (predicted) [Source:PomBase;Acc:SPNCRNA.33]	0.325505	2.59437	0.0530306	3.086	0.0532435	1.31223	2.99463	5.86277	4.62327	4.49356	0.143927	2.33087
SPBC19C7.04c	SPBC19C7.04c	conserved fungal protein [Source:PomBase;Acc:SPBC19C7.04c]	17.3874	237.214	55.6556	1820.08	64.3448	1327.45	3.77007	5.03133	4.36669	4.38937	45.7959	1128.25
SPBPB21E7.01c	eno102	enolase (predicted) [Source:PomBase;Acc:SPBPB21E7.01c]	17.4417	287.599	2.04168	43.4696	2.52907	57.8644	4.04345	4.41218	4.516	4.32388	7.33747	129.644
SPNCRNA.1378	SPNCRNA.1378	antisense RNA (predicted), possible alternative UTR [Source:PomBase;Acc:SPNCRNA.1378]	1.08502	71.2427	1.0341	12.2009	1.73042	17.917	6.03695	3.56055	3.37214	4.32321	1.28318	33.7869
SPAC19A8.16	prl65	conserved fungal protein [Source:PomBase;Acc:SPAC19A8.16]	10.1178	228.748	4.24245	122.725	4.17962	50.5967	4.49879	4.85438	3.5976	4.31693	6.17995	134.023
SPAC20G4.03c	hri1	eIF2 alpha kinase Hri1 [Source:PomBase;Acc:SPAC20G4.03c]	53.2744	672.112	36.6176	1030.01	40.7579	846.618	3.65719	4.81397	4.37656	4.28257	43.55	849.579
SPBC56F2.06	mug147	Schizosaccharomyces specific protein Mug147 [Source:PomBase;Acc:SPBC56F2.06]	5.7506	14.3373	0.530306	35.1313	0.692166	30.358	1.31799	6.04979	5.45482	4.2742	2.32436	26.6089
SPNCRNA.1463	SPNCRNA.1463	intergenic RNA (predicted) [Source:PomBase;Acc:SPNCRNA.1463]	2.19716	48.7127	4.42805	100.714	3.83354	54.4577	4.47058	4.50745	3.82839	4.26881	3.48625	67.9614
SPNCRNA.1526	SPNCRNA.1526	antisense RNA (predicted) [Source:PomBase;Acc:SPNCRNA.1526]	0.623886	14.0642	0.609852	18.2299	1.06487	9.33704	4.4946	4.9017	3.13229	4.1762	0.766203	13.877
SPNCRNA.455	SPNCRNA.455	non-coding RNA (predicted) [Source:PomBase;Acc:SPNCRNA.455]	0.0271255	0.853411	0.0265153	0.797045	0.0798653	0.47947	4.97552	4.90977	2.5858	4.15703	0.044502	0.709975
SPNCRNA.1227	SPNCRNA.1227	antisense RNA (predicted) [Source:PomBase;Acc:SPNCRNA.1227]	3.25505	47.4496	2.65153	48.3541	1.97001	38.938	3.86564	4.18874	4.3049	4.11976	2.62553	44.9139
SPBPB2B2.12c	gal10	UDP-glucose 4-epimerase/aldose 1-epimerase Gal10 [Source:PomBase;Acc:SPBPB2B2.12c]	1.11214	14.4738	0.928035	19.2517	0.878518	15.015	3.70203	4.37466	4.09519	4.05729	0.972899	16.2468
SPSNRNA.04	snu4	small nuclear RNA U4 [Source:PomBase;Acc:SPSNRNA.04]	0.108502	1.26305	0.0530306	3.24949	0.239596	1.53935	3.54112	5.93725	2.68365	4.054	0.133709	2.0173
SPBC354.12	gpd3	glyceraldehyde 3-phosphate dehydrogenase Gpd3 [Source:PomBase;Acc:SPBC354.12]	1630.81	28803.5	625.098	6304.08	660.167	16598.6	4.14258	3.33413	4.65209	4.04293	972.025	17235.4
SPNCRNA.869	SPNCRNA.869	intergenic RNA (predicted) [Source:PomBase;Acc:SPNCRNA.869]	1.19352	4.43773	0.371214	16.9423	0.532435	12.6933	1.8946	5.51224	4.57532	3.99405	0.699057	11.3578
SPAC22A12.17c	SPAC22A12.17c	short chain dehydrogenase (predicted) [Source:PomBase;Acc:SPAC22A12.17c]	27.8307	146.684	8.6705	364.761	9.77019	176.546	2.39796	5.39469	4.17551	3.98939	15.4238	229.33
SPNCRNA.1252	SPNCRNA.1252	antisense RNA (predicted) [Source:PomBase;Acc:SPNCRNA.1252]	0.569635	7.64656	0.662882	8.19526	0.346083	8.27716	3.7467	3.62797	4.57995	3.98487	0.5262	8.03966
SPAC27F1.10	SPAC27F1.10	Schizosaccharomyces pombe specific protein [Source:PomBase;Acc:SPAC27F1.10]	0.0813764	0.614456	0.0530306	0.797045	0.0266218	0.908469	2.91663	3.90977	5.09276	3.97305	0.0536762	0.773323
SPAC869.04	SPAC869.04	formamidase-like protein (predicted) [Source:PomBase;Acc:SPAC869.04]	0.0542509	0.614456	0.0265153	2.67725	0.186352	0.630881	3.50159	6.65779	1.75934	3.9729	0.0890395	1.30753
SPAC4H3.08	SPAC4H3.08	3-hydroxyacyl-CoA dehydrogenase (predicted) [Source:PomBase;Acc:SPAC4H3.08]	137.96	953.772	28.0797	583.907	27.5802	735.456	2.78939	4.37814	4.73694	3.96816	64.54	757.712
SPAC186.07c	SPAC186.07c	hydroxyacid dehydrogenase (predicted) [Source:PomBase;Acc:SPAC186.07c]	1.2749	5.56424	0.848489	38.3399	1.25122	23.6454	2.1258	5.49781	4.24015	3.95459	1.12487	22.5165
SPBC21.03c	SPBC21.03c	EVE domain (PUA-related) protein [Source:PomBase;Acc:SPBC21.03c]	0.0271255	0.921683	0.106061	2.10502	0.133109	0.681352	5.08655	4.31086	2.35579	3.91774	0.0887652	1.23602
SPBC119.03	cmt1	human COMT catechol O-methyltransferase homolog 1 [Source:PomBase;Acc:SPBC119.03]	208.649	3276.45	95.3225	1235.73	99.9914	1494.68	3.97298	3.6964	3.90189	3.85709	134.654	2002.29
SPCC794.16	SPCC794.16	dubious [Source:PomBase;Acc:SPCC794.16]	1.6004	60.3191	1.88259	20.3962	2.34272	16.9329	5.23611	3.43751	2.85357	3.8424	1.9419	32.5494
SPAC23C11.06c	SPAC23C11.06c	hydrolase (inferred_from_context) [Source:PomBase;Acc:SPAC23C11.06c]	1.08502	17.0341	0.875005	15.1643	1.30447	13.1223	3.97263	4.11524	3.33049	3.80612	1.08816	15.1069
SPBC1706.02c	wtf2		0.406882	9.79715	0.609852	7.19385	0.372705	3.40676	4.58968	3.56023	3.19229	3.78074	0.463146	6.79925
SPBC354.11c	SPBC354.11c	dubious [Source:PomBase;Acc:SPBC354.11c]	11.7724	184.029	12.3031	115.183	13.0447	224.341	3.96645	3.22684	4.10416	3.76582	12.3734	174.518
SPAPJ691.02	SPAPJ691.02	yippee-like protein [Source:PomBase;Acc:SPAPJ691.02]	10.7146	131.528	10.394	140.443	9.79681	144.522	3.61772	3.75617	3.88284	3.75224	10.3018	138.831
SPAC869.07c	mel1	alpha-galactosidase, melibiase [Source:PomBase;Acc:SPAC869.07c]	2.38704	56.5299	0.848489	10.1163	1.19798	9.26134	4.56572	3.57565	2.95062	3.69733	1.47784	25.3025
SPCC794.04c	SPCC794.04c	amino acid transmembrane transporter (predicted) [Source:PomBase;Acc:SPCC794.04c]	8.49027	384.103	13.9205	90.5566	17.0646	96.222	5.49954	2.70161	2.49536	3.5655	13.1585	190.294
SPBC3H7.08c	SPBC3H7.08c	conserved fungal protein [Source:PomBase;Acc:SPBC3H7.08c]	5.99473	171.604	6.94701	65.9095	7.02815	41.8653	4.83924	3.24602	2.57454	3.55327	6.65663	93.1262
SPAC3G6.07	SPAC3G6.07	dubious [Source:PomBase;Acc:SPAC3G6.07]	6.29311	93.3631	1.67046	17.3306	2.02325	20.9957	3.89101	3.375	3.37535	3.54712	3.32894	43.8965
SPCC191.04c	SPCC191.04c	Schizosaccharomyces pombe specific protein [Source:PomBase;Acc:SPCC191.04c]	3.36356	39.8372	1.75001	26.4251	1.81028	15.873	3.56606	3.91648	3.13229	3.53827	2.30795	27.3784
SPNCRNA.1462	SPNCRNA.1462	antisense RNA (predicted) [Source:PomBase;Acc:SPNCRNA.1462]	0.189878	2.01405	0.424245	5.2932	0.212974	2.47306	3.40695	3.64117	3.53754	3.52856	0.275699	3.2601
SPNCRNA.1595	SPNCRNA.1595	intergenic RNA (predicted) [Source:PomBase;Acc:SPNCRNA.1595]	1.51903	13.0742	2.06819	30.9213	1.97001	22.4846	3.10551	3.90216	3.51266	3.50678	1.85241	22.16
SPCC1906.04	wtf20	wtf element Wtf20 [Source:PomBase;Acc:SPCC1906.04]	4.50283	63.562	3.71214	38.5239	3.51407	34.5218	3.81926	3.37543	3.29629	3.49699	3.90968	45.5359
SPNCRNA.577	SPNCRNA.577	antisense RNA (predicted) [Source:PomBase;Acc:SPNCRNA.577]	0.0271255	0.204819	0.0795459	0.776608	0.0266218	0.47947	2.91663	3.28733	4.17076	3.45824	0.044431	0.486966
SPBP4G3.03	fub2	PI31 proteasome regulator Fub2 (predicted) [Source:PomBase;Acc:SPBP4G3.03]	0.705262	18.8433	1.06061	4.92533	0.985006	9.84175	4.73975	2.21532	3.32071	3.42526	0.91696	11.2035
SPNCRNA.1303	SPNCRNA.1303	intergenic RNA (predicted) [Source:PomBase;Acc:SPNCRNA.1303]	0.406882	5.39355	0.875005	8.78794	0.638923	5.82934	3.72855	3.32816	3.18962	3.41545	0.64027	6.67028
SPNCRNA.258	SPNCRNA.258	non-coding RNA (predicted) [Source:PomBase;Acc:SPNCRNA.258]	0.0271255	0.47791	0.0795459	0.470052	0.0266218	0.302823	4.13902	2.56296	3.5078	3.40326	0.044431	0.416928
SPNCRNA.813	SPNCRNA.813	antisense RNA (predicted) [Source:PomBase;Acc:SPNCRNA.813]	1.13927	4.06223	0.318184	5.08883	0.212974	4.34046	1.83416	3.9994	4.3491	3.39422	0.556809	4.49718
SPCC338.12	pbi2	proteinase B inhibitor Pbi2 [Source:PomBase;Acc:SPCC338.12]	168.069	1951.2	42.9548	462.061	46.2154	429.857	3.53724	3.42719	3.21741	3.39395	85.7465	947.707
SPCC330.06c	pmp20	thioredoxin peroxidase Pmp20 [Source:PomBase;Acc:SPCC330.06c]	545.357	6299.16	372.354	3375.71	373.157	4039.76	3.52989	3.18044	3.43641	3.38225	430.29	4571.54
SPNCRNA.1472	SPNCRNA.1472	intergenic RNA (predicted) [Source:PomBase;Acc:SPNCRNA.1472]	0.89514	16.761	2.06819	17.5963	2.10312	14.6112	4.22685	3.08883	2.79647	3.37072	1.68882	16.3228
SPNCRNA.1480	SPNCRNA.1480	antisense RNA (predicted) [Source:PomBase;Acc:SPNCRNA.1480]	4.2587	15.4638	1.08713	24.6062	1.27785	16.6048	1.86041	4.50043	3.69982	3.35355	2.20789	18.8916
SPNCRNA.1445	SPNCRNA.1445	antisense RNA (predicted) [Source:PomBase;Acc:SPNCRNA.1445]	0.352631	2.5261	0.159092	1.08316	0.0266218	0.580411	2.84068	2.76732	4.4464	3.35146	0.179448	1.39656
SPNCRNA.1394	SPNCRNA.1394	intergenic RNA (predicted) [Source:PomBase;Acc:SPNCRNA.1394]	1.7089	9.69474	0.715913	8.09308	0.292839	4.76946	2.50413	3.49883	4.02564	3.34287	0.905885	7.51909
SPAC9E9.09c	atd1	aldehyde dehydrogenase (predicted) [Source:PomBase;Acc:SPAC9E9.09c]	413.094	2504.45	92.9891	1143.92	87.6389	1196.08	2.59995	3.62078	3.77059	3.33044	197.907	1614.82
SPNCRNA.385	SPNCRNA.385	non-coding RNA (predicted) [Source:PomBase;Acc:SPNCRNA.385]	0.108502	1.63855	0.662882	4.80271	0.346083	3.20488	3.91663	2.85702	3.21108	3.32824	0.372489	3.21538
SPAC869.08	pcm2	protein-L-isoaspartate O-methyltransferase Pcm2 (predicted) [Source:PomBase;Acc:SPAC869.08]	2.7668	44.2408	1.82956	19.3948	2.12974	12.2643	3.99909	3.4061	2.52572	3.3103	2.24203	25.3
SPAPB1A11.02	SPAPB1A11.02	esterase/lipase (predicted) [Source:PomBase;Acc:SPAPB1A11.02]	3.74331	21.0622	4.08336	42.9383	3.72705	61.2964	2.49227	3.39444	4.0397	3.3088	3.85124	41.7656
SPCC576.16c	wtf22		5.28946	42.7047	3.34093	31.187	1.75704	21.6771	3.0132	3.22262	3.62495	3.28693	3.46248	31.8562
SPAC15E1.02c	SPAC15E1.02c	DUF1761 family protein [Source:PomBase;Acc:SPAC15E1.02c]	44.8655	1028.63	35.7426	204.779	34.4486	230.903	4.51898	2.51835	2.74477	3.2607	38.3522	488.105
SPAC637.03	SPAC637.03	conserved fungal protein [Source:PomBase;Acc:SPAC637.03]	312.729	1909.9	49.6366	535.676	49.836	665.731	2.61051	3.43188	3.73968	3.26069	137.401	1037.1
SPCPB1C11.02	SPCPB1C11.02	amino acid permease (predicted) [Source:PomBase;Acc:SPCPB1C11.02]	20.1	136.341	15.2728	185.323	16.3191	172.66	2.76195	3.60101	3.40329	3.25542	17.2306	164.775
SPAC2F7.06c	pol4	DNA polymerase X family [Source:PomBase;Acc:SPAC2F7.06c]	0.352631	2.21887	0.185607	2.04371	0.133109	1.66553	2.65359	3.46086	3.6453	3.25325	0.223782	1.97603
SPNCRNA.103	sme2	meiRNA sme2 [Source:PomBase;Acc:SPNCRNA.103]	14.5664	158.7	3.23487	39.6479	3.59394	21.45	3.44559	3.61547	2.57734	3.2128	7.13173	73.266
SPNCRNA.649	SPNCRNA.649	antisense RNA (predicted) [Source:PomBase;Acc:SPNCRNA.649]	0.59676	6.45178	0.503791	3.76042	0.425948	3.88623	3.43448	2.9	3.18962	3.1747	0.508833	4.69948
SPNCRNA.1223	SPNCRNA.1223	antisense RNA (predicted) [Source:PomBase;Acc:SPNCRNA.1223]	0.406882	7.23692	0.371214	3.04512	0.425948	2.145	4.15269	3.03618	2.33223	3.1737	0.401348	4.14235
SPCC16A11.15c	SPCC16A11.15c	Schizosaccharomyces specific protein [Source:PomBase;Acc:SPCC16A11.15c]	43.4279	550.245	28.7426	278.68	29.7365	176.571	3.66338	3.27735	2.56994	3.17022	33.969	335.165
SPBC1271.06c	mug96	Schizosaccharomyces pombe specific protein [Source:PomBase;Acc:SPBC1271.06c]	0.0271255	0.102409	0.185607	1.16491	0.0266218	0.782293	1.91663	2.6499	4.87703	3.14785	0.0797848	0.683205
SPNCRNA.1111	SPNCRNA.1111	intergenic RNA (predicted) [Source:PomBase;Acc:SPNCRNA.1111]	0.217004	1.29718	0.265153	2.49332	0.212974	2.54876	2.57959	3.23317	3.58105	3.13127	0.23171	2.11309
SPNCRNA.989	SPNCRNA.989	intergenic RNA (predicted) [Source:PomBase;Acc:SPNCRNA.989]	2.54979	24.5782	2.91668	29.9607	3.19461	21.6771	3.26893	3.36067	2.76246	3.13069	2.88703	25.4053
SPAC15A10.10	mde6	Muskelin homolog (predicted) [Source:PomBase;Acc:SPAC15A10.10]	15.8955	80.1865	6.04549	76.5777	6.22949	64.4256	2.33474	3.66299	3.37045	3.12273	9.39017	73.7299
SPBC660.06	wwm2	WW domain containing conserved fungal protein [Source:PomBase;Acc:SPBC660.06]	202.6	2176.61	124.277	1003.95	123.365	923.812	3.42537	3.01405	2.90466	3.1147	150.081	1368.12
SPNCRNA.205	SPNCRNA.205	non-coding RNA (predicted) [Source:PomBase;Acc:SPNCRNA.205]	0.786638	11.5722	1.08713	7.6639	0.798653	4.7947	3.87882	2.81756	2.5858	3.09406	0.890806	8.01028
SPAC32A11.02c	SPAC32A11.02c	conserved fungal protein [Source:PomBase;Acc:SPAC32A11.02c]	121.848	1315.34	64.4587	544.709	69.2965	468.038	3.43229	3.07904	2.75577	3.08903	85.2009	776.031
SPBC1683.07	mal1	maltase alpha-glucosidase Mal1 [Source:PomBase;Acc:SPBC1683.07]	16.3295	209.427	15.1402	76.3529	14.4024	136.069	3.68089	2.33429	3.23995	3.08505	15.2907	140.616
SPCC1442.02	glm2	central kinetochore associated family protein (predicted) [Source:PomBase;Acc:SPCC1442.02]	52.5149	294.324	50.7238	597.477	48.638	448.153	2.48661	3.55815	3.20384	3.08286	50.6255	446.652
SPAC3A11.10c	dpe1	dipeptidyl peptidase (predicted) [Source:PomBase;Acc:SPAC3A11.10c]	198.151	2212.89	122.686	760.872	120.783	1048.15	3.48126	2.63268	3.11735	3.0771	147.207	1340.64
SPBC18H10.05	SPBC18H10.05	WD repeat protein, human WDR44 family [Source:PomBase;Acc:SPBC18H10.05]	34.2866	245.543	39.879	390.103	38.921	328.664	2.84026	3.29015	3.07799	3.06947	37.6955	321.437
SPNCRNA.1505	SPNCRNA.1505	antisense RNA (predicted) [Source:PomBase;Acc:SPNCRNA.1505]	0.868015	1.33132	0.424245	10.9543	0.292839	4.26476	0.617067	4.69045	3.86428	3.05727	0.528366	5.51678
SPNCRNA.1255	SPNCRNA.1255	intergenic RNA (predicted) [Source:PomBase;Acc:SPNCRNA.1255]	6.02185	50.1805	0.795459	3.35168	0.319461	4.8704	3.05885	2.07502	3.93033	3.0214	2.37892	19.4675
SPNCRNA.1515	SPNCRNA.1515	antisense RNA (predicted) [Source:PomBase;Acc:SPNCRNA.1515]	0.108502	0.785138	0.45076	2.84075	0.0798653	0.933704	2.85523	2.65584	3.54733	3.01946	0.213042	1.51986
SPNCRNA.1482	SPNCRNA.1482	intergenic RNA (predicted) [Source:PomBase;Acc:SPNCRNA.1482]	4.99108	9.48992	1.51137	26.2616	0.878518	14.157	0.927043	4.11903	4.0103	3.01879	2.46032	16.6362
SPNCRNA.1039	SPNCRNA.1039	intergenic RNA (predicted) [Source:PomBase;Acc:SPNCRNA.1039]	5.9676	16.522	1.5644	27.9375	1.73042	17.9675	1.46917	4.15852	3.3762	3.00129	3.08747	20.809
SPNCRNA.717	SPNCRNA.717	intergenic RNA (predicted) [Source:PomBase;Acc:SPNCRNA.717]	1.84453	17.6485	1.2197	11.2608	1.11811	6.0817	3.25822	3.20671	2.44341	2.96945	1.39412	11.6637
SPAC4A8.04	isp6	vacuolar serine protease Isp6 [Source:PomBase;Acc:SPAC4A8.04]	208.947	2481.31	142.44	821.386	157.601	1101.44	3.56989	2.5277	2.80505	2.96755	169.663	1468.05
SPNCRNA.279	SPNCRNA.279	non-coding RNA (predicted) [Source:PomBase;Acc:SPNCRNA.279]	3.41781	25.9095	2.09471	18.2299	2.71542	19.0526	2.92234	3.12148	2.81074	2.95152	2.74265	21.064
SPNCRNA.243	SPNCRNA.243	non-coding RNA (predicted) [Source:PomBase;Acc:SPNCRNA.243]	0.0542509	3.14055	0.556821	1.1036	0.399327	1.56459	5.85523	0.986933	1.97014	2.93743	0.3368	1.93625
SPNCRNA.679	SPNCRNA.679	intergenic RNA (predicted) [Source:PomBase;Acc:SPNCRNA.679]	15.2174	80.3913	13.5493	129.285	13.8699	123.224	2.40132	3.25426	3.15125	2.93561	14.2122	110.967
SPNCRNA.737	SPNCRNA.737	intergenic RNA (predicted) [Source:PomBase;Acc:SPNCRNA.737]	0.0542509	0.102409	0.0265153	0.551801	0.0266218	0.302823	0.916627	4.37925	3.5078	2.93456	0.035796	0.319011
SPNCRNA.680	SPNCRNA.680	intergenic RNA (predicted), possible alternative UTR [Source:PomBase;Acc:SPNCRNA.680]	58.2112	190.003	21.5039	298.769	26.3556	257.93	1.70666	3.79636	3.2908	2.93127	35.3569	248.901
SPCC1393.12	SPCC1393.12	Schizosaccharomyces specific protein [Source:PomBase;Acc:SPCC1393.12]	109.804	1225.74	49.6366	352.458	51.0339	284.679	3.48065	2.82797	2.47981	2.92948	70.1581	620.958
SPAC977.16c	dak2	dihydroxyacetone kinase Dak2 [Source:PomBase;Acc:SPAC977.16c]	17.306	240.081	40.5419	220.884	40.3054	234.309	3.79418	2.4458	2.53937	2.92645	32.7178	231.758
SPAP8A3.04c	hsp9	heat shock protein Hsp9 [Source:PomBase;Acc:SPAP8A3.04c]	1477.66	14664.6	602.189	4692.98	617.598	3508.05	3.31095	2.96222	2.50593	2.92637	899.149	7621.87
SPAC29A4.17c	fun14	mitochondrial FUN14 family protein involved in mitophagy [Source:PomBase;Acc:SPAC29A4.17c]	17.1704	87.1161	7.05307	62.7826	5.96328	57.9401	2.34302	3.15404	3.28039	2.92581	10.0623	69.2796
SPCC622.11	lmb1	LMBR1-like membrane protein [Source:PomBase;Acc:SPCC622.11]	46.2218	266.742	41.523	406.554	45.3901	350.392	2.5288	3.29147	2.94852	2.92293	44.3783	341.229
SPMIT.06	cob1-I1	mitochondrial DNA binding endonuclease (predicted) [Source:PomBase;Acc:SPMIT.06]	3.14655	106.471	1.24622	4.5779	0.825275	2.67494	5.08055	1.87713	1.69656	2.88475	1.73935	37.9081
SPNCRNA.913	SPNCRNA.913	antisense RNA (predicted) [Source:PomBase;Acc:SPNCRNA.913]	0.705262	0.648592	0.106061	3.76042	0.0798653	0.95894	-0.120848	5.14792	3.5858	2.87096	0.297063	1.78932
SPMIT.10	atp9	F0-ATPase subunit 9 (predicted) [Source:PomBase;Acc:SPMIT.10]	0.271255	6.89556	0.0530306	0.245245	0.0532435	0.176647	4.66795	2.20933	1.73019	2.86915	0.125843	2.43915
SPAPJ695.01c	SPAPJ695.01c	S. pombe specific UPF0321 family protein 3 [Source:PomBase;Acc:SPAPJ695.01c]	5.72347	42.2609	1.96213	10.9338	1.49082	13.8794	2.88436	2.4783	3.21877	2.86048	3.05881	22.358
SPNCRNA.1160	SPNCRNA.1160	antisense RNA (predicted) [Source:PomBase;Acc:SPNCRNA.1160]	0.786638	6.04215	1.00758	7.21428	1.30447	9.03422	2.94129	2.83996	2.79194	2.85773	1.0329	7.43022
SPCC1739.08c	SPCC1739.08c	short chain dehydrogenase (predicted) [Source:PomBase;Acc:SPCC1739.08c]	2.41417	13.7228	2.81062	25.6689	3.03488	22.1818	2.50698	3.19106	2.86966	2.8559	2.75322	20.5245
SPNCRNA.1229	SPNCRNA.1229	antisense RNA (predicted) [Source:PomBase;Acc:SPNCRNA.1229]	0.976516	9.96783	0.90152	4.82315	0.958384	6.53593	3.35156	2.41954	2.76972	2.84694	0.945473	7.10897
SPNCRNA.620	SPNCRNA.620	antisense RNA (predicted) [Source:PomBase;Acc:SPNCRNA.620]	0.0813764	0.546183	0.265153	2.47288	0.212974	1.23653	2.7467	3.2213	2.53754	2.83518	0.186501	1.41853
SPNCRNA.217	SPNCRNA.217	non-coding RNA (predicted) [Source:PomBase;Acc:SPNCRNA.217]	1.16639	17.8875	0.503791	5.62019	1.38433	2.92729	3.93882	3.47972	1.08038	2.83297	1.01817	8.81166
SPNCRNA.738	SPNCRNA.738	intergenic RNA (predicted) [Source:PomBase;Acc:SPNCRNA.738]	9.22266	74.4174	5.78033	46.1673	5.9899	33.4619	3.01239	2.99765	2.48192	2.83065	6.99763	51.3489
SPAC26H5.08c	bgl2	glucan beta-glucosidase Bgl2 (predicted) [Source:PomBase;Acc:SPAC26H5.08c]	87.8594	997.876	131.542	581.557	138.54	965.526	3.50559	2.14439	2.80102	2.817	119.314	848.32
SPAC3G9.11c	pdc201	pyruvate decarboxylase (predicted) [Source:PomBase;Acc:SPAC3G9.11c]	25.6336	194.748	28.2918	288.837	30.4819	136.624	2.9255	3.3518	2.16418	2.81383	28.1358	206.736
SPNCRNA.980	SPNCRNA.980	antisense RNA (predicted) [Source:PomBase;Acc:SPNCRNA.980]	0.244129	0.170682	0.106061	1.30797	0.0266218	1.05988	-0.516333	3.62436	5.31515	2.80773	0.125604	0.846178
SPCC191.01	SPCC191.01	Schizosaccharomyces specific protein [Source:PomBase;Acc:SPCC191.01]	31.0315	445.788	51.7048	244.632	57.3965	282.66	3.84455	2.24224	2.30003	2.79561	46.711	324.36
SPCC4G3.03	SPCC4G3.03	WD40/YVTN repeat-like protein [Source:PomBase;Acc:SPCC4G3.03]	13.0473	86.8772	8.6705	70.283	9.79681	60.5394	2.73522	3.01899	2.62749	2.7939	10.5049	72.5665
SPBC1773.03c	SPBC1773.03c	aminotransferase class-III, possible transaminase, unknown specificity [Source:PomBase;Acc:SPBC1773.03c]	44.3501	245.475	42.2124	399.218	47.3868	298.028	2.46857	3.24144	2.65289	2.78763	44.6497	314.24
SPNCRNA.1366	nam2	intergenic RNA (predicted) [Source:PomBase;Acc:SPNCRNA.1366]	9.87367	153.511	13.3107	70.0378	13.231	52.3884	3.95862	2.39555	1.98532	2.77983	12.1385	91.9792
SPNCRNA.1481	SPNCRNA.1481	antisense RNA (predicted), possible alternative UTR [Source:PomBase;Acc:SPNCRNA.1481]	0.244129	3.07228	0.689398	4.23047	0.585679	2.44782	3.65359	2.61741	2.06332	2.77811	0.506402	3.25019
SPNCRNA.1015	SPNCRNA.1015	antisense RNA (predicted) [Source:PomBase;Acc:SPNCRNA.1015]	1.3834	9.45579	1.51137	11.0156	1.41095	8.93328	2.77298	2.86561	2.66252	2.76704	1.43524	9.80155
SPNCRNA.1572	SPNCRNA.1572	intergenic RNA (predicted), possible alternative UTR [Source:PomBase;Acc:SPNCRNA.1572]	5.20809	55.1645	1.32576	7.17341	1.14474	6.28358	3.40491	2.43583	2.45657	2.76577	2.55953	22.8738
SPNCRNA.1071	SPNCRNA.1071	intergenic RNA (predicted), possible alternative UTR [Source:PomBase;Acc:SPNCRNA.1071]	5.9676	21.3011	2.12122	29.0615	2.34272	14.6617	1.83571	3.77614	2.6458	2.75255	3.47718	21.6748
SPAC922.09	SPAC922.09	dubious [Source:PomBase;Acc:SPAC922.09]	1.7089	24.4075	2.06819	8.82881	1.97001	9.63987	3.83618	2.09385	2.29081	2.74028	1.9157	14.2921
SPNCRNA.1435	SPNCRNA.1435	antisense RNA (predicted) [Source:PomBase;Acc:SPNCRNA.1435]	3.85181	17.7509	1.67046	14.8373	2.28947	16.4534	2.20429	3.15091	2.8453	2.7335	2.60392	16.3472
SPNCRNA.1323	SPNCRNA.1323	antisense RNA (predicted) [Source:PomBase;Acc:SPNCRNA.1323]	0.0542509	0.238955	0.132576	1.00142	0.0532435	0.454235	2.13902	2.91714	3.09276	2.71631	0.0800236	0.564868
SPBC1685.05	htr11	serine protease (predicted) [Source:PomBase;Acc:SPBC1685.05]	45.7878	436.775	39.9851	218.063	39.6931	214.323	3.25386	2.44721	2.43283	2.7113	41.822	289.721
SPNCRNA.1560	SPNCRNA.1560	antisense RNA (predicted) [Source:PomBase;Acc:SPNCRNA.1560]	8.89715	46.9376	8.03413	73.1851	8.35924	48.704	2.39933	3.18734	2.5426	2.70975	8.43017	56.2756
SPCC1682.04	cdc31	centrin [Source:PomBase;Acc:SPCC1682.04]	0.108502	0.273091	0.0795459	1.02185	0.0266218	0.227117	1.33166	3.68326	3.09276	2.70256	0.0715565	0.507354
SPCC594.03	SPCC594.03	Schizosaccharomyces pombe specific protein [Source:PomBase;Acc:SPCC594.03]	1.4919	9.48992	1.43183	9.33974	1.27785	8.40334	2.66925	2.70553	2.71725	2.69734	1.40052	9.07767
SPAC25G10.04c	rec10	meiotic recombination protein Rec10 [Source:PomBase;Acc:SPAC25G10.04c]	17.1162	156.14	16.9963	81.7482	18.5021	114.947	3.18941	2.26597	2.6352	2.69686	17.5382	117.612
SPNCRNA.952	SPNCRNA.952	antisense RNA (predicted), possible alternative UTR [Source:PomBase;Acc:SPNCRNA.952]	0.461133	2.76505	0.132576	1.45103	0.292839	1.21129	2.58405	3.45218	2.04837	2.69487	0.295516	1.80912
SPNCRNA.1467	SPNCRNA.1467	antisense RNA (predicted), possible alternative UTR [Source:PomBase;Acc:SPNCRNA.1467]	0.678136	3.44778	0.795459	4.04654	0.266218	2.70017	2.34602	2.34683	3.34237	2.67841	0.579938	3.39816
SPNCRNA.1478	SPNCRNA.1478	antisense RNA (predicted) [Source:PomBase;Acc:SPNCRNA.1478]	0.217004	0.751001	0.212122	1.57365	0.133109	1.31223	1.7911	2.89115	3.30135	2.6612	0.187412	1.2123
SPBC365.11	grp2	GRIP domain protein (predicted) [Source:PomBase;Acc:SPBC365.11]	0.0542509	0.273091	0.0265153	0.0817482	0.0266218	0.428999	2.33166	1.62436	4.0103	2.65544	0.035796	0.26128
SPNCRNA.1523	SPNCRNA.1523	antisense RNA (predicted), possible alternative UTR [Source:PomBase;Acc:SPNCRNA.1523]	0.271255	1.33132	0.0795459	0.797045	0.159731	0.782293	2.29514	3.3248	2.29207	2.63734	0.170177	0.97022
SPBC119.05c	lsb1	Wiskott-Aldrich syndrome homolog binding protein Lsb1 (predicted) [Source:PomBase;Acc:SPBC119.05c]	83.4379	550.928	106.273	591.326	106.94	699.244	2.72309	2.47617	2.709	2.63609	98.8836	613.832
SPNCRNA.1186	SPNCRNA.1186	intergenic RNA (predicted), possible alternative UTR [Source:PomBase;Acc:SPNCRNA.1186]	1.43765	6.2811	0.318184	2.69769	0.292839	1.84217	2.12731	3.08379	2.65323	2.62144	0.682891	3.60699
SPNCRNA.1063	SPNCRNA.1063	intergenic RNA (predicted), possible alternative UTR [Source:PomBase;Acc:SPNCRNA.1063]	1.51903	11.2992	4.5076	22.2968	3.27448	20.7181	2.895	2.30641	2.66156	2.62099	3.10037	18.1047
SPAC869.02c	yhb1	nitric oxide dioxygenase (predicted) [Source:PomBase;Acc:SPAC869.02c]	202.437	3470.89	221.217	455.46	236.534	1559.06	4.09976	1.04186	2.72055	2.62072	220.063	1828.47
SPBC106.09	cut4	anaphase-promoting complex, platform subcomplex scaffold subunit Apc1 [Source:PomBase;Acc:SPBC106.09]	60.0015	497.368	59.792	345.018	64.2916	312.438	3.05124	2.52865	2.28087	2.62025	61.3617	384.941
SPNCRNA.987	SPNCRNA.987	antisense RNA (predicted) [Source:PomBase;Acc:SPNCRNA.987]	1.62753	15.9758	1.3788	4.80271	0.958384	6.33405	3.29514	1.80044	2.72445	2.60668	1.32157	9.03753
SPBC15C4.06c	SPBC15C4.06c	ubiquitin-protein ligase E3 (predicted) [Source:PomBase;Acc:SPBC15C4.06c]	27.0983	136.819	19.0115	146.595	22.3889	128.321	2.33599	2.94689	2.5189	2.6006	22.8329	137.245
SPBC12C2.03c	SPBC12C2.03c	methionine synthase reductase (predicted) [Source:PomBase;Acc:SPBC12C2.03c]	39.4947	262.85	76.1784	530.853	77.8687	358.189	2.73451	2.80086	2.20161	2.57899	64.5139	383.964
SPRRNA.02	rns	15S rRNA [Source:PomBase;Acc:SPRRNA.02]	16.4923	311.666	3.15532	12.1805	1.8369	5.27417	4.24014	1.94871	1.52167	2.57017	7.1615	109.707
SPNCRNA.1362	SPNCRNA.1362	antisense RNA (predicted) [Source:PomBase;Acc:SPNCRNA.1362]	0.0542509	2.6285	0.159092	0.34743	0.319461	0.630881	5.59845	1.12686	0.981728	2.56901	0.177601	1.20227
SPNCRNA.1283	SPNCRNA.1283	antisense RNA (predicted) [Source:PomBase;Acc:SPNCRNA.1283]	0.406882	1.63855	0.371214	2.18677	0.106487	0.908469	2.00974	2.55847	3.09276	2.55366	0.294861	1.57793
SPBPB21E7.06	SPBPB21E7.06		0.271255	1.63855	0.318184	1.24666	0.266218	2.27117	2.5947	1.97014	3.09276	2.55253	0.285219	1.71879
SPBC19F8.07	mcs6	TFIIH associated cyclin-dependent protein kinase Mcs6 [Source:PomBase;Acc:SPBC19F8.07]	128.52	627.291	100.175	595.618	101.562	704.291	2.28714	2.57187	2.79381	2.55094	110.086	642.4
SPNCRNA.1564	SPNCRNA.1564	antisense RNA (predicted) [Source:PomBase;Acc:SPNCRNA.1564]	0.434007	2.83332	0.0530306	0.858357	0.212974	0.403764	2.7067	4.01668	0.922834	2.54874	0.233337	1.36515
SPNCRNA.810	SPNCRNA.810	intergenic RNA (predicted) [Source:PomBase;Acc:SPNCRNA.810]	8.76152	85.5459	6.25761	27.8966	6.33598	29.071	3.28744	2.15641	2.19794	2.54726	7.11837	47.5045
SPAC19G12.09	SPAC19G12.09	NADH/NADPH dependent indole-3-acetaldehyde reductase [Source:PomBase;Acc:SPAC19G12.09]	228.152	1369.62	83.6292	460.243	92.1113	555.605	2.58571	2.46032	2.59261	2.54621	134.631	795.156
SPNCRNA.58	prl58	non-coding RNA, poly(A)-bearing (predicted) [Source:PomBase;Acc:SPNCRNA.58]	17.7672	164.538	16.2804	84.732	17.7567	72.9804	3.21113	2.37977	2.03914	2.54335	17.2681	107.417
SPBC106.02c	srx1	sulfiredoxin [Source:PomBase;Acc:SPBC106.02c]	11.881	76.4314	5.46215	33.3124	5.138	25.8157	2.68552	2.60852	2.32897	2.541	7.4937	45.1865
SPNCRNA.870	SPNCRNA.870	antisense RNA (predicted) [Source:PomBase;Acc:SPNCRNA.870]	0.244129	0.47791	0.159092	1.12404	0.0798653	1.13559	0.969094	2.82076	3.82972	2.53986	0.161029	0.912512
SPNCRNA.1187	SPNCRNA.1187	intergenic RNA (predicted), possible alternative UTR [Source:PomBase;Acc:SPNCRNA.1187]	3.22793	17.3072	1.00758	8.37919	1.4642	6.43499	2.42269	3.05592	2.13583	2.53814	1.8999	10.7071
SPNCRNA.516	SPNCRNA.516	non-coding RNA (predicted) [Source:PomBase;Acc:SPNCRNA.516]	0.922266	2.15059	0.371214	6.06981	0.505814	2.54876	1.22148	4.03133	2.33312	2.52864	0.599764	3.58972
SPNCRNA.603	SPNCRNA.603	intergenic RNA (predicted) [Source:PomBase;Acc:SPNCRNA.603]	0.59676	3.48191	0.106061	1.22622	0.159731	0.454235	2.54466	3.53125	1.5078	2.5279	0.287517	1.72079
SPAC4G8.13c	prz1	calcineurin responsive transcription factor Prz1 [Source:PomBase;Acc:SPAC4G8.13c]	122.824	807.565	169.221	855.863	178.552	1007.34	2.71699	2.33847	2.49613	2.5172	156.866	890.256
SPNCRNA.1553	SPNCRNA.1553	intergenic RNA (predicted) [Source:PomBase;Acc:SPNCRNA.1553]	4.04169	16.0441	4.82578	39.1778	4.5257	26.0428	1.98901	3.0212	2.52467	2.51163	4.46439	27.0882
SPNCRNA.253	SPNCRNA.253	non-coding RNA (predicted) [Source:PomBase;Acc:SPNCRNA.253]	0.759513	5.83733	1.11364	5.04795	0.665544	3.53294	2.94216	2.18041	2.40826	2.51028	0.846233	4.80607
SPBC23G7.17c	mat1-Mi	mating-type M-specific polypeptide Mm/Mi [Source:PomBase;Acc:SPBC23G7.17c]	0.406882	5.73492	0.556821	1.55322	0.532435	2.49829	3.81709	1.47997	2.23026	2.50911	0.498713	3.26214
SPBC16E9.20	SPBC16E9.20	dubious [Source:PomBase;Acc:SPBC16E9.20]	0.922266	6.17869	0.397729	3.24949	0.772031	2.59923	2.74405	3.03036	1.75135	2.50859	0.697342	4.00914
SPNCRNA.1315	SPNCRNA.1315	intergenic RNA (predicted) [Source:PomBase;Acc:SPNCRNA.1315]	0.488258	4.4036	0.291668	1.36928	0.585679	2.54876	3.17297	2.23102	2.12161	2.50853	0.455202	2.77388
SPNCRNA.753	SPNCRNA.753	intergenic RNA (predicted) [Source:PomBase;Acc:SPNCRNA.753]	0.840889	6.89556	0.556821	2.86119	0.638923	2.72541	3.03568	2.36133	2.09276	2.49659	0.678878	4.16072
SPAC869.03c	SPAC869.03c	urea transmembrane transporter (predicted) [Source:PomBase;Acc:SPAC869.03c]	0.108502	0.512046	0.424245	3.73998	0.292839	1.26176	2.23855	3.14006	2.10726	2.49529	0.275195	1.83793
SPNCRNA.1604	SPNCRNA.1604	intergenic RNA (predicted) [Source:PomBase;Acc:SPNCRNA.1604]	2.17004	8.12447	0.238638	2.63638	0.45257	1.94311	1.90455	3.46567	2.10216	2.49079	0.953748	4.23465
SPBC119.04	mei3	meiosis inducing protein Mei3 [Source:PomBase;Acc:SPBC119.04]	1.03077	1.57028	1.0341	8.56313	0.532435	7.46964	0.607299	3.04977	3.81036	2.48914	0.865766	5.86768
SPNCRNA.1258	SPNCRNA.1258	intergenic RNA (predicted), possible alternative UTR [Source:PomBase;Acc:SPNCRNA.1258]	2.68542	15.259	1.35228	9.13537	1.41095	6.46023	2.50644	2.75607	2.19491	2.48581	1.81622	10.2849
SPCC1739.06c	met1	uroporphyrin methyltransferase (predicted) [Source:PomBase;Acc:SPCC1739.06c]	147.318	736.118	216.763	1546.06	217.074	1056.22	2.321	2.83441	2.28265	2.47936	193.718	1112.8
SPBC800.14c	SPBC800.14c	DUF1772 family protein [Source:PomBase;Acc:SPBC800.14c]	39.6845	193.792	21.7691	125.034	21.5636	131.249	2.28786	2.52197	2.60563	2.47182	27.6724	150.025
SPNCRNA.1549	SPNCRNA.1549	intergenic RNA (predicted) [Source:PomBase;Acc:SPNCRNA.1549]	0.379756	5.9056	0.371214	1.38972	0.292839	0.857999	3.95894	1.90447	1.55087	2.47142	0.347937	2.71777
SPNCRNA.1326	fbp1-ot2	intergenic RNA (predicted) [Source:PomBase;Acc:SPNCRNA.1326]	0.759513	1.67268	0.106061	2.43201	0.319461	1.05988	1.13902	4.51918	1.73019	2.4628	0.395012	1.72153
SPAC22F8.03c	SPAC22F8.03c	Schizosaccharomyces pombe specific protein [Source:PomBase;Acc:SPAC22F8.03c]	0.0813764	0.921683	0.0530306	0.674423	0.372705	0.428999	3.50159	3.66876	0.202942	2.45776	0.169037	0.675035
SPNCRNA.1289	SPNCRNA.1289	antisense RNA (predicted) [Source:PomBase;Acc:SPNCRNA.1289]	0.0271255	0.307228	0.106061	0.245245	0.0532435	0.328058	3.50159	1.20933	2.62327	2.44473	0.0621434	0.29351
SPAC1006.01	psp3	vacuolar serine protease Psp3 (predicted) [Source:PomBase;Acc:SPAC1006.01]	228.125	1890.3	181.656	680.37	186.965	946.928	3.05072	1.90511	2.34049	2.43211	198.915	1172.53
SPNCRNA.1479	SPNCRNA.1479	intergenic RNA (predicted), possible alternative UTR [Source:PomBase;Acc:SPNCRNA.1479]	7.6765	53.048	5.09094	25.0763	5.45746	24.9577	2.78878	2.30032	2.19318	2.42743	6.07497	34.3606
SPNCRNA.12	prl12	non-coding RNA, poly(A)-bearing RNA (predicted) [Source:PomBase;Acc:SPNCRNA.12]	1.08502	16.1807	1.19319	4.78227	1.03825	2.67494	3.89848	2.00287	1.36535	2.42224	1.10549	7.87929
SPNCRNA.1185	SPNCRNA.1185	intergenic RNA (predicted) [Source:PomBase;Acc:SPNCRNA.1185]	15.8141	53.5942	3.71214	28.5301	4.01989	23.7211	1.76086	2.94216	2.56095	2.42132	7.84872	35.2818
SPAC22H10.06c	SPAC22H10.06c	dubious [Source:PomBase;Acc:SPAC22H10.06c]	0.542509	1.77509	0.875005	9.54411	0.931762	4.01241	1.71018	3.44725	2.10643	2.42129	0.783092	5.11054
SPNCRNA.990	SPNCRNA.990	antisense RNA (predicted) [Source:PomBase;Acc:SPNCRNA.990]	0.59676	4.13051	1.14016	2.98381	0.45257	3.83576	2.7911	1.38792	3.0833	2.42077	0.729829	3.65003
SPNCRNA.1280	SPNCRNA.1280	antisense RNA (predicted), possible alternative UTR [Source:PomBase;Acc:SPNCRNA.1280]	0.244129	4.67669	0.0795459	0.367867	0.292839	0.504705	4.25977	2.20933	0.785331	2.41814	0.205505	1.84975
SPAC3C7.05c	mug191	alpha-1,6- mannanase (predicted) [Source:PomBase;Acc:SPAC3C7.05c]	94.3423	600.869	45.2086	215.611	46.6147	232.846	2.67107	2.25376	2.32052	2.41512	62.0552	349.775
SPAC31G5.21	SPAC31G5.21	human FAM32A homolog [Source:PomBase;Acc:SPAC31G5.21]	0.0813764	0.546183	0.265153	1.73715	0.292839	1.00941	2.7467	2.71183	1.78533	2.41462	0.213123	1.09758
SPBP8B7.05c	nce103	carbonic anhydrase (predicted) [Source:PomBase;Acc:SPBP8B7.05c]	182.69	1032.11	258.392	1323.22	261.452	1332.57	2.49813	2.35642	2.34959	2.40138	234.178	1229.3
SPNCRNA.1368	SPNCRNA.1368	antisense RNA (predicted) [Source:PomBase;Acc:SPNCRNA.1368]	2.19716	21.1304	7.74247	33.3942	5.61719	19.9359	3.26561	2.10873	1.82744	2.40059	5.18561	24.8202
SPAC4G9.05	mpf1	meiotic pumilio family RNA-binding protein Mpf1 (predicted) [Source:PomBase;Acc:SPAC4G9.05]	0.135627	1.22891	0.238638	1.41016	0.266218	0.731822	3.17966	2.56296	1.45889	2.4005	0.213494	1.12363
SPNCRNA.322	SPNCRNA.322	intergenic RNA (predicted) [Source:PomBase;Acc:SPNCRNA.322]	18.4182	69.7748	27.1251	208.622	24.492	123.173	1.92158	2.94319	2.33031	2.39836	23.3451	133.857
SPCC970.11c	wtf9	wtf element Wtf9 [Source:PomBase;Acc:SPCC970.11c]	15.5971	51.9556	9.22732	74.0435	10.0098	54.7353	1.736	3.00439	2.45106	2.39715	11.6114	60.2448
SPACUNK12.02c	cmk1	calcium/calmodulin-dependent protein kinase Cmk1 [Source:PomBase;Acc:SPACUNK12.02c]	61.7918	301.459	52.3147	272.998	51.2469	293.436	2.28647	2.3836	2.51751	2.39586	55.1178	289.298
SPBPB10D8.02c	SPBPB10D8.02c	arylsulfatase (predicted) [Source:PomBase;Acc:SPBPB10D8.02c]	25.7692	165.698	22.9888	86.6736	20.8182	122.214	2.68484	1.91466	2.55349	2.38433	23.1921	124.862
SPNCRNA.1606	SPNCRNA.1606	intergenic RNA (predicted) [Source:PomBase;Acc:SPNCRNA.1606]	0.29838	2.18473	0.556821	2.24808	0.372705	1.76647	2.87223	2.01341	2.24476	2.3768	0.409302	2.06643
SPNCRNA.1527	SPNCRNA.1527	intergenic RNA (predicted), possible alternative UTR [Source:PomBase;Acc:SPNCRNA.1527]	2.63117	5.42769	2.14774	20.621	2.20961	15.5197	1.04463	3.26322	2.81224	2.37337	2.32951	13.8561
SPNCRNA.1432	SPNCRNA.1432	intergenic RNA (predicted), possible alternative UTR [Source:PomBase;Acc:SPNCRNA.1432]	2.7668	16.4538	5.25003	28.1418	3.64718	15.772	2.57213	2.42232	2.11251	2.36899	3.888	20.1225
SPCC70.04c	SPCC70.04c	Schizosaccharomyces pombe specific protein [Source:PomBase;Acc:SPCC70.04c]	7.32387	31.269	7.23868	45.4316	6.22949	31.8974	2.09405	2.6499	2.35625	2.36673	6.93068	36.1993
SPNCRNA.451	SPNCRNA.451	non-coding RNA (predicted) [Source:PomBase;Acc:SPNCRNA.451]	1.30202	16.4879	2.20077	6.47855	2.36934	8.70616	3.66258	1.55766	1.87755	2.36593	1.95738	10.5575
SPBC660.09	mug168	Schizosaccharomyces specific protein Mug168 [Source:PomBase;Acc:SPBC660.09]	62.1173	620.805	52.4207	219.147	53.9623	175.36	3.32107	2.06369	1.70029	2.36168	56.1668	338.437
SPNCRNA.974	SPNCRNA.974	intergenic RNA (predicted) [Source:PomBase;Acc:SPNCRNA.974]	6.21173	56.7347	4.87881	18.843	5.45746	20.9957	3.19117	1.94942	1.94379	2.36146	5.516	32.1911
SPBCPT2R1.02	SPBCPT2R1.02	Schizosaccharomyces pombe specific protein [Source:PomBase;Acc:SPBCPT2R1.02]	1.13927	8.67065	1.06061	3.086	0.559057	3.35629	2.92803	1.54084	2.5858	2.35156	0.919646	5.03765
SPNCRNA.769	SPNCRNA.769	antisense RNA (predicted) [Source:PomBase;Acc:SPNCRNA.769]	3.60769	19.9015	5.14397	34.6613	6.30936	22.4594	2.46373	2.75237	1.83175	2.34929	5.02034	25.6741
SPNCRNA.1649	prl20	intergenic RNA (predicted) [Source:PomBase;Acc:SPNCRNA.1649]	0.542509	3.48191	0.238638	2.02327	0.425948	1.03465	2.68216	3.08379	1.28039	2.34878	0.402365	2.17994
SPNCRNA.1500	SPNCRNA.1500	antisense RNA (predicted) [Source:PomBase;Acc:SPNCRNA.1500]	2.65829	12.6987	2.43941	10.6886	1.33109	8.40334	2.25611	2.13147	2.65836	2.34865	2.14293	10.5969
SPNCRNA.969	SPNCRNA.969	antisense RNA (predicted) [Source:PomBase;Acc:SPNCRNA.969]	1.22065	1.70682	0.0795459	2.2072	0.718788	2.44782	0.483667	4.79429	1.76786	2.3486	0.672993	2.12061
SPNCRNA.1350	SPNCRNA.1350	intergenic RNA (predicted), possible alternative UTR [Source:PomBase;Acc:SPNCRNA.1350]	7.21537	39.5982	3.44699	16.1453	3.16799	15.9992	2.45629	2.2277	2.33636	2.34012	4.61012	23.9142
SPNCRNA.1621	SPNCRNA.1621	antisense RNA (predicted) [Source:PomBase;Acc:SPNCRNA.1621]	0.461133	2.73091	0.583336	2.47288	0.585679	2.97776	2.56613	2.08379	2.34605	2.33199	0.543383	2.72719
SPNCRNA.1054	SPNCRNA.1054	intergenic RNA (predicted), possible alternative UTR [Source:PomBase;Acc:SPNCRNA.1054]	4.3672	18.0582	2.5985	18.0255	2.58231	11.4568	2.04787	2.79429	2.14947	2.33054	3.18267	15.8468
SPBC24C6.05	sec28	coatomer epsilon subunit (predicted) [Source:PomBase;Acc:SPBC24C6.05]	0.461133	2.6285	0.238638	1.85977	0.692166	1.96835	2.51099	2.96223	1.5078	2.32701	0.463979	2.15221
SPNCRNA.1172	SPNCRNA.1172	intergenic RNA (predicted) [Source:PomBase;Acc:SPNCRNA.1172]	1.4919	7.37347	0.397729	2.51376	0.665544	2.67494	2.30519	2.65999	2.0069	2.32403	0.851725	4.18739
SPNCRNA.742	SPNCRNA.742	antisense RNA (predicted), possible alternative UTR [Source:PomBase;Acc:SPNCRNA.742]	0.461133	1.84337	0.477275	3.14731	0.532435	2.52353	1.99909	2.72122	2.24476	2.32169	0.490281	2.50473
SPBC16A3.02c	SPBC16A3.02c	mitochondrial conserved protein (predicted) [Source:PomBase;Acc:SPBC16A3.02c]	306.409	1593.97	161.637	765.654	168.516	854.365	2.37909	2.24393	2.34197	2.32166	212.187	1071.33
SPNCRNA.960	SPNCRNA.960	antisense RNA (predicted) [Source:PomBase;Acc:SPNCRNA.960]	0.0542509	0.204819	0.0795459	0.367867	0.0532435	0.378529	1.91663	2.20933	2.82972	2.31856	0.0623468	0.317071
SPAC26F1.14c	aif1	apoptosis-inducing factor homolog Aif1 (predicted) [Source:PomBase;Acc:SPAC26F1.14c]	75.68	484.293	69.311	345.795	73.4761	284.881	2.6779	2.31876	1.95501	2.31722	72.8224	371.656
SPAC22A12.06c	fsh2	serine hydrolase-like [Source:PomBase;Acc:SPAC22A12.06c]	434.333	2988.58	240.785	808.204	294.836	1574.15	2.78259	1.74697	2.41659	2.31538	323.318	1790.31
SPAC4H3.04c	SPAC4H3.04c	UPF0103 family [Source:PomBase;Acc:SPAC4H3.04c]	16.004	71.9596	11.0038	57.3464	11.7402	61.6497	2.16875	2.38169	2.39264	2.31436	12.916	63.6519
SPNCRNA.834	SPNCRNA.834	intergenic RNA (predicted), possible alternative UTR [Source:PomBase;Acc:SPNCRNA.834]	8.59877	33.3171	3.84472	25.6076	3.80691	17.8918	1.95406	2.73562	2.2326	2.30743	5.4168	25.6055
SPNCRNA.1157	SPNCRNA.1157	intergenic RNA (predicted) [Source:PomBase;Acc:SPNCRNA.1157]	4.34007	21.5401	10.5266	59.6558	9.42411	40.6288	2.31123	2.50263	2.10807	2.30731	8.09692	40.6082
SPNCRNA.282	SPNCRNA.282	non-coding RNA (predicted) [Source:PomBase;Acc:SPNCRNA.282]	2.41417	25.7389	2.70456	9.7076	2.74204	8.50428	3.41435	1.84372	1.63294	2.297	2.62026	14.6502
ENSRNA049678178	ENSRNA049678178	U4 spliceosomal RNA	0.488258	2.6285	0.291668	2.9225	0.346083	0.757058	2.42853	3.3248	1.12929	2.2942	0.375337	2.10269
SPAC212.07c	SPAC212.07c		0.868015	4.74496	0.90152	3.92392	0.74541	3.65911	2.45061	2.12186	2.29539	2.28929	0.838315	4.10933
SPBC365.12c	ish1	LEA domain protein [Source:PomBase;Acc:SPBC365.12c]	122.987	720.074	66.5004	319.002	66.3415	275.443	2.54964	2.26213	2.05377	2.28851	85.2762	438.173
SPAC10F6.05c	ubc6	ubiquitin conjugating enzyme E2 Ubc6 (predicted) [Source:PomBase;Acc:SPAC10F6.05c]	66.4574	334.264	31.9509	182.421	33.3305	135.311	2.33049	2.51334	2.02137	2.2884	43.9129	217.332
SPAC19G12.10c	cpy1	vacuolar carboxypeptidase Y [Source:PomBase;Acc:SPAC19G12.10c]	1273.43	9531.5	1651.69	5947.37	1683.59	7230.43	2.90398	1.84831	2.10254	2.28494	1536.24	7569.77
SPBC3H7.02	sul1	sulfate transmembrane transporter (predicted) [Source:PomBase;Acc:SPBC3H7.02]	217.519	956.468	159.118	851.408	159.544	776.236	2.13658	2.41975	2.28254	2.27962	178.727	861.371
SPNCRNA.833	SPNCRNA.833	antisense RNA (predicted) [Source:PomBase;Acc:SPNCRNA.833]	19.9643	109.578	8.75005	38.9735	10.1695	47.0385	2.45646	2.15513	2.20959	2.27373	12.9613	65.1966
SPCC1235.01	SPCC1235.01	Schizosaccharomyces specific protein [Source:PomBase;Acc:SPCC1235.01]	1522.39	8005.3	814.603	2698.75	874.259	5597.99	2.39462	1.72812	2.67878	2.26717	1070.42	5434.01
SPBC19G7.06	mbx1	MADS-box transcription factor Mbx1 [Source:PomBase;Acc:SPBC19G7.06]	14.2951	69.4335	21.7691	111.995	22.309	98.6951	2.28011	2.36308	2.14535	2.26285	19.4577	93.3746
SPCC737.03c	ima1	inner nuclear membrane protein Ima1 [Source:PomBase;Acc:SPCC737.03c]	69.2784	355.463	79.4663	365.312	77.283	361.293	2.35922	2.20072	2.22495	2.26163	75.3426	360.689
SPNCRNA.1189	SPNCRNA.1189	antisense RNA (predicted), possible alternative UTR [Source:PomBase;Acc:SPNCRNA.1189]	0.189878	1.502	0.503791	2.43201	0.505814	1.43841	2.98374	2.27125	1.5078	2.25426	0.399827	1.79081
SPNCRNA.668	SPNCRNA.668	antisense RNA (predicted) [Source:PomBase;Acc:SPNCRNA.668]	3.63481	25.6365	2.46592	7.21428	2.34272	11.7092	2.81824	1.54873	2.32138	2.22945	2.81448	14.8533
SPAC806.05	lyr3	mitochondrial ANC9 family protein [Source:PomBase;Acc:SPAC806.05]	1.51903	8.8072	0.662882	3.51517	1.01163	3.38152	2.53554	2.40677	1.741	2.22777	1.06451	5.23463
SPNCRNA.938	SPNCRNA.938	antisense RNA (predicted) [Source:PomBase;Acc:SPNCRNA.938]	0.0542509	0.512046	0.159092	0.531364	0.186352	0.605646	3.23855	1.73984	1.70044	2.22628	0.133232	0.549685
SPNCRNA.147	SPNCRNA.147	non-coding RNA (predicted) [Source:PomBase;Acc:SPNCRNA.147]	0.868015	6.14456	0.556821	2.08458	0.665544	2.52353	2.82352	1.90447	1.92283	2.21694	0.696793	3.58422
SPBC1198.07c	dfg502	mannan endo-1,6-alpha-mannosidase (predicted) [Source:PomBase;Acc:SPBC1198.07c]	2.82105	9.86543	2.96971	19.3335	3.24786	14.3336	1.80615	2.7027	2.14184	2.2169	3.01287	14.5108
SPAC1F7.12	yak3	aldose reductase ARK13 family YakC [Source:PomBase;Acc:SPAC1F7.12]	124.777	759.604	127.247	562.877	129.861	483.634	2.60589	2.14519	1.89695	2.21601	127.295	602.038
SPBC725.10	tsp0	mitochondrial transport protein, tspO homolog (predicted) [Source:PomBase;Acc:SPBC725.10]	18.3911	63.0841	5.62124	37.4407	8.19951	35.4808	1.77827	2.73565	2.11343	2.20912	10.7373	45.3352
SPNCRNA.1065	SPNCRNA.1065	intergenic RNA (predicted) [Source:PomBase;Acc:SPNCRNA.1065]	0.108502	1.39959	0.875005	2.43201	0.559057	1.53935	3.68922	1.47479	1.46125	2.20842	0.514188	1.79032
SPBC725.03	SPBC725.03	pyridoxamine 5'-phosphate oxidase (predicted) [Source:PomBase;Acc:SPBC725.03]	80.4541	311.392	33.3562	209.725	35.9128	145.557	1.9525	2.65247	2.01901	2.20799	49.9077	222.225
SPAC869.05c	sul2	sulfate transmembrane transporter (predicted) [Source:PomBase;Acc:SPAC869.05c]	82.814	181.606	72.9171	546.65	74.887	444.191	1.13286	2.90629	2.56839	2.20252	76.8727	390.816
SPNCRNA.1584	SPNCRNA.1584	antisense RNA (predicted) [Source:PomBase;Acc:SPNCRNA.1584]	0.135627	0.375501	0.0530306	0.572238	0.212974	0.681352	1.46917	3.43172	1.67772	2.19287	0.133877	0.54303
SPAC513.02	SPAC513.02	phosphoglycerate mutase family [Source:PomBase;Acc:SPAC513.02]	27.0712	61.0018	7.07958	54.0151	6.01652	33.1844	1.17209	2.93163	2.4635	2.18907	13.3891	49.4004
SPNCRNA.296	SPNCRNA.296	non-coding RNA (predicted) [Source:PomBase;Acc:SPNCRNA.296]	0.271255	2.38955	0.636367	2.3707	0.559057	1.61506	3.13902	1.89738	1.53052	2.18897	0.488893	2.1251
SPBC23G7.10c	SPBC23G7.10c	NADH-dependent flavin oxidoreductase (predicted) [Source:PomBase;Acc:SPBC23G7.10c]	16.9534	90.6663	5.59473	21.091	5.40422	25.3614	2.41899	1.91449	2.23048	2.18799	9.31745	45.7063
SPAC688.04c	gst3	glutathione S-transferase Gst3 [Source:PomBase;Acc:SPAC688.04c]	162.888	864.027	73.7656	318.593	74.0085	302.091	2.40719	2.1107	2.02922	2.18237	103.554	494.904
SPAC9E9.17c	SPAC9E9.17c	dubious [Source:PomBase;Acc:SPAC9E9.17c]	0.569635	4.60842	0.291668	0.940105	0.292839	1.03465	3.01616	1.68849	1.82095	2.1752	0.384714	2.19439
SPNCRNA.1041	SPNCRNA.1041	antisense RNA (predicted) [Source:PomBase;Acc:SPNCRNA.1041]	0.108502	0.136546	0.0530306	0.408741	0.0266218	0.252353	0.331664	2.94629	3.24476	2.17424	0.0627181	0.26588
SPBC56F2.15	tam13	Schizosaccharomyces specific protein Tam13 [Source:PomBase;Acc:SPBC56F2.15]	282.05	751.582	51.8639	299.955	56.731	337.9	1.41398	2.53194	2.57439	2.17344	130.215	463.145
SPNCRNA.1242	SPNCRNA.1242	intergenic RNA (predicted), possible alternative UTR [Source:PomBase;Acc:SPNCRNA.1242]	0.217004	0.853411	0.291668	0.69486	0.0798653	0.782293	1.97552	1.25239	3.29207	2.17333	0.196179	0.776854
SPAC17G6.03	SPAC17G6.03	phosphoprotein phosphatase (predicted) [Source:PomBase;Acc:SPAC17G6.03]	1.22065	5.66665	2.70456	14.0403	2.52907	9.48846	2.21485	2.3761	1.90757	2.16617	2.15142	9.73179
SPNCRNA.1123	SPNCRNA.1123	intergenic RNA (predicted) [Source:PomBase;Acc:SPNCRNA.1123]	0.406882	4.50601	1.00758	3.14731	0.958384	2.47306	3.46917	1.64322	1.36762	2.16	0.790949	3.37546
SPBC1271.03c	SPBC1271.03c	NLI interacting factor family phosphatase (predicted) [Source:PomBase;Acc:SPBC1271.03c]	93.1759	320.951	66.5004	311.992	66.6343	356.019	1.78432	2.23008	2.41762	2.14401	75.4369	329.654
SPMIT.03	cox1-I2b	mitochondrial DNA binding endonuclease (predicted) [Source:PomBase;Acc:SPMIT.03]	0.678136	5.05219	0.556821	1.71671	0.479192	1.7917	2.89726	1.62436	1.90266	2.14143	0.571383	2.85354
SPNCRNA.111	rse1	intergenic RNA (predicted) [Source:PomBase;Acc:SPNCRNA.111]	44.0789	205.331	50.6177	245.797	51.6462	195.498	2.21979	2.27975	1.92042	2.13999	48.7809	215.542
SPAC4A8.09c	cwf21	complexed with Cdc5 protein Cwf21 [Source:PomBase;Acc:SPAC4A8.09c]	139.642	564.889	83.8944	458.628	94.1878	364.523	2.01624	2.45068	1.9524	2.13977	105.908	462.68
SPNCRNA.887	SPNCRNA.887	antisense RNA (predicted) [Source:PomBase;Acc:SPNCRNA.887]	0.108502	0.887547	0.106061	0.388304	0.186352	0.52994	3.0321	1.87229	1.5078	2.1374	0.133638	0.60193
SPCC18.08	msk1	mitochondrial lysine-tRNA ligase (predicted) [Source:PomBase;Acc:SPCC18.08]	0.732387	8.19274	1.59092	3.69911	1.27785	4.13858	3.48367	1.21732	1.69542	2.13214	1.20038	5.34348
SPNCRNA.271	SPNCRNA.271	non-coding RNA (predicted) [Source:PomBase;Acc:SPNCRNA.271]	1.57328	12.6987	0.954551	3.6378	1.03825	2.80111	3.01284	1.93017	1.43185	2.12495	1.18869	6.37922
SPAC212.02	SPAC212.02	Schizosaccharomyces pombe specific protein [Source:PomBase;Acc:SPAC212.02]	2.44129	10.4799	1.96213	7.82739	1.70379	8.25193	2.10191	1.99611	2.27598	2.12467	2.03574	8.85307
SPNCRNA.1540	SPNCRNA.1540	intergenic RNA (predicted) [Source:PomBase;Acc:SPNCRNA.1540]	1.30202	14.0642	1.51137	4.16916	1.70379	4.66852	3.4332	1.4639	1.45422	2.11711	1.50573	7.63396
SPNCRNA.861	SPNCRNA.861	intergenic RNA (predicted) [Source:PomBase;Acc:SPNCRNA.861]	1.62753	5.63251	1.16667	5.80412	1.19798	5.60223	1.7911	2.31468	2.2254	2.11039	1.33073	5.67962
SPNCRNA.935	SPNCRNA.935	intergenic RNA (predicted), possible alternative UTR [Source:PomBase;Acc:SPNCRNA.935]	0.623886	2.35541	1.98865	8.31788	1.03825	5.24893	1.91663	2.06443	2.33787	2.10631	1.21693	5.30741
SPAC683.03	SPAC683.03	Schizosaccharomyces pombe specific protein [Source:PomBase;Acc:SPAC683.03]	0.244129	1.60441	0.291668	1.77802	0.266218	0.52994	2.71633	2.60787	0.993223	2.10581	0.267338	1.30413
SPCC794.01c	gcd1	glucose-6-phosphate 1-dehydrogenase Zwf2 (predicted) [Source:PomBase;Acc:SPCC794.01c]	13.6441	109.714	28.3183	75.5354	34.0226	124.486	3.0074	1.41542	1.87141	2.09808	25.3284	103.245
SPNCRNA.209	SPNCRNA.209	non-coding RNA (predicted) [Source:PomBase;Acc:SPNCRNA.209]	1.79028	11.0943	2.51895	7.76608	1.38433	5.55176	2.63157	1.62436	2.00375	2.08656	1.89786	8.13739
SPBC16A3.10	ale1	membrane bound O-acyltransferase, MBOAT (predicted) [Source:PomBase;Acc:SPBC16A3.10]	169.534	469.239	88.9323	544.913	95.9715	432.33	1.46875	2.61525	2.17146	2.08515	118.146	482.161
SPCC548.02c	wtf3		2.03441	10.0702	1.61743	8.19526	2.20961	6.68734	2.30742	2.34108	1.59764	2.08205	1.95382	8.31762
SPNCRNA.1033	SPNCRNA.1033	antisense RNA (predicted) [Source:PomBase;Acc:SPNCRNA.1033]	0.135627	0.716865	0.0795459	0.551801	0.159731	0.328058	2.40205	2.79429	1.03831	2.07822	0.124968	0.532241
SPAC23A1.14c	SPAC23A1.14c	uncharacterised trans-sulfuration enzyme (predicted) [Source:PomBase;Acc:SPAC23A1.14c]	134.407	542.803	106.3	454.786	101.429	438.841	2.01382	2.09705	2.11323	2.0747	114.045	478.81
SPNCRNA.832	SPNCRNA.832	antisense RNA (predicted), possible alternative UTR [Source:PomBase;Acc:SPNCRNA.832]	0.542509	2.66264	0.212122	1.77802	0.612301	1.11035	2.29514	3.06731	0.858704	2.07372	0.455644	1.85034
SPNCRNA.567	SPNCRNA.567	antisense RNA (predicted) [Source:PomBase;Acc:SPNCRNA.567]	0.162753	0.307228	0.0530306	0.245245	0.0266218	0.227117	0.916627	2.20933	3.09276	2.0729	0.0808017	0.259863
SPAC19E9.03	pas1	cyclin Pas1 [Source:PomBase;Acc:SPAC19E9.03]	221.886	824.258	312.005	1466.36	319.727	1344.46	1.89328	2.2326	2.07211	2.06599	284.54	1211.69
SPAC1039.07c	SPAC1039.07c	aminotransferase class-III, possible transaminase, unknown specificity [Source:PomBase;Acc:SPAC1039.07c]	6.91699	39.9396	7.58337	26.0777	10.2228	37.6005	2.5296	1.7819	1.87897	2.06349	8.24104	34.5393
SPNCRNA.1153	SPNCRNA.1153	antisense RNA (predicted) [Source:PomBase;Acc:SPNCRNA.1153]	5.45222	14.4738	2.54547	25.2806	3.3011	9.10993	1.40853	3.31203	1.46449	2.06169	3.76626	16.2881
SPCC285.07c	wtf18	wtf element Wtf18 [Source:PomBase;Acc:SPCC285.07c]	7.92063	32.4979	5.99246	30.2468	5.53733	19.2797	2.03666	2.33557	1.79982	2.05735	6.48347	27.3415
SPCC757.07c	ctt1	catalase [Source:PomBase;Acc:SPCC757.07c]	478.791	1884.26	173.675	923.714	186.06	638.25	1.97653	2.41105	1.77836	2.05531	279.509	1148.74
SPCC1620.02	wtf23	wtf element Wtf23 [Source:PomBase;Acc:SPCC1620.02]	18.9336	80.1865	13.2046	54.8939	12.6453	51.2528	2.08241	2.0556	2.01902	2.05235	14.9278	62.1111
SPAC212.08c	SPAC212.08c	S. pombe specific GPI anchored protein family 1 [Source:PomBase;Acc:SPAC212.08c]	1.7089	7.81724	1.72349	5.92675	1.59731	7.19205	2.19359	1.7819	2.17076	2.04875	1.67657	6.97868
SPCC1183.11	msy1	MS calcium ion channel protein Msy1 [Source:PomBase;Acc:SPCC1183.11]	49.8023	408.511	73.686	215.366	70.6009	205.718	3.03609	1.54733	1.54291	2.04211	64.6964	276.531
SPNCRNA.760	SPNCRNA.760	antisense RNA (predicted) [Source:PomBase;Acc:SPNCRNA.760]	1.6004	7.74897	1.3788	4.4144	0.958384	4.23952	2.27557	1.67881	2.14523	2.0332	1.31253	5.46763
SPAC23H3.04	SPAC23H3.04	conserved fungal protein [Source:PomBase;Acc:SPAC23H3.04]	16.655	41.0661	11.269	66.6861	11.8467	55.568	1.30199	2.56503	2.22977	2.03226	13.2569	54.4401
SPNCRNA.160	SPNCRNA.160	non-coding RNA (predicted) [Source:PomBase;Acc:SPNCRNA.160]	0.732387	2.93573	0.821974	5.1297	1.06487	2.87682	2.00304	2.64171	1.4338	2.02618	0.873077	3.64742
SPNCRNA.1517	SPNCRNA.1517	antisense RNA (predicted), possible alternative UTR [Source:PomBase;Acc:SPNCRNA.1517]	0.89514	1.67268	0.318184	2.24808	0.692166	3.53294	0.90198	2.82076	2.35168	2.02481	0.635163	2.48457
SPMIT.05	cob1	cytochrome b, Cob1 (predicted) [Source:PomBase;Acc:SPMIT.05]	1.51903	21.7108	0.318184	0.69486	0.212974	0.454235	3.83719	1.12686	1.09276	2.01894	0.683394	7.61995
SPNCRNA.694	SPNCRNA.694	antisense RNA (predicted) [Source:PomBase;Acc:SPNCRNA.694]	0.217004	0.512046	0.0530306	0.449615	0.0532435	0.176647	1.23855	3.08379	1.73019	2.01751	0.107759	0.379436
SPAC222.15	meu13	Tat binding protein 1(TBP-1)-interacting protein (TBPIP) homolog (predicted) [Source:PomBase;Acc:SPAC222.15]	3.87894	11.1285	2.20077	12.4053	1.8369	7.46964	1.52052	2.49488	2.02376	2.01305	2.63887	10.3345
SPCC330.07c	SPCC330.07c	transmembrane transporter (predicted) [Source:PomBase;Acc:SPCC330.07c]	73.7541	220.419	77.9285	412.195	75.0468	312.185	1.57945	2.40311	2.05654	2.01303	75.5764	314.933
SPNCRNA.24	prl24	non-coding RNA, poly(A)-bearing (predicted) [Source:PomBase;Acc:SPNCRNA.24]	1.89878	4.0281	3.36744	22.4399	2.12974	9.86699	1.08502	2.73634	2.21193	2.0111	2.46532	12.1117
SPBP35G2.16c	ecl2	extender of the chronological lifespan protein Ecl2 [Source:PomBase;Acc:SPBP35G2.16c]	88.429	418.99	124.595	436.863	125.069	489.211	2.24433	1.80993	1.96773	2.00733	112.698	448.355
SPNCRNA.526	SPNCRNA.526	non-coding RNA (predicted) [Source:PomBase;Acc:SPNCRNA.526]	0.0271255	0.170682	0.0530306	0.429178	0.159731	0.201882	2.65359	3.01668	0.337872	2.00271	0.0799622	0.267247
SPAC11D3.01c	SPAC11D3.01c	conserved fungal protein [Source:PomBase;Acc:SPAC11D3.01c]	19.1777	32.3955	21.1592	212.505	16.825	63.7695	0.756362	3.32814	1.92226	2.00225	19.054	102.89
SPCC330.04c	mug135	mug2/mug135/meu2 family, with repeat expansion [Source:PomBase;Acc:SPCC330.04c]	2.90242	12.0502	2.30683	11.9557	3.38096	10.0184	2.05372	2.37371	1.56714	1.99819	2.86341	11.3414
SPNCRNA.648	SPNCRNA.648	intergenic RNA (predicted) [Source:PomBase;Acc:SPNCRNA.648]	0.325505	0.853411	0.344699	0.367867	0.0266218	0.605646	1.39056	0.0938481	4.5078	1.9974	0.232275	0.608975
SPAC186.02c	SPAC186.02c	hydroxyacid dehydrogenase (predicted) [Source:PomBase;Acc:SPAC186.02c]	1.57328	1.1265	0.106061	2.67725	0.186352	0.656117	-0.481923	4.65779	1.81592	1.99726	0.621897	1.48662
SPCC777.17c	SPCC777.17c	mitochondrial ribosomal protein subunit L9 (predicted) [Source:PomBase;Acc:SPCC777.17c]	43.7262	94.6944	35.3184	272.978	38.6282	145.431	1.11478	2.95029	1.91261	1.99256	39.2243	171.034
SPNCRNA.1503	SPNCRNA.1503	antisense RNA (predicted) [Source:PomBase;Acc:SPNCRNA.1503]	8.19189	30.7569	4.74624	25.2806	5.77692	18.1946	1.90864	2.41318	1.65514	1.99232	6.23835	24.7441
SPNCRNA.733	SPNCRNA.733	antisense RNA (predicted) [Source:PomBase;Acc:SPNCRNA.733]	0.488258	0.580319	0.291668	1.45103	0.133109	1.41317	0.249202	2.31468	3.40826	1.99071	0.304345	1.14817
SPNCRNA.1571	SPNCRNA.1571	intergenic RNA (predicted) [Source:PomBase;Acc:SPNCRNA.1571]	1.11214	5.63251	0.689398	2.24808	0.399327	1.51412	2.34043	1.70528	1.92283	1.98952	0.733623	3.13157
SPACUNK4.19	mug153	Schizosaccharomyces pombe specific protein [Source:PomBase;Acc:SPACUNK4.19]	3.30931	9.69474	1.24622	9.07405	1.78366	5.17323	1.55067	2.86419	1.53623	1.9837	2.11306	7.98068
SPNCRNA.263	SPNCRNA.263	non-coding RNA (predicted) [Source:PomBase;Acc:SPNCRNA.263]	0.949391	3.07228	0.556821	2.79988	0.479192	1.81694	1.69423	2.33008	1.92283	1.98238	0.661801	2.56303
SPAC2C4.17c	msy2	MS ion channel protein 2 (predicted) [Source:PomBase;Acc:SPAC2C4.17c]	79.1792	405.438	82.4891	254.584	74.2215	288.994	2.35629	1.62587	1.96113	1.9811	78.6299	316.339
SPAC2E1P3.02c	amt3	ammonium transmembrane transporter Amt3 [Source:PomBase;Acc:SPAC2E1P3.02c]	0.542509	1.36546	0.106061	0.572238	0.106487	0.47947	1.33166	2.43172	2.17076	1.97805	0.251686	0.805721
SPAC4D7.02c	pgc1	phosphatidylglycerol phospholipase C Pgc1 (predicted) [Source:PomBase;Acc:SPAC4D7.02c]	68.8715	244.28	51.8904	212.137	49.3568	206.752	1.82656	2.03145	2.06658	1.97487	56.7062	221.056
SPCPJ732.03	meu15	Schizosaccharomyces pombe specific protein Meu15 [Source:PomBase;Acc:SPCPJ732.03]	0.569635	2.28714	0.875005	3.4743	0.825275	3.12917	2.00544	1.98936	1.92283	1.97254	0.756638	2.96354
SPNCRNA.931	SPNCRNA.931	antisense RNA (predicted) [Source:PomBase;Acc:SPNCRNA.931]	1.22065	10.5823	1.43183	3.78086	1.27785	3.35629	3.11594	1.40086	1.39315	1.96998	1.31011	5.90648
SPNCRNA.70	SPNCRNA.70	non-coding RNA (predicted) [Source:PomBase;Acc:SPNCRNA.70]	0.352631	1.39959	0.477275	1.85977	0.399327	1.51412	1.98878	1.96223	1.92283	1.95795	0.409744	1.59116
SPCC162.04c	wtf13	wtf element Wtf13 [Source:PomBase;Acc:SPCC162.04c]	18.1198	64.8592	12.091	53.8108	10.9948	40.3512	1.83974	2.15396	1.87579	1.9565	13.7352	53.0071
SPCC1183.09c	pmp31	plasma membrane proteolipid Pmp31 [Source:PomBase;Acc:SPCC1183.09c]	99.7946	393.491	93.0157	343.343	90.7004	361.975	1.9793	1.8841	1.99671	1.95337	94.5035	366.269
SPAC806.11	SPAC806.11	dubious [Source:PomBase;Acc:SPAC806.11]	0.244129	0.47791	0.0265153	0.592675	0.266218	0.353294	0.969094	4.48234	0.408261	1.95323	0.178954	0.474626
SPMTR.01	mat2-Pc	silenced P-specific polypeptide Pc [Source:PomBase;Acc:SPMTR.01]	5.66922	33.0099	7.4508	19.5991	7.88004	29.8281	2.54168	1.39532	1.9204	1.95247	7.00002	27.479
SPNCRNA.1155	SPNCRNA.1155	antisense RNA (predicted) [Source:PomBase;Acc:SPNCRNA.1155]	0.189878	0.682728	0.0795459	0.224808	0.0266218	0.151412	1.84624	1.49883	2.5078	1.95096	0.098682	0.352983
SPBPB10D8.01	SPBPB10D8.01	cysteine transmembrane transporter (predicted) [Source:PomBase;Acc:SPBPB10D8.01]	62.9582	157.13	106.671	449.901	101.988	553.132	1.31949	2.07644	2.43922	1.94505	90.5391	386.721
SPNCRNA.1583	SPNCRNA.1583	intergenic RNA (predicted) [Source:PomBase;Acc:SPNCRNA.1583]	0.813764	9.21683	0.609852	2.22764	0.958384	1.31223	3.50159	1.86899	0.453349	1.94131	0.794	4.25224
SPBC17D11.03c	pxp2	conserved fungal protein [Source:PomBase;Acc:SPBC17D11.03c]	93.8541	406.019	67.3489	247.166	67.9388	238.574	2.11305	1.87575	1.81213	1.93365	76.3806	297.253
SPNCRNA.1162	SPNCRNA.1162	intergenic RNA (predicted), possible alternative UTR [Source:PomBase;Acc:SPNCRNA.1162]	0.271255	1.16064	0.265153	1.24666	0.266218	0.731822	2.0972	2.23317	1.45889	1.92975	0.267542	1.04637
SPMTR.02	mat2-Pi	silenced P-specific polypeptide Pi [Source:PomBase;Acc:SPMTR.02]	0.406882	2.49196	0.397729	1.18535	0.292839	0.883234	2.6146	1.57545	1.59269	1.92758	0.365817	1.52018
SPNCRNA.1514	SPNCRNA.1514	antisense RNA (predicted) [Source:PomBase;Acc:SPNCRNA.1514]	0.189878	0.989956	0.397729	1.8189	0.612301	1.41317	2.38229	2.19321	1.20663	1.92737	0.399969	1.40734
SPCC417.05c	cfh2	chitin synthase regulatory factor Cfh2 (predicted) [Source:PomBase;Acc:SPCC417.05c]	93.3116	331.294	92.83	382.255	88.544	333.055	1.82798	2.04187	1.91129	1.92705	91.5619	348.868
SPNCRNA.899	SPNCRNA.899	intergenic RNA (predicted) [Source:PomBase;Acc:SPNCRNA.899]	2.03441	7.88551	1.88259	8.25657	1.97001	6.28358	1.95459	2.13283	1.67338	1.92027	1.96234	7.47522
SPAC4H3.03c	SPAC4H3.03c	glucan 1,4-alpha-glucosidase (predicted) [Source:PomBase;Acc:SPAC4H3.03c]	71.6926	309.481	36.2199	122.847	40.8378	151.159	2.10995	1.76201	1.88809	1.92002	49.5834	194.496
SPBC2G2.17c	psu2	beta-glucosidase Psu2 (predicted) [Source:PomBase;Acc:SPBC2G2.17c]	0.108502	0.648592	0.212122	0.183934	0.0266218	0.277588	2.57959	-0.205712	3.38227	1.91872	0.115749	0.370038
SPNCRNA.54	prl54	non-coding RNA, poly(A)-bearing (predicted) [Source:PomBase;Acc:SPNCRNA.54]	0.868015	1.77509	0.371214	3.39255	0.851897	2.44782	1.0321	3.19205	1.52275	1.91563	0.697042	2.53849
SPBP35G2.13c	swc2	Swr1 complex complex subunit Swc2 [Source:PomBase;Acc:SPBP35G2.13c]	32.225	133.542	38.3411	149.068	39.906	132.687	2.05104	1.95901	1.73335	1.91446	36.8241	138.432
SPNCRNA.1615	SPNCRNA.1615	antisense RNA (predicted) [Source:PomBase;Acc:SPNCRNA.1615]	0.0813764	0.341364	0.0795459	0.674423	0.186352	0.277588	2.06863	3.08379	0.574911	1.90911	0.115758	0.431125
SPAC1002.20	SPAC1002.20	Schizosaccharomyces pombe specific protein [Source:PomBase;Acc:SPAC1002.20]	0.976516	1.53614	0.397729	3.88304	0.585679	2.01882	0.653592	3.28733	1.78533	1.90875	0.653308	2.47933
SPAC10F6.04	ats1	RCC domain protein Ats1 (predicted) [Source:PomBase;Acc:SPAC10F6.04]	54.1153	231.343	41.1517	152.563	43.7396	143.589	2.09592	1.89038	1.71493	1.90041	46.3355	175.831
SPAC20H4.11c	rho5	Rho family GTPase Rho5 [Source:PomBase;Acc:SPAC20H4.11c]	14.485	53.4235	16.2008	59.5332	14.7751	56.5017	1.88292	1.87762	1.93513	1.89856	15.1536	56.4861
SPNCRNA.1588	SPNCRNA.1588	antisense RNA (predicted) [Source:PomBase;Acc:SPNCRNA.1588]	0.732387	3.44778	0.185607	1.16491	0.532435	0.933704	2.23499	2.6499	0.810359	1.89842	0.483477	1.8488
SPAC29A4.11	rga3	Rho-type GTPase activating protein Rga3 [Source:PomBase;Acc:SPAC29A4.11]	27.2611	285.79	50.326	107.07	57.3433	132.889	3.39004	1.08917	1.21252	1.89725	44.9768	175.25
SPBC106.13	gid9	GID complex subunit Gid9 (predicted) [Source:PomBase;Acc:SPBC106.13]	44.0517	142.929	28.8752	116.164	29.8164	117.193	1.69803	2.00827	1.9747	1.89367	34.2478	125.429
SPCC553.05c	wtf6	wtf element Wtf6 [Source:PomBase;Acc:SPCC553.05c]	7.54088	35.0581	5.14397	19.7831	5.7503	16.4786	2.21694	1.94331	1.51889	1.89305	6.14505	23.7733
SPNCRNA.460	SPNCRNA.460	non-coding RNA (predicted) [Source:PomBase;Acc:SPNCRNA.460]	0.0542509	0.47791	0.159092	0.265682	0.0798653	0.277588	3.13902	0.73984	1.7973	1.89205	0.097736	0.340393
SPAC23G3.07c	snf30	SWI/SNF complex subunit Snf30 [Source:PomBase;Acc:SPAC23G3.07c]	32.8761	129.479	39.7995	142.835	37.0575	133.495	1.97761	1.84352	1.84894	1.89003	36.5777	135.27
SPBC30B4.09	SPBC30B4.09	Schizosaccharomyces specific protein [Source:PomBase;Acc:SPBC30B4.09]	0.868015	1.97991	0.715913	3.88304	0.718788	2.95252	1.18965	2.43933	2.03831	1.8891	0.767572	2.93849
SPCC1020.10	oca2	serine/threonine protein kinase Oca2 [Source:PomBase;Acc:SPCC1020.10]	32.5777	272.784	132.02	371.505	135.878	292.83	3.0658	1.49263	1.10776	1.88873	100.158	312.373
SPNCRNA.187	SPNCRNA.187	non-coding RNA (predicted) [Source:PomBase;Acc:SPNCRNA.187]	1.08502	4.36946	0.291668	2.06414	1.03825	1.84217	2.00974	2.82314	0.827257	1.88671	0.804979	2.75859
SPAC1A6.11	SPAC1A6.11	dubious [Source:PomBase;Acc:SPAC1A6.11]	4.06882	11.7771	3.50002	17.7598	3.3011	11.2802	1.5333	2.34318	1.77277	1.88308	3.62331	13.6057
SPAC57A10.05c	pof1	F-box/WD repeat protein protein Pof1 [Source:PomBase;Acc:SPAC57A10.05c]	74.3509	194.612	82.7277	454.03	82.3944	287.657	1.38818	2.45634	1.80373	1.88275	79.8243	312.099
SPCC4B3.01	tum1	thiosulfate sulfurtransferase, involved in tRNA wobble position thiolation Tum1 (predicted) [Source:PomBase;Acc:SPCC4B3.01]	84.9027	415.679	61.2503	170.976	59.9522	219.95	2.29159	1.48101	1.87529	1.88263	68.7017	268.869
SPNCRNA.764	SPNCRNA.764	antisense RNA (predicted) [Source:PomBase;Acc:SPNCRNA.764]	0.108502	0.47791	0.132576	0.837919	0.266218	0.47947	2.13902	2.65999	0.848834	1.88261	0.169099	0.598433
SPAC13C5.05c	SPAC13C5.05c	N-acetylglucosamine-phosphate mutase (predicted) [Source:PomBase;Acc:SPAC13C5.05c]	114.117	522.151	100.334	303.388	104.384	375.652	2.19396	1.59636	1.8475	1.87927	106.278	400.397
SPAC922.05c	SPAC922.05c	transmembrane transporter (predicted) [Source:PomBase;Acc:SPAC922.05c]	34.4493	148.971	43.4851	151.827	45.257	149.241	2.11249	1.80384	1.72143	1.87925	41.0638	150.013
SPBC4C3.08	otg2	acetylglucosaminyltransferase (predicted) [Source:PomBase;Acc:SPBC4C3.08]	0.217004	1.8775	0.424245	0.735734	0.372705	1.23653	3.11302	0.794288	1.73019	1.87917	0.337984	1.28325
SPNCRNA.1363	SPNCRNA.1363	antisense RNA (predicted) [Source:PomBase;Acc:SPNCRNA.1363]	0.0271255	0.0682728	0.0795459	0.470052	0.0532435	0.176647	1.33166	2.56296	1.73019	1.87494	0.053305	0.238324
SPAC4G9.07	mug133	S. pombe specific UPF0300 family protein 2 [Source:PomBase;Acc:SPAC4G9.07]	11.2842	15.1224	9.22732	66.4204	8.11964	41.3101	0.422388	2.84764	2.34701	1.87235	9.54372	40.951
SPNCRNA.1494	SPNCRNA.1494	antisense RNA (predicted), possible alternative UTR [Source:PomBase;Acc:SPNCRNA.1494]	0.217004	1.63855	0.238638	0.490489	0.239596	0.757058	2.91663	1.0394	1.6598	1.87194	0.231746	0.962032
SPAC19B12.08	atg4	Atg8 deconjugator Atg4 (predicted) [Source:PomBase;Acc:SPAC19B12.08]	43.6449	141.257	30.4661	123.072	32.9311	122.896	1.69443	2.01423	1.89991	1.86952	35.6807	129.075
SPAC16A10.01	SPAC16A10.01	DUF1212 family protein [Source:PomBase;Acc:SPAC16A10.01]	52.5963	194.817	60.0837	217.389	56.9706	207.081	1.88908	1.85523	1.8619	1.86874	56.5502	206.429
SPBC19G7.05c	bgs1	1,3-beta-glucan synthase catalytic subunit Bgs1 [Source:PomBase;Acc:SPBC19G7.05c]	93.7998	414.826	249.27	848.812	249.606	802.077	2.14485	1.76773	1.68409	1.86556	197.559	688.572
SPAC6B12.07c	pqr1	ubiquitin-protein ligase E3 (predicted) [Source:PomBase;Acc:SPAC6B12.07c]	207.537	614.729	193.005	874.032	190.213	679.585	1.56658	2.17905	1.83704	1.86089	196.918	722.782
SPAC1B3.06c	SPAC1B3.06c	UbiE family methyltransferase (predicted) [Source:PomBase;Acc:SPAC1B3.06c]	93.6913	373.828	76.2845	244.734	73.2897	273.853	1.99639	1.68175	1.90172	1.85995	81.0885	297.472
SPNCRNA.1159	SPNCRNA.1159	intergenic RNA (predicted) [Source:PomBase;Acc:SPNCRNA.1159]	7.351	23.6565	4.24245	21.5202	4.5257	13.1223	1.68623	2.34272	1.53581	1.85492	5.37305	19.433
SPAC4G9.22	SPAC4G9.22	conserved fungal protein [Source:PomBase;Acc:SPAC4G9.22]	49.0428	268.688	69.2845	182.094	68.0719	223.685	2.45382	1.39408	1.71634	1.85475	62.1331	224.822
SPAC16E8.05c	SPAC16E8.05c	Schizosaccharomyces specific protein Mde1 [Source:PomBase;Acc:SPAC16E8.05c]	0.0542509	0.375501	0.159092	0.429178	0.0798653	0.201882	2.7911	1.43172	1.33787	1.85356	0.097736	0.33552
SPNCRNA.727	SPNCRNA.727	intergenic RNA (predicted) [Source:PomBase;Acc:SPNCRNA.727]	10.4704	35.536	2.5985	14.8782	3.11475	7.54534	1.76296	2.51745	1.27647	1.85229	5.39456	19.3198
SPAPB1A11.01	mfc1	copper transmembrane transporter, meiotic Mfc1 [Source:PomBase;Acc:SPAPB1A11.01]	2.82105	6.04215	1.16667	7.68433	1.70379	5.67793	1.09883	2.71952	1.73662	1.85166	1.89717	6.46814
SPAC1093.01	ppr5	mitochondrial PPR repeat protein Ppr5 [Source:PomBase;Acc:SPAC1093.01]	216.977	910.93	255.21	845.89	264.94	889.492	2.0698	1.72879	1.74732	1.84864	245.709	882.104
SPAC22G7.07c	ime4	mRNA (N6-adenosine)-methyltransferase Ime4 (predicted) [Source:PomBase;Acc:SPAC22G7.07c]	41.1764	269.746	34.7616	72.2654	32.6915	111.792	2.71171	1.05581	1.77383	1.84712	36.2098	151.268
SPBC359.06	mug14	adducin [Source:PomBase;Acc:SPBC359.06]	6.29311	29.8011	5.43564	15.0826	5.56395	19.6835	2.24352	1.47236	1.82281	1.84623	5.76423	21.5224
SPCC548.03c	wtf4	wtf element Wtf4 [Source:PomBase;Acc:SPCC548.03c]	11.7724	39.4958	8.3258	29.0206	6.65544	26.3204	1.74629	1.80142	1.98357	1.84376	8.9179	31.6123
SPBC4F6.09	str1	siderophore-iron transmembrane transporter Str1 [Source:PomBase;Acc:SPBC4F6.09]	57.8857	482.928	94.6331	157.611	75.4993	251.242	3.06053	0.735948	1.73454	1.84367	76.0061	297.26
SPAC1952.04c	SPAC1952.04c	conserved fungal protein [Source:PomBase;Acc:SPAC1952.04c]	53.1388	252.541	36.7502	122.725	36.4984	105.281	2.24868	1.7396	1.52834	1.83888	42.1291	160.182
SPAPB24D3.04c	mag1	DNA-3-methyladenine glycosylase Mag1 [Source:PomBase;Acc:SPAPB24D3.04c]	11.5012	44.2408	9.59854	33.946	9.63708	32.2507	1.94359	1.82235	1.74266	1.8362	10.2456	36.8125
SPNCRNA.1696	nam3	non-coding RNA (predicted) [Source:PomBase;Acc:SPNCRNA.1696]	22.1615	90.2908	17.0493	59.4514	15.8932	50.7986	2.02652	1.802	1.67638	1.83497	18.368	66.8469
SPAC19A8.05c	sst4	sorting receptor for ubiquitinated membrane proteins, ESCRT 0 complex subunit Sst4 [Source:PomBase;Acc:SPAC19A8.05c]	66.3489	234.79	69.7617	237.254	68.6043	258.535	1.82323	1.76592	1.91399	1.83438	68.2383	243.526
SPAC458.04c	dli1	meiotic dynein intermediate light chain Dli1/Dil1 [Source:PomBase;Acc:SPAC458.04c]	7.29675	25.2268	2.9432	11.7717	3.22123	10.3212	1.78963	1.99987	1.67993	1.82314	4.48706	15.7733
SPAC26F1.11	SPAC26F1.11	dubious [Source:PomBase;Acc:SPAC26F1.11]	61.9545	95.2747	7.42428	36.4393	5.93666	34.7994	0.620884	2.29517	2.55134	1.82247	25.1052	55.5045
SPBC31E1.04	pep12	SNARE Pep12 [Source:PomBase;Acc:SPBC31E1.04]	103.158	473.643	86.8111	271.813	90.1679	277.209	2.19894	1.64666	1.62029	1.82196	93.379	340.888
SPBC17F3.01c	rga5	Rho-type GTPase activating protein Rga5 [Source:PomBase;Acc:SPBC17F3.01c]	35.8327	144.329	32.4812	120.313	32.3188	94.5313	2.01001	1.88911	1.54842	1.81585	33.5443	119.724
SPMIT.01	cox1	cytochrome c oxidase 1 (predicted) [Source:PomBase;Acc:SPMIT.01]	3.41781	45.7087	2.57198	4.88446	2.10312	3.60864	3.74132	0.925317	0.778925	1.81519	2.69764	18.0673
SPCC285.04	SPCC285.04	transthyretin/hydroxyisourate hydrolase (predicted) [Source:PomBase;Acc:SPCC285.04]	27.2068	112.923	20.2842	60.0441	19.0346	67.1763	2.0533	1.56567	1.81933	1.81277	22.1752	80.0479
SPBPB2B2.07c	SPBPB2B2.07c	S. pombe specific DUF999 protein family 7 [Source:PomBase;Acc:SPBPB2B2.07c]	0.623886	0.238955	0.954551	12.5279	0.559057	4.7947	-1.38454	3.71418	3.10037	1.81	0.712498	5.85386
SPAC15E1.10	fub1	PI31 proteasome inhibitor Fub1 (predicted) [Source:PomBase;Acc:SPAC15E1.10]	12.2878	53.4918	9.43945	25.7303	7.10801	25.74	2.12209	1.44669	1.85649	1.80842	9.61176	34.9873
SPNCRNA.1601	SPNCRNA.1601	antisense RNA (predicted), possible alternative UTR [Source:PomBase;Acc:SPNCRNA.1601]	18.6623	80.084	9.25384	23.707	9.23775	35.9602	2.10139	1.35719	1.96079	1.80645	12.3846	46.5838
SPCPB16A4.07	smp4	Schizosaccharomyces specific protein [Source:PomBase;Acc:SPCPB16A4.07]	126.079	497.402	47.8071	181.154	50.182	142.882	1.98008	1.92192	1.50958	1.80386	74.6894	273.813
SPAC25B8.10	SPAC25B8.10	trans-aconitate 3-methyltransferase (predicted) [Source:PomBase;Acc:SPAC25B8.10]	80.7796	379.734	86.4664	227.26	86.9999	296.792	2.23292	1.39413	1.77037	1.79914	84.7486	301.262
SPNCRNA.1133	SPNCRNA.1133	intergenic RNA (predicted) [Source:PomBase;Acc:SPNCRNA.1133]	21.2935	112.718	16.0418	53.259	15.7867	37.7772	2.40424	1.73119	1.2588	1.79808	17.7073	67.9182
SPAC14C4.07	SPAC14C4.07	transmembrane transporter (predicted) [Source:PomBase;Acc:SPAC14C4.07]	121.034	516.962	113.273	367.479	114.074	345.9	2.09465	1.69785	1.60038	1.79763	116.127	410.113
SPNCRNA.1132	SPNCRNA.1132	antisense RNA (predicted) [Source:PomBase;Acc:SPNCRNA.1132]	0.271255	1.09237	0.45076	1.92108	0.186352	0.454235	2.00974	2.09149	1.2854	1.79554	0.302789	1.15589
SPAC22H12.01c	mug35	Schizosaccharomyces specific protein Mug35 [Source:PomBase;Acc:SPAC22H12.01c]	47.0898	226.939	35.8222	91.8237	38.0958	127.135	2.26882	1.35801	1.73866	1.7885	40.3359	148.633
SPBC17D11.08	dca7	WD repeat protein, DDB1 and CUL4-associated factor 7 (predicted) [Source:PomBase;Acc:SPBC17D11.08]	178.73	507.506	76.9209	297.196	79.3329	297.953	1.50565	1.94997	1.90909	1.78824	111.661	367.552
ENSRNA049678299	ENSRNA049678299	5S ribosomal RNA	0.542509	2.96987	0.318184	0.776608	0.425948	1.31223	2.45268	1.28733	1.62327	1.78776	0.42888	1.68624
SPAC15A10.09c	pun1	SUR7 family protein Pun1 (predicted) [Source:PomBase;Acc:SPAC15A10.09c]	110.482	216.425	57.7768	265.253	59.5529	272.137	0.970055	2.1988	2.19209	1.78698	75.9372	251.272
SPNCRNA.239	SPNCRNA.239	intergenic RNA (predicted) [Source:PomBase;Acc:SPNCRNA.239]	3.82469	14.7811	3.23487	13.652	4.09975	10.3212	1.95034	2.07733	1.332	1.78656	3.71977	12.9181
SPBC15D4.02	gsf1	transcription factor, zf-fungal binuclear cluster type Gsf1 [Source:PomBase;Acc:SPBC15D4.02]	58.4825	462.002	92.3793	211.094	89.0498	200.57	2.98182	1.19225	1.17142	1.78183	79.9705	291.222
SPBC660.07	ntp1	alpha,alpha-trehalase Ntp1 [Source:PomBase;Acc:SPBC660.07]	236.914	929.193	143.501	462.184	146.313	470.713	1.97162	1.68741	1.68579	1.7816	175.576	620.697
SPAC4G8.04	SPAC4G8.04	GTPase activating protein (predicted) [Source:PomBase;Acc:SPAC4G8.04]	100.825	315.967	111.576	431.283	117.562	392.131	1.64791	1.9506	1.73792	1.77881	109.988	379.794
SPNCRNA.1473	SPNCRNA.1473	antisense RNA (predicted) [Source:PomBase;Acc:SPNCRNA.1473]	59.8116	108.554	16.7577	84.3029	17.1444	75.3777	0.859912	2.33076	2.1364	1.77569	31.2379	89.4115
SPNCRNA.1651	SPNCRNA.1651	intergenic RNA (predicted) [Source:PomBase;Acc:SPNCRNA.1651]	2.22429	8.53411	1.24622	6.13112	1.25122	2.6497	1.9399	2.29859	1.08249	1.77366	1.57391	5.77164
SPNCRNA.380	SPNCRNA.380	non-coding RNA (predicted) [Source:PomBase;Acc:SPNCRNA.380]	0.162753	0.307228	0.0795459	0.633549	0.133109	0.353294	0.916627	2.9936	1.40826	1.77283	0.125136	0.431357
SPAC4A8.10	rog1	acylglycerol lipase (predicted) [Source:PomBase;Acc:SPAC4A8.10]	16.4923	66.7367	9.0152	24.8106	8.54559	30.3075	2.01669	1.46052	1.82643	1.76788	11.351	40.6183
SPAC589.07c	atg1801	WD repeat protein involved in autophagy Atg18a [Source:PomBase;Acc:SPAC589.07c]	12.7218	58.6805	11.9849	30.7578	11.5272	38.3324	2.20557	1.35973	1.73352	1.76627	12.078	42.5902
SPNCRNA.323	SPNCRNA.323	non-coding RNA (predicted) [Source:PomBase;Acc:SPNCRNA.323]	0.271255	1.36546	0.397729	1.32841	0.292839	0.681352	2.33166	1.73984	1.21829	1.76326	0.320608	1.12507
SPAC144.10c	gwt1	pig-W [Source:PomBase;Acc:SPAC144.10c]	124.533	353.79	97.4967	389.306	102.707	353.672	1.50636	1.99748	1.78388	1.76257	108.246	365.589
SPNCRNA.421	SPNCRNA.421	non-coding RNA (predicted) [Source:PomBase;Acc:SPNCRNA.421]	0.786638	1.05823	0.132576	0.592675	0.133109	0.857999	0.42788	2.16042	2.68837	1.75889	0.350775	0.836301
SPMIT.04	cox3	cytochrome c oxidase 3 (predicted) [Source:PomBase;Acc:SPMIT.04]	1.13927	20.6184	0.821974	1.20579	0.692166	1.00941	4.17775	0.55281	0.544323	1.75829	0.88447	7.6112
SPCC1281.08	wtf11	wtf element Wtf11 [Source:PomBase;Acc:SPCC1281.08]	35.887	64.3472	16.7046	80.052	14.3225	64.2742	0.842416	2.26069	2.16596	1.75635	22.3047	69.5578
SPNCRNA.32	prl32	non-coding RNA, poly(A)-bearing (predicted) [Source:PomBase;Acc:SPNCRNA.32]	0.732387	6.89556	2.2538	4.10785	2.42258	5.42558	3.23499	0.866024	1.16323	1.75475	1.80292	5.47633
SPCC1020.13c	SPCC1020.13c	DDHD family phospholipase (predicted) [Source:PomBase;Acc:SPCC1020.13c]	76.2225	239.194	75.9928	304.451	76.2181	232.619	1.64989	2.00227	1.60976	1.75398	76.1445	258.754
SPNCRNA.1078	SPNCRNA.1078	antisense RNA (predicted), possible alternative UTR [Source:PomBase;Acc:SPNCRNA.1078]	0.189878	0.580319	0.106061	0.633549	0.133109	0.277588	1.61177	2.57856	1.06034	1.75022	0.143016	0.497152
SPNCRNA.995	SPNCRNA.995	intergenic RNA (predicted), possible alternative UTR [Source:PomBase;Acc:SPNCRNA.995]	0.732387	0.716865	0.795459	3.67867	0.399327	3.35629	-0.0309057	2.20933	3.07123	1.74988	0.642391	2.58394
SPSNORNA.21	snoU14	small nucleolar RNA U14 [Source:PomBase;Acc:SPSNORNA.21]	0.678136	1.46787	0.0265153	0.183934	0.0798653	0.201882	1.11407	2.79429	1.33787	1.74874	0.261506	0.617894
SPNCRNA.825	SPNCRNA.825	intergenic RNA (predicted), possible alternative UTR [Source:PomBase;Acc:SPNCRNA.825]	0.434007	0.614456	0.106061	0.817482	0.319461	1.11035	0.501589	2.94629	1.7973	1.74839	0.28651	0.84743
SPMIT.11	cox2	cytochrome c oxidase 2 (predicted) [Source:PomBase;Acc:SPMIT.11]	1.43765	25.773	0.636367	1.41016	0.532435	0.504705	4.16408	1.14792	-0.0771658	1.74495	0.868817	9.22929
SPNCRNA.1025	SPNCRNA.1025	intergenic RNA (predicted), possible alternative UTR [Source:PomBase;Acc:SPNCRNA.1025]	4.15019	15.1224	2.99623	12.017	3.46083	8.90805	1.86544	2.00386	1.36399	1.74443	3.53575	12.0158
SPNCRNA.739	SPNCRNA.739	antisense RNA (predicted) [Source:PomBase;Acc:SPNCRNA.739]	0.623886	2.04819	0.90152	1.67584	0.372705	2.29641	1.71499	0.894452	2.62327	1.74424	0.632703	2.00681
SPCC622.21	wtf12	wtf element Wtf12 [Source:PomBase;Acc:SPCC622.21]	12.3692	41.4416	8.29929	32.0249	7.4541	21.6771	1.74433	1.94813	1.54007	1.74418	9.3742	31.7145
SPCC1906.03	wtf19	wtf element Wtf19 [Source:PomBase;Acc:SPCC1906.03]	18.7708	63.2548	14.2122	50.3774	14.6154	45.7768	1.75268	1.82565	1.64713	1.74182	15.8661	53.1363
SPCC736.14	dis1	TOG/XMAP14 microtubule-associated protein Dis1 [Source:PomBase;Acc:SPCC736.14]	4.2587	27.787	4.48108	10.0142	4.153	10.624	2.70593	1.16012	1.35511	1.74039	4.29759	16.1417
SPBC1289.16c	cao2	copper amine oxidase-like protein Cao2 [Source:PomBase;Acc:SPBC1289.16c]	1.79028	9.48992	1.3788	2.67725	1.73042	6.25834	2.40621	0.957346	1.85466	1.73941	1.63316	6.14184
SPAC26F1.04c	etr1	enoyl-[acyl-carrier protein] reductase (predicted) [Source:PomBase;Acc:SPAC26F1.04c]	175.339	703.62	64.3526	171.181	69.8822	242.385	2.00465	1.41145	1.7943	1.7368	103.191	372.395
SPNCRNA.667	SPNCRNA.667	intergenic RNA (predicted) [Source:PomBase;Acc:SPNCRNA.667]	6.40161	13.3132	3.52653	20.1101	3.83354	11.9615	1.05635	2.51159	1.64165	1.73653	4.58723	15.1283
SPCC70.12c	ecl1	extender of the chronological lifespan protein Ecl1 [Source:PomBase;Acc:SPCC70.12c]	30.0821	91.076	39.6404	196.359	38.2022	93.4462	1.59816	2.30845	1.29048	1.73237	35.9749	126.96
SPNCRNA.1305	SPNCRNA.1305	antisense RNA (predicted) [Source:PomBase;Acc:SPNCRNA.1305]	2.17004	7.95379	1.40531	4.68009	1.41095	4.23952	1.87392	1.73565	1.58723	1.73227	1.6621	5.62447
SPAC630.15	mug177	Schizosaccharomyces pombe specific protein [Source:PomBase;Acc:SPAC630.15]	0.922266	2.04819	0.715913	2.65682	0.638923	2.82635	1.15109	1.89184	2.14523	1.72939	0.759034	2.51045
SPAC31G5.18c	sde2	silencing defective protein Sde2 [Source:PomBase;Acc:SPAC31G5.18c]	57.3975	144.602	39.3752	172.141	39.1606	128.952	1.33303	2.12823	1.71936	1.72687	45.3111	148.565
SPBC106.17c	cys2	homoserine O-acetyltransferase (predicted) [Source:PomBase;Acc:SPBC106.17c]	160.257	486.444	194.569	734.12	194.738	615.866	1.60188	1.91573	1.66108	1.72623	183.188	612.143
SPAC8C9.16c	oxr1	TLDc domain protein 1 [Source:PomBase;Acc:SPAC8C9.16c]	35.7242	132.518	29.432	98.2001	29.7099	86.456	1.89121	1.73834	1.54102	1.72352	31.622	105.725
SPAC959.05c	pdi4	protein disulfide isomerase (predicted) [Source:PomBase;Acc:SPAC959.05c]	46.6287	135.487	30.8638	113.16	31.3871	106.039	1.53887	1.87438	1.75635	1.7232	36.2932	118.229
SPBC29A10.02	spo5	meiotic RNA-binding protein 1 [Source:PomBase;Acc:SPBC29A10.02]	6.80849	26.6947	4.66669	13.7746	4.31273	13.2233	1.97115	1.56154	1.61641	1.71636	5.26264	17.8975
SPNCRNA.1169	SPNCRNA.1169	intergenic RNA (predicted) [Source:PomBase;Acc:SPNCRNA.1169]	7.40525	27.5822	6.36367	19.8239	5.83017	17.8161	1.89712	1.63931	1.61157	1.716	6.53303	21.7408
SPBPB2B2.18	SPBPB2B2.18	Schizosaccharomyces specific protein [Source:PomBase;Acc:SPBPB2B2.18]	1.41052	2.69678	2.01516	13.1206	2.36934	6.68734	0.935005	2.70286	1.49695	1.71161	1.93167	7.50157
SPCC1529.01	SPCC1529.01	transmembrane transporter (predicted) [Source:PomBase;Acc:SPCC1529.01]	17.6044	92.2707	29.8562	68.035	26.7283	78.1284	2.38994	1.18824	1.54748	1.70855	24.7296	79.478
SPCC188.05	SPCC188.05	dubious [Source:PomBase;Acc:SPCC188.05]	0.569635	3.41364	0.981066	1.53278	0.399327	1.48888	2.5832	0.643728	1.89859	1.70851	0.650009	2.1451
SPNCRNA.1565	SPNCRNA.1565	intergenic RNA (predicted) [Source:PomBase;Acc:SPNCRNA.1565]	8.78865	23.1104	3.6326	15.4095	3.5407	11.0783	1.39483	2.08475	1.64563	1.7084	5.32065	16.5327
SPCC16A11.08	atg20	autophagy associated sorting nexin Atg20 (predicted) [Source:PomBase;Acc:SPCC16A11.08]	33.5271	78.1724	20.7084	91.3128	21.1909	71.8448	1.22133	2.1406	1.76144	1.70779	25.1421	80.4433
SPNCRNA.828	SPNCRNA.828	intergenic RNA (predicted) [Source:PomBase;Acc:SPNCRNA.828]	7.89351	29.528	2.51895	7.54128	2.60893	8.10052	1.90335	1.58198	1.63455	1.70663	4.34046	15.0566
SPNCRNA.894	SPNCRNA.894	antisense RNA (predicted) [Source:PomBase;Acc:SPNCRNA.894]	17.4959	54.789	13.4698	42.2843	12.5921	44.4393	1.64687	1.6504	1.81932	1.70553	14.5193	47.1708
SPAC22G7.08	ppk8	serine/threonine protein kinase Ppk8 (predicted) [Source:PomBase;Acc:SPAC22G7.08]	47.1169	181.879	38.4472	121.784	38.2289	107.275	1.94866	1.66338	1.48858	1.70021	41.2643	136.979
SPNCRNA.920	SPNCRNA.920	intergenic RNA (predicted), possible alternative UTR [Source:PomBase;Acc:SPNCRNA.920]	7.10687	24.9196	3.73866	9.91197	2.74204	10.0941	1.80999	1.40665	1.88019	1.69895	4.52919	14.9752
SPAC1687.14c	SPAC1687.14c	EF hand family protein, centrin-like [Source:PomBase;Acc:SPAC1687.14c]	47.7679	173.242	26.7539	77.7221	25.3439	82.0903	1.85868	1.53857	1.69557	1.69761	33.2886	111.018
SPNCRNA.1410	SPNCRNA.1410	antisense RNA (predicted), possible alternative UTR [Source:PomBase;Acc:SPNCRNA.1410]	0.325505	0.443773	0.662882	4.82315	0.559057	1.91788	0.447142	2.86315	1.77844	1.69625	0.515815	2.39493
SPAC1002.12c	ssd1	succinate-semialdehyde dehydrogenase [NAD(P)+] (predicted) [Source:PomBase;Acc:SPAC1002.12c]	112.327	460.671	100.493	284.504	106.62	312.11	2.03604	1.50136	1.54957	1.69566	106.48	352.428
SPAC688.03c	SPAC688.03c	human AMMECR1 homolog [Source:PomBase;Acc:SPAC688.03c]	43.7805	168.839	16.3599	48.1906	17.6236	52.4893	1.94729	1.55858	1.57451	1.69346	25.9213	89.8396
SPCC1620.03	mug163	conserved eukaryotic protein, mitochondrial [Source:PomBase;Acc:SPCC1620.03]	13.6441	67.317	19.7009	57.2646	20.8715	49.1078	2.30269	1.53939	1.23442	1.69217	18.0721	57.8965
SPBC29A10.16c	cyb502	cytochrome b5 (predicted) [Source:PomBase;Acc:SPBC29A10.16c]	0.868015	3.24296	0.662882	2.61594	0.585679	1.33747	1.90152	1.98051	1.19132	1.69112	0.705525	2.39879
SPNCRNA.831	SPNCRNA.831	intergenic RNA (predicted), possible alternative UTR [Source:PomBase;Acc:SPNCRNA.831]	0.325505	2.59437	0.106061	0.470052	0.505814	0.47947	2.99463	2.14792	-0.0771658	1.68846	0.31246	1.1813
SPCC1020.03	mmt1	mitochondrial iron ion transmembrane transporter Mmt1 (predicted) [Source:PomBase;Acc:SPCC1020.03]	21.4834	91.9977	22.0342	59.4105	23.0811	66.722	2.09838	1.43097	1.53145	1.68693	22.1995	72.7101
SPAC14C4.01c	atg43	DUF1770 family protein [Source:PomBase;Acc:SPAC14C4.01c]	15.4073	58.3391	13.2046	39.6683	13.3109	38.8118	1.92085	1.58695	1.54389	1.6839	13.9743	45.6064
SPBC3H7.13	csc1	SIP/FAR complex FHA domain subunit Far10/Csc1 [Source:PomBase;Acc:SPBC3H7.13]	115.283	439.302	73.2883	177.537	73.1034	262.472	1.93003	1.27646	1.84415	1.68355	87.225	293.103
SPNCRNA.908	SPNCRNA.908	antisense RNA (predicted) [Source:PomBase;Acc:SPNCRNA.908]	2.95667	10.8554	1.64395	4.90489	2.10312	6.33405	1.87636	1.57706	1.5906	1.68134	2.23458	7.36478
SPAC1952.13	ned1	lipin, phosphatidate phosphatase Ned1 [Source:PomBase;Acc:SPAC1952.13]	171.406	405.268	92.9626	368.255	101.775	358.315	1.24146	1.98598	1.81585	1.6811	122.048	377.279
SPCC330.19c	SPCC330.19c	Schizosaccharomyces pombe specific protein [Source:PomBase;Acc:SPCC330.19c]	0.108502	0.443773	0.106061	0.326993	0.106487	0.277588	2.0321	1.62436	1.38227	1.67958	0.107017	0.349451
SPCC1442.16c	zta1	NADPH quinone oxidoreductase/ARE-binding protein (predicted) [Source:PomBase;Acc:SPCC1442.16c]	147.698	614.865	120.936	300.22	126.453	399.903	2.05762	1.31178	1.66104	1.67681	131.696	438.33
SPAC1F5.11c	tra2	NuA4 complex phosphatidylinositol pseudokinase complex subunit Tra2 [Source:PomBase;Acc:SPAC1F5.11c]	89.297	392.33	146.073	393.475	145.728	400.584	2.13538	1.42958	1.45883	1.6746	127.032	395.463
SPBC19G7.08c	art1	arrestin family protein Art1 [Source:PomBase;Acc:SPBC19G7.08c]	40.4441	152.59	48.8677	151.827	47.0939	129.987	1.91566	1.63547	1.46475	1.67196	45.4686	144.801
SPBC1773.02c	bcp1	thioredoxin peroxidase Bcp1 [Source:PomBase;Acc:SPBC1773.02c]	140.32	555.536	90.7619	207.334	88.4109	315.34	1.98516	1.1918	1.83461	1.67052	106.498	359.403
SPNCRNA.1012	SPNCRNA.1012	antisense RNA (predicted) [Source:PomBase;Acc:SPNCRNA.1012]	0.0542509	0.136546	0.0530306	0.204371	0.0532435	0.176647	1.33166	1.94629	1.73019	1.66938	0.0535083	0.172521
SPMIT.02	cox1-I1b	mitochondrial DNA binding endonuclease (predicted) [Source:PomBase;Acc:SPMIT.02]	2.08866	15.02	5.85988	12.0987	5.29773	11.482	2.84624	1.04591	1.11593	1.66936	4.41542	12.8669
SPNCRNA.175	SPNCRNA.175	non-coding RNA (predicted) [Source:PomBase;Acc:SPNCRNA.175]	0.29838	0.648592	0.291668	2.49332	0.692166	1.18606	1.12016	3.09567	0.776983	1.66427	0.427405	1.44266
SPNCRNA.710	SPNCRNA.710	antisense RNA (predicted) [Source:PomBase;Acc:SPNCRNA.710]	0.162753	0.273091	0.0530306	0.756171	0.133109	0.176647	0.746702	3.83382	0.408261	1.66293	0.116297	0.40197
SPNCRNA.1115	SPNCRNA.1115	intergenic RNA (predicted), possible alternative UTR [Source:PomBase;Acc:SPNCRNA.1115]	229.237	465.314	117.781	319.329	121.528	700.152	1.02136	1.43894	2.52638	1.66222	156.182	494.932
SPBC6B1.10	prp17	splicing factor Prp17 [Source:PomBase;Acc:SPBC6B1.10]	0.813764	2.15059	0.636367	1.71671	0.425948	1.89264	1.40205	1.43172	2.15165	1.66181	0.62536	1.91998
SPNCRNA.1257	SPNCRNA.1257	intergenic RNA (predicted) [Source:PomBase;Acc:SPNCRNA.1257]	0.542509	2.79919	0.662882	1.69628	0.585679	1.38794	2.36729	1.35555	1.24476	1.65587	0.597023	1.96113
SPNCRNA.1653	SPNCRNA.1653	antisense RNA (predicted), possible alternative UTR [Source:PomBase;Acc:SPNCRNA.1653]	0.29838	1.46787	0.90152	1.22622	0.346083	1.61506	2.2985	0.443791	2.22239	1.65489	0.515328	1.43638
SPBP8B7.24c	atg8	autophagy associated protein Atg8 [Source:PomBase;Acc:SPBP8B7.24c]	123.312	369.834	69.1519	226.381	72.7041	230.221	1.58456	1.71091	1.66291	1.6528	88.3894	275.479
SPBC1105.14	rsv2	transcription factor Rsv2 [Source:PomBase;Acc:SPBC1105.14]	77.3347	213.557	66.8451	235.394	78.2946	250.132	1.46544	1.81619	1.6757	1.65244	74.1581	233.028
SPNCRNA.1309	SPNCRNA.1309	antisense RNA (predicted) [Source:PomBase;Acc:SPNCRNA.1309]	0.271255	0.512046	0.0795459	0.551801	0.106487	0.252353	0.916627	2.79429	1.24476	1.65189	0.152429	0.438733
SPSNRNA.02	snu2	small nuclear RNA U2 [Source:PomBase;Acc:SPSNRNA.02]	1.16639	6.69074	0.344699	1.14448	0.186352	0.302823	2.52011	1.73128	0.700442	1.65061	0.565815	2.71268
SPAC959.06c	SPAC959.06c	conserved fungal protein [Source:PomBase;Acc:SPAC959.06c]	11.4198	26.7288	7.37125	34.0277	7.56058	21.6518	1.22686	2.20673	1.51792	1.6505	8.78388	27.4695
SPNCRNA.469	SPNCRNA.469	non-coding RNA (predicted) [Source:PomBase;Acc:SPNCRNA.469]	0.406882	0.95582	0.742428	3.61736	0.479192	1.287	1.23213	2.28461	1.42533	1.64736	0.542834	1.95339
SPNCRNA.218	SPNCRNA.218	non-coding RNA (predicted) [Source:PomBase;Acc:SPNCRNA.218]	1.76315	7.68069	1.59092	5.53844	2.12974	4.28999	2.12308	1.79962	1.0103	1.64433	1.82794	5.83638
SPBC9B6.03	pib2	zf-FYVE type zinc finger protein [Source:PomBase;Acc:SPBC9B6.03]	14.3222	72.574	37.1479	95.7068	39.4535	92.3106	2.3412	1.36534	1.22634	1.64429	30.3079	86.8638
SPCC4B3.02c	got1	Golgi transport protein Got1 (predicted) [Source:PomBase;Acc:SPCC4B3.02c]	47.8493	132.21	34.9206	122.193	37.3503	117.117	1.46627	1.80701	1.64875	1.64068	40.0401	123.84
SPAC1952.15c	rec24	meiotic recombination protein Rec24 [Source:PomBase;Acc:SPAC1952.15c]	0.135627	0.0682728	0.185607	0.980979	0.0532435	0.605646	-0.990264	2.40197	3.5078	1.63983	0.124826	0.551633
SPAC10F6.11c	atg17	autophagy associated protein kinase activator Atg17 [Source:PomBase;Acc:SPAC10F6.11c]	85.2011	221.477	72.0686	253.072	74.9403	247.861	1.37821	1.81211	1.72572	1.63868	77.4033	240.803
SPNCRNA.400	SPNCRNA.400	non-coding RNA (predicted) [Source:PomBase;Acc:SPNCRNA.400]	0.0271255	0.238955	0.132576	0.306556	0.425948	0.630881	3.13902	1.20933	0.56669	1.63834	0.195217	0.392131
SPAC10F6.06	vip1	RNA-binding protein Vip1 [Source:PomBase;Acc:SPAC10F6.06]	1089.3	3913.5	555.708	1614.38	560.282	1619.14	1.84505	1.53859	1.53101	1.63822	735.098	2382.34
SPCC965.06	osr2	aldo-keto reductase (predicted) [Source:PomBase;Acc:SPCC965.06]	359.955	1161.42	130.429	337.641	136.65	492.39	1.69001	1.37223	1.84932	1.63718	209.011	663.818
SPCC794.02	wtf5	wtf element Wtf5 [Source:PomBase;Acc:SPCC794.02]	18.9878	131.22	23.5721	53.586	24.1193	46.0543	2.78885	1.18478	0.933148	1.63559	22.2264	76.9536
SPNCRNA.1110	SPNCRNA.1110	intergenic RNA (predicted), possible alternative UTR [Source:PomBase;Acc:SPNCRNA.1110]	3.17368	6.38351	2.22728	9.21711	2.12974	7.67152	1.00819	2.04903	1.84883	1.63535	2.51023	7.75738
SPAC8E11.08c	SPAC8E11.08c	dubious [Source:PomBase;Acc:SPAC8E11.08c]	4.80121	17.6144	4.37502	14.1629	5.40422	13.5766	1.87529	1.69475	1.32896	1.633	4.86015	15.1179
SPBP4H10.12	SPBP4H10.12	conserved protein [Source:PomBase;Acc:SPBP4H10.12]	110.238	334.673	65.4132	179.744	62.2949	222.6	1.60213	1.45829	1.83727	1.63256	79.3153	245.673
SPCC830.02	wtf24		15.353	48.9516	7.95459	24.2792	7.90667	23.8726	1.67284	1.60986	1.59421	1.62564	10.4048	32.3678
SPAC824.02	bst1	GPI inositol deacylase Bst1 (predicted) [Source:PomBase;Acc:SPAC824.02]	49.3412	92.5097	88.2959	379.23	87.772	320.134	0.906812	2.10265	1.86685	1.62544	75.1364	263.958
SPBC106.06	cct4	chaperonin-containing T-complex delta subunit Cct4 [Source:PomBase;Acc:SPBC106.06]	0.108502	1.36546	0.397729	0.715297	0.292839	0.378529	3.65359	0.846755	0.370293	1.62355	0.266357	0.819761
SPAC29B12.13	SPAC29B12.13	S-(hydroxymethyl)glutathione synthase activity (predicted) [Source:PomBase;Acc:SPAC29B12.13]	43.0752	350.718	30.1744	42.877	30.5352	75.9834	3.02538	0.506877	1.31521	1.61582	34.5949	156.526
SPNCRNA.1161	SPNCRNA.1161	intergenic RNA (predicted) [Source:PomBase;Acc:SPNCRNA.1161]	1.84453	6.31524	2.04168	6.2333	1.67717	4.61805	1.77558	1.61024	1.46125	1.61569	1.85446	5.7222
SPBC32F12.16	gem7	human GEMIN7 ortholog [Source:PomBase;Acc:SPBC32F12.16]	11.2299	76.7728	11.1099	24.0544	11.8999	22.9641	2.77325	1.11445	0.948426	1.61204	11.4133	41.2638
SPAPB18E9.04c	SPAPB18E9.04c	Schizosaccharomyces pombe specific protein, possible cell surface glycoprotein [Source:PomBase;Acc:SPAPB18E9.04c]	21.185	82.815	49.3715	135.498	44.5648	118.429	1.96685	1.45652	1.41005	1.61114	38.3738	112.247
SPAC20G8.10c	atg6	autophagy associated beclin family protein Atg6 [Source:PomBase;Acc:SPAC20G8.10c]	33.9611	108.656	24.288	77.2112	23.2941	65.2331	1.67782	1.66857	1.48564	1.61068	27.181	83.7002
SPNCRNA.1537	SPNCRNA.1537	antisense RNA (predicted) [Source:PomBase;Acc:SPNCRNA.1537]	1.2749	6.14456	0.848489	1.79846	0.878518	2.44782	2.26893	1.08379	1.47835	1.61036	1.00063	3.46361
SPAC31G5.15	psd3	phosphatidylserine decarboxylase Psd3 [Source:PomBase;Acc:SPAC31G5.15]	0.59676	0.95582	0.371214	0.940105	0.133109	0.933704	0.679588	1.34057	2.81036	1.61017	0.367028	0.94321
SPAC8C9.03	cgs1	cAMP-dependent protein kinase regulatory subunit Cgs1 [Source:PomBase;Acc:SPAC8C9.03]	17.7943	164.879	40.2502	77.62	41.9825	66.6968	3.21192	0.947431	0.667828	1.60906	33.3424	103.065
SPNCRNA.732	SPNCRNA.732	intergenic RNA (predicted), possible alternative UTR [Source:PomBase;Acc:SPNCRNA.732]	3.68906	7.7831	5.85988	27.447	5.48408	15.6459	1.07709	2.2277	1.51246	1.60575	5.01101	16.9586
SPNCRNA.1371	SPNCRNA.1371	antisense RNA (predicted) [Source:PomBase;Acc:SPNCRNA.1371]	8.40889	10.6506	1.59092	7.97045	1.65055	7.31822	0.340942	2.3248	2.14855	1.60476	3.88345	8.64641
SPBP16F5.08c	fmo1	flavin dependent monooxygenase (predicted) [Source:PomBase;Acc:SPBP16F5.08c]	173.711	418.717	262.157	725.025	260.574	1093.77	1.26928	1.4676	2.06955	1.60214	232.147	745.838
SPCC306.10	wtf8	wtf element Wtf8 [Source:PomBase;Acc:SPCC306.10]	12.1522	23.8272	7.29171	30.0834	7.26774	24.9829	0.971393	2.04464	1.78136	1.59913	8.90388	26.2978
SPBC21B10.07	crr1	glycosyl hydrolase family (predicted) [Source:PomBase;Acc:SPBC21B10.07]	74.378	320.165	100.997	250.477	101.163	263.153	2.10587	1.31037	1.37923	1.59849	92.1792	277.932
SPNCRNA.1040	SPNCRNA.1040	antisense RNA (predicted), possible alternative UTR [Source:PomBase;Acc:SPNCRNA.1040]	0.271255	0.614456	0.185607	0.919668	0.266218	0.656117	1.17966	2.30886	1.30135	1.59662	0.241026	0.73008
SPAC13G7.02c	ssa1	heat shock protein Ssa1 (predicted) [Source:PomBase;Acc:SPAC13G7.02c]	103.646	736.118	146.868	256.526	153.581	342.039	2.82827	0.804583	1.15516	1.596	134.699	444.894
SPNCRNA.1145	SPNCRNA.1145	antisense RNA (predicted) [Source:PomBase;Acc:SPNCRNA.1145]	2.54979	5.63251	1.69698	6.41724	1.91677	6.33405	1.1434	1.91898	1.72445	1.59561	2.05451	6.12793
SPBC27.01c	pga2	protein trafficking protein Pga2 (predicted) [Source:PomBase;Acc:SPBC27.01c]	0.0271255	0.0341364	0.0530306	0.204371	0.0798653	0.454235	0.331664	1.94629	2.5078	1.59525	0.0533405	0.230914
SPNCRNA.949	SPNCRNA.949	antisense RNA (predicted) [Source:PomBase;Acc:SPNCRNA.949]	18.6081	51.546	19.5683	69.7926	19.5138	54.3567	1.46993	1.83456	1.47797	1.59415	19.23	58.5651
SPBC16D10.05	mok13	alpha-1,3-glucan synthase Mok13 [Source:PomBase;Acc:SPBC16D10.05]	92.6063	318.254	99.3528	269.994	103.346	304.388	1.781	1.44229	1.55843	1.59391	98.4349	297.545
SPRRNA.32	SPRRNA.32	5S rRNA [Source:PomBase;Acc:SPRRNA.32]	0.271255	0.238955	0.0795459	0.326993	0.0532435	0.403764	-0.182909	2.0394	2.92283	1.59311	0.134681	0.323237
SPNCRNA.59	SPNCRNA.59	intergenic RNA (predicted) [Source:PomBase;Acc:SPNCRNA.59]	22.1886	68.1704	14.2387	44.001	14.2959	41.083	1.61933	1.62772	1.52294	1.58999	16.9077	51.0848
SPNCRNA.651	SPNCRNA.651	intergenic RNA (predicted), possible alternative UTR [Source:PomBase;Acc:SPNCRNA.651]	4.23157	14.5763	2.01516	8.11351	2.52907	4.97135	1.78435	2.00943	0.97503	1.58961	2.92527	9.22037
SPNCRNA.84	IRC1-L	IRC1-L/borderline left [Source:PomBase;Acc:SPNCRNA.84]	0.569635	1.16064	0.556821	1.83934	0.372705	1.48888	1.02681	1.7239	1.99812	1.58294	0.49972	1.49628
SPNCRNA.272	SPNCRNA.272	non-coding RNA (predicted) [Source:PomBase;Acc:SPNCRNA.272]	0.759513	3.31123	1.00758	2.73857	0.90514	2.04406	2.12422	1.44252	1.17522	1.58066	0.890745	2.69795
SPBC646.17c	dic1	meiotic dynein intermediate chain Dic1 [Source:PomBase;Acc:SPBC646.17c]	5.20809	14.8835	5.64776	22.1946	6.17625	14.6112	1.51489	1.97446	1.24227	1.57721	5.67737	17.2298
SPNCRNA.814	SPNCRNA.814	intergenic RNA (predicted) [Source:PomBase;Acc:SPNCRNA.814]	1.62753	4.64255	0.90152	3.94435	1.30447	2.77588	1.51224	2.12936	1.08948	1.57703	1.27784	3.78759
SPNCRNA.835	SPNCRNA.835	intergenic RNA (predicted) [Source:PomBase;Acc:SPNCRNA.835]	0.135627	0.614456	0.0530306	0.102185	0.133109	0.403764	2.17966	0.946291	1.60091	1.57562	0.107256	0.373468
SPBC29A3.08	pof4	elongin-A, F-box protein Pof4 (predicted) [Source:PomBase;Acc:SPBC29A3.08]	17.3874	40.3151	28.0797	109.624	27.7665	81.1313	1.21328	1.96497	1.54691	1.57505	24.4112	77.0236
SPNCRNA.50	prl50	non-coding RNA poly(A)-bearing (predicted) [Source:PomBase;Acc:SPNCRNA.50]	2.27854	5.66665	1.19319	4.94577	1.59731	4.08811	1.31439	2.05137	1.35579	1.57385	1.68968	4.90018
SPCC306.08c	mdh1	malate dehydrogenase Mdh1 (predicted) [Source:PomBase;Acc:SPCC306.08c]	323.959	1328.62	221.456	489.038	222.265	647.108	2.03605	1.14293	1.54172	1.57357	255.893	821.59
SPNCRNA.1088	SPNCRNA.1088	intergenic RNA (predicted) [Source:PomBase;Acc:SPNCRNA.1088]	0.244129	0.819274	0.371214	0.633549	0.159731	0.731822	1.7467	0.771204	2.19585	1.57125	0.258358	0.728215
SPNCRNA.926	SPNCRNA.926	antisense RNA (predicted), possible alternative UTR [Source:PomBase;Acc:SPNCRNA.926]	1.05789	1.91164	1.32576	4.37353	1.03825	4.56758	0.853617	1.72197	2.13728	1.57096	1.14064	3.61758
SPAC29B12.11c	SPAC29B12.11c	human WW domain binding protein-2 ortholog [Source:PomBase;Acc:SPAC29B12.11c]	52.3521	151.497	49.5571	157.12	50.4749	144.219	1.53297	1.6647	1.51463	1.57077	50.7947	150.946
SPAC343.21	SPAC343.21	dubious [Source:PomBase;Acc:SPAC343.21]	12.966	44.2749	8.98869	30.1855	7.24112	16.4786	1.77176	1.74768	1.18631	1.56858	9.73193	30.313
SPAC6G10.03c	cld1	mitochondrial cardiolipin-specific phospholipase Cld1 (predicted) [Source:PomBase;Acc:SPAC6G10.03c]	74.2152	203.692	102.8	348.942	104.331	292.224	1.4566	1.76315	1.48591	1.56856	93.7819	281.62
SPAPB1A10.14	pof15	F-box protein (predicted) [Source:PomBase;Acc:SPAPB1A10.14]	9.1684	46.6986	57.5912	157.897	55.6927	103.515	2.34864	1.45506	0.894279	1.56599	40.8175	102.703
SPNCRNA.439	SPNCRNA.439	non-coding RNA (predicted) [Source:PomBase;Acc:SPNCRNA.439]	1.4919	3.004	0.371214	1.20579	0.319461	1.26176	1.00974	1.69965	1.98173	1.56371	0.727525	1.82385
SPNCRNA.304	SPNCRNA.304	intergenic RNA (predicted) [Source:PomBase;Acc:SPNCRNA.304]	18.2826	62.2307	21.2122	60.7185	22.4688	58.9243	1.76716	1.51724	1.39094	1.55845	20.6545	60.6245
SPRRNA.01	rnl	21S rRNA [Source:PomBase;Acc:SPRRNA.01]	94.9662	1026.52	155.83	216.02	129.595	220.531	3.4342	0.471186	0.766973	1.55745	126.797	487.689
SPAC1F3.03	sro7	Lgl family protein Sro7 (predicted) [Source:PomBase;Acc:SPAC1F3.03]	88.5375	301.39	84.7164	223.03	80.3711	228.177	1.76727	1.39652	1.50541	1.5564	84.5417	250.866
SPCC962.01	tcb1	C2 domain endoplasmic reticulum membrane organization protein (predicted) [Source:PomBase;Acc:SPCC962.01]	181.415	746.188	227.554	516.281	219.204	597.369	2.04024	1.18195	1.44635	1.55618	209.391	619.946
SPBC12C2.04	SPBC12C2.04	NAD binding dehydrogenase family protein [Source:PomBase;Acc:SPBC12C2.04]	366.194	893.555	159.039	548.388	156.403	470.36	1.28695	1.78582	1.5885	1.55376	227.212	637.434
SPNCRNA.799	SPNCRNA.799	antisense RNA (predicted) [Source:PomBase;Acc:SPNCRNA.799]	9.87367	41.6464	9.59854	25.342	10.4624	23.6454	2.07654	1.40064	1.17635	1.55118	9.97819	30.2113
SPBC409.05	skp1	SCF ubiquitin ligase complex subunit Skp1 [Source:PomBase;Acc:SPBC409.05]	138.231	504.468	90.974	259.837	99.4856	239.987	1.86768	1.51408	1.2704	1.55072	109.564	334.764
SPNCRNA.1112	SPNCRNA.1112	antisense RNA (predicted), possible alternative UTR [Source:PomBase;Acc:SPNCRNA.1112]	0.0271255	0.136546	0.132576	0.69486	0.0532435	0.0504705	2.33166	2.3899	-0.0771658	1.54813	0.0709818	0.293959
SPAC25B8.08	SPAC25B8.08	conserved fungal protein [Source:PomBase;Acc:SPAC25B8.08]	66.4031	157.471	53.4814	196.87	57.1303	162.54	1.24577	1.88014	1.50847	1.54479	59.0049	172.294
SPNCRNA.1542	SPNCRNA.1542	antisense RNA (predicted) [Source:PomBase;Acc:SPNCRNA.1542]	3.25505	5.01805	1.11364	6.33549	2.02325	5.7284	0.624446	2.50817	1.50146	1.54469	2.13065	5.69398
SPAC18G6.01c	aim18	chalcone related protein family [Source:PomBase;Acc:SPAC18G6.01c]	164.869	634.869	52.792	78.2331	56.5979	245.69	1.94514	0.56746	2.11802	1.54354	91.4195	319.598
SPBC2F12.05c	osh2	sterol binding ankyrin repeat protein (predicted) [Source:PomBase;Acc:SPBC2F12.05c]	294.908	1092.88	201.543	447.142	213.027	641.581	1.88979	1.14965	1.59059	1.54335	236.493	727.2
SPNCRNA.1031	SPNCRNA.1031	antisense RNA (predicted) [Source:PomBase;Acc:SPNCRNA.1031]	0.189878	0.136546	0.106061	0.592675	0.106487	0.656117	-0.475691	2.48234	2.62327	1.54331	0.134142	0.461779
SPNCRNA.658	SPNCRNA.658	intergenic RNA (predicted), possible alternative UTR [Source:PomBase;Acc:SPNCRNA.658]	2.33279	12.1184	1.77652	3.82173	2.0765	4.59282	2.37707	1.10517	1.14523	1.54249	2.06194	6.84433
SPNCRNA.473	SPNCRNA.473	non-coding RNA (predicted) [Source:PomBase;Acc:SPNCRNA.473]	1.11214	5.22287	1.27273	3.16774	1.41095	2.97776	2.2315	1.31552	1.07756	1.54153	1.26528	3.78946
SPNCRNA.267	SPNCRNA.267	non-coding RNA (predicted) [Source:PomBase;Acc:SPNCRNA.267]	0.813764	2.73091	0.636367	1.45103	0.399327	1.287	1.7467	1.18915	1.68837	1.54141	0.616486	1.82298
SPAC17G8.11c	imt3	mannosyltransferase Imt3 [Source:PomBase;Acc:SPAC17G8.11c]	73.1302	334.093	87.527	203.676	89.4225	206.98	2.19171	1.21847	1.21078	1.54032	83.3599	248.249
SPAC14C4.10c	SPAC14C4.10c	Nudix family hydrolase [Source:PomBase;Acc:SPAC14C4.10c]	17.0619	42.6023	19.2501	60.9229	19.5936	60.9936	1.32015	1.66212	1.63827	1.54018	18.6352	54.8396
SPNCRNA.801	SPNCRNA.801	antisense RNA (predicted), possible alternative UTR [Source:PomBase;Acc:SPNCRNA.801]	0.868015	3.17469	1.5644	4.14872	1.27785	3.23011	1.87082	1.40706	1.33787	1.53858	1.23675	3.51784
SPAC16.05c	sfp1	transcription factor Sfp1 (predicted) [Source:PomBase;Acc:SPAC16.05c]	54.712	202.634	93.546	225.523	89.742	244.151	1.88894	1.26953	1.44392	1.53413	79.3333	224.103
SPNCRNA.155	SPNCRNA.155	non-coding RNA (predicted) [Source:PomBase;Acc:SPNCRNA.155]	12.4235	63.5962	1.72349	2.94294	2.31609	6.43499	2.35587	0.77192	1.47424	1.53401	5.48768	24.3247
SPAC821.13c	dnf1	Trans-golgi network aminophospholipid translocase (flippase), Dnf1 (predicted) [Source:PomBase;Acc:SPAC821.13c]	131.613	413.768	142.202	399.136	145.568	399.272	1.65252	1.48894	1.45568	1.53238	139.794	404.059
SPAC4A8.03c	ptc4	protein phosphatase 2C Ptc4 [Source:PomBase;Acc:SPAC4A8.03c]	83.465	271.931	92.7505	277.086	92.2711	229.136	1.704	1.57891	1.31225	1.53172	89.4955	259.384
SPBC409.23	mim2	conserved fungal protein [Source:PomBase;Acc:SPBC409.23]	42.2886	178.499	23.9168	54.4239	25.5037	64.1733	2.07758	1.18622	1.33127	1.53169	30.5697	99.0322
SPCC1739.15	wtf21	wtf element Wtf21 [Source:PomBase;Acc:SPCC1739.15]	12.8846	28.265	5.70079	21.1728	5.77692	17.1347	1.13337	1.89298	1.56855	1.53163	8.12077	22.1908
SPAC18G6.09c	edc1	Schizosaccharomyces specific protein [Source:PomBase;Acc:SPAC18G6.09c]	11.2842	43.3191	49.5571	131.737	48.9841	115.956	1.9407	1.4105	1.24319	1.53146	36.6084	97.0041
SPAC3A12.08	SPAC3A12.08	conserved fungal protein [Source:PomBase;Acc:SPAC3A12.08]	23.7348	80.5961	14.5569	35.5809	15.0413	43.7579	1.76371	1.2894	1.54062	1.53124	17.7777	53.3116
SPAC343.11c	msc1	Swr1 complex subunit Chk1 [Source:PomBase;Acc:SPAC343.11c]	86.1233	251.688	98.0801	315.262	107.552	275.317	1.54716	1.68452	1.35606	1.52925	97.2518	280.756
SPAC1687.08	SPAC1687.08	Schizosaccharomyces pombe specific protein [Source:PomBase;Acc:SPAC1687.08]	12.5862	59.807	11.7993	23.1961	12.6986	32.4778	2.24847	0.975178	1.35479	1.52614	12.3614	38.4936
SPCC1442.04c	rmr1	meiotic recombination protein (predicted) [Source:PomBase;Acc:SPCC1442.04c]	169.019	551.44	86.9437	232.288	79.5991	217.906	1.70602	1.41776	1.45288	1.52555	111.854	333.878
SPCC1620.08	lsc2	succinate-CoA ligase beta subunit (predicted) [Source:PomBase;Acc:SPCC1620.08]	118.945	345.017	102.031	357.546	107.206	251.545	1.53637	1.80912	1.23043	1.52531	109.394	318.036
SPNCRNA.993	SPNCRNA.993	intergenic RNA (predicted) [Source:PomBase;Acc:SPNCRNA.993]	1.62753	4.16464	0.848489	3.37211	1.49082	3.48247	1.35551	1.99069	1.224	1.5234	1.32228	3.67307
SPCC162.10	ppk33	serine/threonine protein kinase Ppk33 (predicted) [Source:PomBase;Acc:SPCC162.10]	12.2878	37.6183	9.38641	27.0178	11.4474	30.787	1.61421	1.52526	1.42731	1.52226	11.0405	31.8077
SPAC5H10.10	SPAC5H10.10	NADPH dehydrogenase (predicted) [Source:PomBase;Acc:SPAC5H10.10]	0.135627	0.887547	0.397729	0.674423	0.425948	0.908469	2.71018	0.761866	1.09276	1.5216	0.319768	0.82348
SPAC821.10c	sod1	superoxide dismutase Sod1 [Source:PomBase;Acc:SPAC821.10c]	808.122	4116.03	751.152	1748.57	829.721	1653.77	2.34861	1.219	0.995058	1.52089	796.331	2506.12
SPBC1711.11	atg2402	autophagy associated protein (predicted) [Source:PomBase;Acc:SPBC1711.11]	30.3534	92.0659	20.5494	52.9729	16.8782	51.0005	1.60081	1.36616	1.59535	1.52077	22.5936	65.3464
SPNCRNA.68	prl68	non-coding RNA, poly(A)-bearing (predicted) [Source:PomBase;Acc:SPNCRNA.68]	0.813764	2.49196	0.397729	1.38972	0.505814	1.11035	1.6146	1.80494	1.13434	1.51796	0.572436	1.66401
SPNCRNA.1506	SPNCRNA.1506	intergenic RNA (predicted) [Source:PomBase;Acc:SPNCRNA.1506]	2.49554	10.6506	1.69698	3.41299	1.62393	4.44141	2.0935	1.00807	1.45153	1.5177	1.93882	6.16832
SPNCRNA.1441	SPNCRNA.1441	intergenic RNA (predicted), possible alternative UTR [Source:PomBase;Acc:SPNCRNA.1441]	1.11214	2.96987	1.43183	4.92533	1.57068	3.98717	1.41706	1.78236	1.34397	1.51446	1.37155	3.96079
SPBC337.08c	ubi4	ubiquitin [Source:PomBase;Acc:SPBC337.08c]	692.54	1559.32	549.37	1795.93	542.978	1719	1.17095	1.70888	1.66261	1.51414	594.963	1691.42
SPAC9E9.02	SPAC9E9.02	dubious [Source:PomBase;Acc:SPAC9E9.02]	7.568	30.0742	8.98869	24.5858	9.37086	20.062	1.99054	1.45164	1.09821	1.51347	8.64252	24.9073
SPNCRNA.1365	cti6-antisense-1	intergenic RNA (predicted) [Source:PomBase;Acc:SPNCRNA.1365]	3.14655	7.98792	1.69698	6.35593	1.65055	4.03764	1.34405	1.90513	1.29057	1.51325	2.16469	6.12716
SPBC32C12.02	ste11	transcription factor Ste11 [Source:PomBase;Acc:SPBC32C12.02]	33.1202	181.981	54.1973	85.9174	60.6976	160.345	2.45801	0.66473	1.40147	1.50807	49.3384	142.748
SPNCRNA.927	SPNCRNA.927	antisense RNA (predicted) [Source:PomBase;Acc:SPNCRNA.927]	0.0542509	0.341364	0.0795459	0.183934	0.0798653	0.126176	2.65359	1.20933	0.6598	1.50757	0.0712207	0.217158
SPCC126.07c	asr1	ubiquitin-protein ligase E3 (predicted) [Source:PomBase;Acc:SPCC126.07c]	74.161	197.582	72.8375	248.556	73.5027	184.974	1.41372	1.77081	1.33146	1.50533	73.5004	210.371
SPCC320.14	sry1	serine racemase Sry1 [Source:PomBase;Acc:SPCC320.14]	52.2708	206.491	57.4056	140.219	60.0853	142.453	1.982	1.28841	1.2454	1.50527	56.5872	163.054
SPNCRNA.220	SPNCRNA.220	non-coding RNA (predicted) [Source:PomBase;Acc:SPNCRNA.220]	0.0542509	0.307228	0.0530306	0.102185	0.133109	0.277588	2.50159	0.946291	1.06034	1.50274	0.0801301	0.229
SPNCRNA.1497	SPNCRNA.1497	intergenic RNA (predicted) [Source:PomBase;Acc:SPNCRNA.1497]	2.30566	8.22688	1.59092	3.78086	1.25122	3.35629	1.83516	1.24885	1.42353	1.50251	1.71593	5.12134
SPBC26H8.13c	SPBC26H8.13c	Siva family protein, human apoptosis-inducing factor ortholog (predicted) [Source:PomBase;Acc:SPBC26H8.13c]	45.2453	116.61	37.4131	112.69	37.2705	109.117	1.36585	1.59074	1.54977	1.50212	39.9763	112.806
