# Supplementary material for: The heme-regulated inhibitor kinase Hri1 is activated in response to aminolevulinic acid deficiency in Schizosaccharomyces pombe
Source: PLoS Genet. 2025 Jul 16;21(7):e1011797. doi: 10.1371/journal.pgen.1011797 (PMC12303383; doi:10.1371/journal.pgen.1011797)
Supplement: S2 Table — Related to Fig 2. (XLSX) [file pgen.1011797.s009.xlsx]

## Sheet: Down-regulated genes
Gene_ID	gene_name	description	Yes_Ala_1	Yes_1	Yes_Ala_2	Yes_2	Yes_Ala_3	Yes_3	log2FC_1	log2FC_2	log2FC_3	log2FC_mean	mean_control	mean_minus_Ala
SPAC11D3.04c	SPAC11D3.04c	polyketide cyclase SnoaL-like domain protein [Source:PomBase;Acc:SPAC11D3.04c]	72.425	45.5038	91.6634	22.1946	89.5823	26.0175	-0.670499	-2.04613	-1.78373	-1.50012	84.5569	31.2387
SPAC1F12.08	cab4	cytidylyltransferase (predicted) [Source:PomBase;Acc:SPAC1F12.08]	2.9838	0.716865	3.39396	1.83934	4.39259	1.48888	-2.05738	-0.883784	-1.56084	-1.50067	3.59012	1.34836
SPBC14F5.08	med7	mediator complex subunit Med7 [Source:PomBase;Acc:SPBC14F5.08]	19.2048	4.4036	19.9395	7.21428	20.1793	10.725	-2.12471	-1.4667	-0.911901	-1.50111	19.7745	7.44762
SPCC18.01c	adg3	beta-glucosidase Adg3 (predicted) [Source:PomBase;Acc:SPCC18.01c]	427.443	70.7307	322.665	168.647	320.526	163.146	-2.59532	-0.936032	-0.974279	-1.50188	356.878	134.174
SPBC215.08c	arg4	arginine specific carbamoyl-phosphate synthase Arg4 (predicted) [Source:PomBase;Acc:SPBC215.08c]	8.35464	3.95982	15.2198	5.59975	21.9363	5.50129	-1.07714	-1.44251	-1.99548	-1.50505	15.1703	5.02029
SPAC1071.07c	rps1502	40S ribosomal protein S15 (predicted) [Source:PomBase;Acc:SPAC1071.07c]	2048.46	933.256	1585.75	432.734	1606.7	563.478	-1.1342	-1.87361	-1.51167	-1.50649	1746.97	643.156
SPAC30C2.02	mmd1	deoxyhypusine hydroxylase (predicted) [Source:PomBase;Acc:SPAC30C2.02]	351.763	233.8	412.286	80.4198	411.173	136.952	-0.589326	-2.35802	-1.58608	-1.51114	391.741	150.391
SPBC18H10.12c	rpl701	60S ribosomal protein L7 [Source:PomBase;Acc:SPBC18H10.12c]	3529.46	1225.43	3181.7	1016.6	3182.45	1237.84	-1.52616	-1.64605	-1.36231	-1.51151	3297.87	1159.96
SPAC1786.02	plb2	phospholipase (predicted) [Source:PomBase;Acc:SPAC1786.02]	436.286	185.873	944.82	298.075	935.596	299.214	-1.23096	-1.66437	-1.64471	-1.51334	772.234	261.054
SPNCRNA.373	SPNCRNA.373	non-coding RNA, centromeric (predicted) [Source:PomBase;Acc:SPNCRNA.373]	0.868015	0.136546	0.742428	0.306556	0.346083	0.227117	-2.66834	-1.2761	-0.607681	-1.51737	0.652175	0.223406
SPNCRNA.1605	SPNCRNA.1605	intergenic RNA (predicted) [Source:PomBase;Acc:SPNCRNA.1605]	0.325505	0.0341364	0.0265153	0.0204371	0.239596	0.126176	-3.2533	-0.375637	-0.925163	-1.51803	0.197206	0.0602499
SPAC1F7.02c	has1	ATP-dependent RNA helicase Has1 (predicted) [Source:PomBase;Acc:SPAC1F7.02c]	196.958	57.8612	253.963	100.469	243.456	88.5505	-1.76722	-1.33788	-1.45909	-1.52139	231.459	82.2934
SPCPB1C11.01	amt1	ammonium transmembrane transporter Amt1 [Source:PomBase;Acc:SPCPB1C11.01]	78.0128	66.9415	214.827	52.5232	229.852	45.6506	-0.22081	-2.03215	-2.332	-1.52832	174.231	55.0384
SPAC227.16c	psf3	GINS complex subunit Psf3 [Source:PomBase;Acc:SPAC227.16c]	25.4708	11.9136	28.6895	6.2333	25.1576	10.296	-1.09623	-2.20246	-1.28891	-1.5292	26.4393	9.48097
SPBC405.01	ade1	phosphoribosylamine-glycine ligase/phosphoribosylformylglycinamidine cyclo-ligase [Source:PomBase;Acc:SPBC405.01]	588.948	254.521	848.171	258.345	857.487	269.26	-1.21035	-1.71506	-1.67111	-1.53218	764.869	260.709
SPBC1711.05	srp40	nucleocytoplasmic transport chaperone Srp40 (predicted) [Source:PomBase;Acc:SPBC1711.05]	174.173	73.6664	283.104	80.195	272.154	93.3704	-1.24144	-1.81975	-1.54339	-1.53486	243.144	82.4106
SPBC1709.13c	set10	ribosomal lysine methyltransferase Set10 [Source:PomBase;Acc:SPBC1709.13c]	2.00728	0.546183	2.51895	0.878794	2.47582	1.05988	-1.87779	-1.51923	-1.22401	-1.54034	2.33402	0.828286
SPBC29A3.16	rrs1	ribosome biogenesis protein Rrs1 [Source:PomBase;Acc:SPBC29A3.16]	94.7492	39.0179	144.137	43.5514	139.338	45.2216	-1.27998	-1.72665	-1.62351	-1.54338	126.075	42.597
SPBC4F6.04	rpl2502	60S ribosomal protein L25 (predicted) [Source:PomBase;Acc:SPBC4F6.04]	1082.03	457.053	841.145	232.083	843.005	291.366	-1.24331	-1.85771	-1.53271	-1.54458	922.061	326.834
SPAC9E9.03	leu2	3-isopropylmalate dehydratase Leu2 (predicted) [Source:PomBase;Acc:SPAC9E9.03]	1084.1	498.358	1100.6	365.599	1099.4	289.65	-1.12124	-1.58995	-1.92433	-1.54517	1094.7	384.535
SPBC16G5.12c	top3	DNA topoisomerase III [Source:PomBase;Acc:SPBC16G5.12c]	1.73603	0.204819	2.83714	1.88021	3.64718	1.86741	-3.08337	-0.593542	-0.965745	-1.54755	2.74012	1.31748
SPCC188.04c	spc25	NMS complex subunit Spc25 [Source:PomBase;Acc:SPCC188.04c]	2.44129	0.341364	3.02274	1.20579	2.84853	2.01882	-2.83826	-1.32588	-0.496705	-1.55362	2.77085	1.18866
SPAC31G5.17c	rps1001	40S ribosomal protein S10 (predicted) [Source:PomBase;Acc:SPAC31G5.17c]	1608.02	651.937	1377.73	405.226	1367.61	451.61	-1.30248	-1.7655	-1.59851	-1.5555	1451.12	502.925
SPBC1347.11	sro1	stress responsive orphan 1 [Source:PomBase;Acc:SPBC1347.11]	84.2788	41.544	83.0194	23.4617	79.0933	21.9799	-1.02053	-1.82314	-1.84737	-1.56368	82.1305	28.9952
SPAC1F7.13c	rpl801	60S ribosomal protein L8 (predicted) [Source:PomBase;Acc:SPAC1F7.13c]	3645.99	1430.59	2495.14	704.69	2517.86	874.225	-1.3497	-1.82406	-1.52612	-1.56663	2886.33	1003.17
SPBC1734.11	mas5	DNAJ domain protein Mas5 (predicted) [Source:PomBase;Acc:SPBC1734.11]	434.116	212.397	865.777	212.402	871.597	279.279	-1.03132	-2.0272	-1.64196	-1.56682	723.83	234.693
SPAPB8E5.03	mae1	malic acid transport protein Mae1 [Source:PomBase;Acc:SPAPB8E5.03]	734.774	316.991	1177.25	363.514	1165.5	334.796	-1.21286	-1.69534	-1.7996	-1.56927	1025.84	338.434
SPAP8A3.07c	SPAP8A3.07c	phospho-2-dehydro-3-deoxyheptonate aldolase (predicted) [Source:PomBase;Acc:SPAP8A3.07c]	157.735	74.9977	172.429	39.8727	169.661	58.3439	-1.07258	-2.11253	-1.54	-1.57504	166.608	57.7381
SPAC6B12.15	cpc2	RACK1 ortholog Cpc2 [Source:PomBase;Acc:SPAC6B12.15]	3322.41	1062.09	3225.56	1010.39	3220.44	1214.3	-1.64533	-1.67464	-1.40714	-1.5757	3256.13	1095.59
SPBC3B9.04	oms1	mitochondrial methyltransferase Oms1 (predicted) [Source:PomBase;Acc:SPBC3B9.04]	0.651011	0.0341364	0.689398	0.69486	1.17136	0.832763	-4.2533	0.011386	-0.492203	-1.57804	0.837256	0.520587
SPAPB1E7.04c	cts2	chitinase (predicted) [Source:PomBase;Acc:SPAPB1E7.04c]	365.705	27.4457	159.383	104.903	154.806	117.243	-3.73603	-0.60344	-0.400956	-1.58014	226.631	83.1974
SPCC4E9.02	cig1	cyclin Cig1 [Source:PomBase;Acc:SPCC4E9.02]	74.378	30.2449	99.2468	27.7331	101.802	32.503	-1.29819	-1.83941	-1.64712	-1.5949	91.8088	30.1603
SPBC23G7.07c	cms1	U3-containing 90S preribosome complex subunit Cms1 (predicted) [Source:PomBase;Acc:SPBC23G7.07c]	82.163	29.6304	116.773	33.7825	113.675	39.4679	-1.47141	-1.78936	-1.52616	-1.59565	104.204	34.2936
SPCC4G3.17	hdd1	HD domain protein (predicted) [Source:PomBase;Acc:SPCC4G3.17]	104.162	44.6504	159.861	49.7438	165.374	44.7673	-1.22208	-1.68423	-1.88522	-1.59717	143.132	46.3872
SPCC1682.12c	ubp16	ubiquitin C-terminal hydrolase Ubp16 [Source:PomBase;Acc:SPCC1682.12c]	5.15384	0.751001	6.73489	4.33266	6.76193	2.574	-2.77876	-0.636401	-1.39343	-1.60286	6.21688	2.55255
SPAC23A1.03	apt1	adenine phosphoribosyltransferase (APRT) (predicted) [Source:PomBase;Acc:SPAC23A1.03]	339.801	128.114	368.722	101.327	363.946	123.93	-1.40726	-1.86351	-1.5542	-1.60832	357.49	117.79
SPCC613.01	SPCC613.01	transmembrane transporter (predicted) [Source:PomBase;Acc:SPCC613.01]	146.694	51.0681	167.338	52.2984	168.196	54.2558	-1.52232	-1.67793	-1.6323	-1.61085	160.743	52.5408
SPAPB15E9.01c	pfl2	flocculin Pfl2 [Source:PomBase;Acc:SPAPB15E9.01c]	1276.12	606.502	1976.82	400.669	1996.79	727.255	-1.07318	-2.3027	-1.45715	-1.61101	1749.91	578.142
SPAC110.04c	pss1	heat shock protein Pss1 [Source:PomBase;Acc:SPAC110.04c]	1342.57	530.924	2208.75	579.942	2181.71	726.195	-1.33843	-1.92925	-1.58703	-1.61823	1911.01	612.354
SPAC8C9.11	fra2	transcriptional repressor protein BolA domain (predicted) [Source:PomBase;Acc:SPAC8C9.11]	45.0554	9.89956	41.3373	15.6139	39.3736	16.1253	-2.18626	-1.40461	-1.2879	-1.62626	41.9221	13.8796
SPAC57A10.10c	sla1	La protein homolog [Source:PomBase;Acc:SPAC57A10.10c]	392.397	158.461	467.836	129.162	455.765	137.961	-1.30818	-1.85682	-1.72403	-1.62968	438.666	141.862
SPNCRNA.1643	SPNCRNA.1643	antisense RNA (predicted) [Source:PomBase;Acc:SPNCRNA.1643]	0.678136	0.0341364	0.609852	0.715297	0.798653	0.454235	-4.31219	0.230084	-0.814131	-1.63208	0.695547	0.401223
SPBC660.14	mik1	mitotic inhibitor kinase Mik1 [Source:PomBase;Acc:SPBC660.14]	85.3909	19.3212	36.4055	17.6576	39.1074	11.911	-2.1439	-1.04387	-1.71514	-1.6343	53.6346	16.2966
SPAC521.05	rps802	40S ribosomal protein S8 (predicted) [Source:PomBase;Acc:SPAC521.05]	2334.99	840.848	1798	494.802	1788.21	595.779	-1.4735	-1.86147	-1.58567	-1.64021	1973.73	643.81
SPCC364.03	rpl1702	60S ribosomal protein L17 (predicted) [Source:PomBase;Acc:SPCC364.03]	1548.89	497.299	1287.16	382.95	1280.75	441.667	-1.63905	-1.74896	-1.53595	-1.64132	1372.27	440.639
SPBC3E7.15c	lac1	sphingosine N-acyltransferase Lac1 [Source:PomBase;Acc:SPBC3E7.15c]	336.437	80.1523	242.323	85.5904	244.015	93.9256	-2.06952	-1.50141	-1.37738	-1.64944	274.258	86.5561
SPBC20F10.01	gar1	snoRNP pseudouridylase box H/ACA snoRNP complex protein Gar1 [Source:PomBase;Acc:SPBC20F10.01]	216.271	89.4716	233.944	56.8968	251.975	80.9799	-1.27334	-2.03975	-1.63764	-1.65024	234.064	75.7828
SPBC18H10.13	rps1402	40S ribosomal protein S14 (predicted) [Source:PomBase;Acc:SPBC18H10.13]	2491.66	1113.77	1737.1	409.947	1733.24	524.742	-1.16166	-2.08317	-1.72379	-1.65621	1987.33	682.819
SPAC27E2.02	yih1	IMPACT homolog, cytoplasmic translational regulator Yih1 (predicted) [Source:PomBase;Acc:SPAC27E2.02]	10.172	3.17469	13.0986	4.21003	14.3491	4.56758	-1.67992	-1.6375	-1.65146	-1.6563	12.5399	3.9841
SPCC1840.07c	SPCC1840.07c	phosphoprotein phosphatase (predicted) [Source:PomBase;Acc:SPCC1840.07c]	66.0776	23.7931	98.8225	25.6894	97.5954	33.2853	-1.47362	-1.94367	-1.55193	-1.6564	87.4985	27.5893
SPBC25H2.05	egd2	nascent polypeptide-associated complex alpha subunit Egd2 [Source:PomBase;Acc:SPBC25H2.05]	1099.12	426.774	1194.96	283.993	1177.4	402.578	-1.36481	-2.07304	-1.54827	-1.66204	1157.16	371.115
SPAC1002.16c	tna1	plasma membrane nicotinic acid transmembrane transporter (predicted) [Source:PomBase;Acc:SPAC1002.16c]	10.0093	1.74096	8.90914	6.51942	11.0214	2.72541	-2.52339	-0.450542	-2.01577	-1.66323	9.97995	3.66193
SPNCRNA.865	SPNCRNA.865	antisense RNA (predicted) [Source:PomBase;Acc:SPNCRNA.865]	0.271255	0.0341364	0.45076	0.326993	0.878518	0.302823	-2.99026	-0.4631	-1.5366	-1.66332	0.533511	0.221317
SPNCRNA.1301	SPNCRNA.1301	antisense RNA (predicted) [Source:PomBase;Acc:SPNCRNA.1301]	4.66558	1.36546	4.26896	1.47147	5.51071	1.716	-1.77267	-1.53663	-1.68319	-1.66416	4.81508	1.51764
SPAC5H10.09c	ecm31	3-methyl-2-oxobutanoatehydroxymethyltransferase Ecm31 (predicted) [Source:PomBase;Acc:SPAC5H10.09c]	2.08866	0.238955	2.14774	1.51234	2.0765	0.807528	-3.12777	-0.506034	-1.36257	-1.66546	2.1043	0.852942
SPNCRNA.1444	SPNCRNA.1444	intergenic RNA (predicted) [Source:PomBase;Acc:SPNCRNA.1444]	10.7959	3.82328	6.60231	1.51234	5.93666	2.27117	-1.49761	-2.12619	-1.38621	-1.67	7.7783	2.5356
SPNCRNA.1561	SPNCRNA.1561	intergenic RNA (predicted) [Source:PomBase;Acc:SPNCRNA.1561]	1.87166	0.512046	1.24622	0.408741	1.17136	0.403764	-1.86997	-1.6083	-1.5366	-1.67162	1.42974	0.441517
SPAC19A8.12	dcp2	mRNA decapping complex catalytic subunit Dcp2 [Source:PomBase;Acc:SPAC19A8.12]	0.244129	0.0341364	0.132576	0.0204371	0.106487	0.151412	-2.83826	-2.69757	0.507797	-1.67601	0.161064	0.0686617
SPBC13A2.03	bbl1	phosphatidate cytidylyltransferase (predicted) [Source:PomBase;Acc:SPBC13A2.03]	191.045	57.042	224.24	74.8405	225.859	69.1446	-1.74381	-1.58315	-1.70773	-1.67823	213.715	67.009
SPNCRNA.1045	SPNCRNA.1045	antisense RNA (predicted) [Source:PomBase;Acc:SPNCRNA.1045]	7.4595	0.921683	5.27654	2.63638	5.93666	2.92729	-3.01674	-1.00103	-1.02008	-1.67929	6.22423	2.16178
SPBC839.05c	rps1701	40S ribosomal protein S17 (predicted) [Source:PomBase;Acc:SPBC839.05c]	1552.17	557.379	1336.98	340.379	1335.37	443.585	-1.47756	-1.97376	-1.58996	-1.68043	1408.18	447.115
SPAC694.04c	SPAC694.04c	conserved eukaryotic protein [Source:PomBase;Acc:SPAC694.04c]	31.2485	6.04215	26.6214	9.52367	25.6368	11.2297	-2.37066	-1.48299	-1.1909	-1.68152	27.8355	8.93184
SPBC3H7.07c	ser2	phosphoserine phosphatase Ser2 (predicted) [Source:PomBase;Acc:SPBC3H7.07c]	74.5136	18.3995	101.341	39.1983	101.322	31.8974	-2.01784	-1.37036	-1.66744	-1.68521	92.3925	29.8317
SPAC1F7.05	cdc22	ribonucleoside reductase large subunit Cdc22 [Source:PomBase;Acc:SPAC1F7.05]	1382.56	247.899	565.916	167.523	567.257	310.116	-2.47952	-1.75623	-0.871193	-1.70231	838.577	241.846
SPAC1783.02c	vps66	acyltransferase (predicted) [Source:PomBase;Acc:SPAC1783.02c]	0.651011	0.102409	0.503791	0.102185	0.585679	0.52994	-2.66834	-2.30164	-0.14428	-1.70475	0.58016	0.244845
SPBC1778.01c	zuo1	zuotin (predicted) [Source:PomBase;Acc:SPBC1778.01c]	958.207	300.025	981.437	277.065	977.631	315.87	-1.67525	-1.82467	-1.62996	-1.70996	972.425	297.653
SPNCRNA.1105	SPNCRNA.1105	antisense RNA (predicted), possible alternative UTR [Source:PomBase;Acc:SPNCRNA.1105]	0.678136	0.273091	0.928035	0.245245	1.41095	0.378529	-1.31219	-1.91996	-1.8982	-1.71012	1.00571	0.298955
SPCC553.10	knh3	conserved fungal protein [Source:PomBase;Acc:SPCC553.10]	2895.51	1567.24	2945.66	542.624	2921.45	836.322	-0.885592	-2.44057	-1.80455	-1.71024	2920.87	982.061
SPAC1250.04c	atl1	alkyltransferase-like protein Atl1 [Source:PomBase;Acc:SPAC1250.04c]	19.6931	9.5582	21.1857	4.14872	20.8981	6.25834	-1.04288	-2.35235	-1.73952	-1.71158	20.5923	6.65509
SPAC1834.04	hht1	histone H3 h3.1 [Source:PomBase;Acc:SPAC1834.04]	1775.88	408.988	918.994	302.612	940.973	344.057	-2.1184	-1.60259	-1.4515	-1.72416	1211.95	351.886
SPAC589.10c	ubi5	ribosomal-ubiquitin fusion protein Ubi5 (predicted) [Source:PomBase;Acc:SPAC589.10c]	1784.1	575.574	1451.79	382.01	1458.79	469.931	-1.63212	-1.92615	-1.63425	-1.73084	1564.89	475.838
SPNCRNA.283	SPNCRNA.283	non-coding RNA (predicted) [Source:PomBase;Acc:SPNCRNA.283]	0.976516	0.170682	0.821974	0.204371	0.772031	0.47947	-2.51633	-2.00791	-0.687219	-1.73715	0.856841	0.284841
SPAC1F3.09	mug161	CwfJ family protein, splicing factor (predicted) [Source:PomBase;Acc:SPAC1F3.09]	7.73076	0.751001	3.15532	0.980979	1.94339	1.716	-3.36372	-1.68549	-0.179528	-1.74291	4.27649	1.14933
SPAC22A12.04c	rps2201	40S ribosomal protein S15a (predicted) [Source:PomBase;Acc:SPAC22A12.04c]	1769.39	604.351	1388.92	341.789	1385.8	434.955	-1.5498	-2.02279	-1.67178	-1.74812	1514.7	460.365
SPBC1347.02	ani1	FKBP-type peptidyl-prolyl cis-trans isomerase (predicted) [Source:PomBase;Acc:SPBC1347.02]	493.358	176.383	968.233	267.828	956.68	247.003	-1.48392	-1.85405	-1.95351	-1.76383	806.09	230.404
SPBC31F10.17c	SPBC31F10.17c	Schizosaccharomyces pombe specific protein [Source:PomBase;Acc:SPBC31F10.17c]	46.0862	5.01805	19.5948	9.19668	18.7417	9.36228	-3.19913	-1.09129	-1.00132	-1.76391	28.1409	7.859
SPAC644.15	rpp101	60S acidic ribosomal protein A1 [Source:PomBase;Acc:SPAC644.15]	1205.4	531.436	772.444	168.013	755.819	198.803	-1.18155	-2.20086	-1.9267	-1.7697	911.221	299.417
SPAC13G6.02c	rps101	40S ribosomal protein S3a [Source:PomBase;Acc:SPAC13G6.02c]	2368.05	763.427	2139.65	522.862	2174.41	679.056	-1.63314	-2.03287	-1.67902	-1.78168	2227.37	655.115
SPBC25B2.09c	mrs1	mitochondrial and cytoplasmic arginine-tRNA ligase Rrs1/Mrs1 (predicted) [Source:PomBase;Acc:SPBC25B2.09c]	503.557	147.196	676.538	183.607	684.126	211.976	-1.77441	-1.88155	-1.69036	-1.78211	621.407	180.926
SPAC1F12.04c	SPAC1F12.04c	conserved fungal protein [Source:PomBase;Acc:SPAC1F12.04c]	63.7448	15.2931	64.5382	19.7013	64.824	21.6771	-2.05943	-1.71186	-1.58036	-1.78388	64.369	18.8905
SPCC1919.13c	bmt5	ribosome biogenesis protein (predicted) [Source:PomBase;Acc:SPCC1919.13c]	0.244129	0.204819	0.45076	0.0408741	0.718788	0.227117	-0.253298	-3.4631	-1.66213	-1.79284	0.471226	0.157603
SPCC1795.12c	SPCC1795.12c	Schizosaccharomyces specific protein [Source:PomBase;Acc:SPCC1795.12c]	51.3756	14.4397	73.5799	22.2151	73.0768	20.491	-1.83104	-1.72777	-1.83442	-1.79775	66.0108	19.0486
SPAC19A8.13	usp101	U1 snRNP-associated protein Usp101 [Source:PomBase;Acc:SPAC19A8.13]	0.135627	0.0682728	0.344699	0.0613112	0.479192	0.126176	-0.990264	-2.49111	-1.92516	-1.80218	0.319839	0.0852534
SPBC14C8.12	rpb8	DNA-directed RNA polymerase I, II and III subunit Rpb8 [Source:PomBase;Acc:SPBC14C8.12]	81.7833	28.1967	90.099	19.5991	86.2279	26.7494	-1.53628	-2.20072	-1.68865	-1.80855	86.0367	24.8484
SPAC144.12	rki1	ribose 5-phosphate isomerase Rki1 (predicted) [Source:PomBase;Acc:SPAC144.12]	245.919	82.6784	409.211	100.039	408.271	112.625	-1.5726	-2.03227	-1.858	-1.82096	354.467	98.4476
SPBC25D12.03c	mcm7	MCM complex subunit Mcm7 [Source:PomBase;Acc:SPBC25D12.03c]	175.556	37.7549	179.429	55.2414	185.261	62.5834	-2.2172	-1.69959	-1.56571	-1.8275	180.082	51.8599
SPCP20C8.03	SPCP20C8.03		6.45586	1.29718	24.0494	6.9486	19.7534	7.24252	-2.31523	-1.7912	-1.44753	-1.85132	16.7529	5.16277
SPAC1A6.04c	plb1	phospholipase B homolog Plb1 [Source:PomBase;Acc:SPAC1A6.04c]	2516.08	1751.68	5058	657.951	5154.59	1199.68	-0.522439	-2.94252	-2.1032	-1.85605	4242.89	1203.1
SPAC1834.03c	hhf1	histone H4 h4.1 [Source:PomBase;Acc:SPAC1834.03c]	1648.39	431.689	863.232	213.261	867.63	282.635	-1.93299	-2.01713	-1.61814	-1.85609	1126.42	309.195
SPCP20C8.02c	SPCP20C8.02c	S. pombe specific UPF0321 family protein 1 [Source:PomBase;Acc:SPCP20C8.02c]	7.02549	1.26305	14.5834	4.23047	13.1778	5.12276	-2.47569	-1.78544	-1.36311	-1.87475	11.5956	3.53876
SPAC25G10.05c	his1	ATP phosphoribosyltransferase [Source:PomBase;Acc:SPAC25G10.05c]	660.017	147.811	682.424	207.968	688.093	200.746	-2.15875	-1.71431	-1.77723	-1.88343	676.845	185.508
SPAC10F6.10	rio1	protein kinase, RIO family Rio1 (predicted) [Source:PomBase;Acc:SPAC10F6.10]	14.4036	2.96987	18.9319	5.57932	17.7833	5.77887	-2.27796	-1.76266	-1.62167	-1.88743	17.0396	4.77602
SPAC27D7.04	omt2	4-alpha-hydroxytetrahydrobiopterin dehydratase (predicted) [Source:PomBase;Acc:SPAC27D7.04]	10.7688	1.57028	15.3789	5.51801	15.5205	5.80411	-2.77777	-1.47873	-1.41903	-1.89184	13.8894	4.29746
SPBC800.11	SPBC800.11	inosine-uridine preferring nucleoside hydrolase (predicted) [Source:PomBase;Acc:SPBC800.11]	58.157	4.98392	28.1062	14.2242	31.4137	14.056	-3.5446	-0.982542	-1.1602	-1.89578	39.2256	11.088
SPCC23B6.05c	ssb3	DNA replication factor A subunit Ssb3 [Source:PomBase;Acc:SPCC23B6.05c]	11.9623	1.36546	9.22732	3.59692	10.0897	4.39093	-3.13104	-1.35915	-1.20028	-1.89682	10.4264	3.11777
SPRRNA.30	SPRRNA.30	5S rRNA [Source:PomBase;Acc:SPRRNA.30]	0.569635	0.102409	0.0795459	0.0204371	0.186352	0.0757058	-2.47569	-1.9606	-1.29956	-1.91195	0.278511	0.066184
SPNCRNA.605	SPNCRNA.605	antisense RNA (predicted) [Source:PomBase;Acc:SPNCRNA.605]	1.41052	0.341364	4.10987	1.00142	3.70043	1.16082	-2.04685	-2.03705	-1.67254	-1.91881	3.07361	0.834534
SPAC4F8.08	mug114	Schizosaccharomyces pombe specific protein Mug114 [Source:PomBase;Acc:SPAC4F8.08]	2.54979	0.887547	3.1288	0.470052	2.42258	0.832763	-1.52248	-2.73472	-1.54057	-1.93259	2.70039	0.730121
SPBPB21E7.07	aes1	enhancer of RNA-mediated gene silencing [Source:PomBase;Acc:SPBPB21E7.07]	223.188	104.116	156.546	19.0269	153.262	47.7956	-1.10007	-3.04048	-1.68105	-1.94053	177.665	56.9795
SPAC31A2.02	trm112	protein and tRNA methyltransferase regulatory subunit Trm112 (predicted) [Source:PomBase;Acc:SPAC31A2.02]	6.91699	1.60441	8.1402	2.61594	7.64045	1.7917	-2.1081	-1.63773	-2.09233	-1.94605	7.56588	2.00402
SPAC56F8.05c	mug64	BAR domain protein (predicted) [Source:PomBase;Acc:SPAC56F8.05c]	103.728	28.7087	94.3679	20.7641	99.7784	28.4654	-1.85324	-2.18421	-1.80952	-1.94899	99.2914	25.9794
SPAC5H10.06c	adh4	alcohol dehydrogenase Adh4 [Source:PomBase;Acc:SPAC5H10.06c]	294.393	65.4737	289.68	87.0619	282.084	68.2866	-2.16875	-1.73435	-2.04645	-1.98318	288.719	73.6074
SPAC19G12.05	mce1	mitochondrial citrate transmembrane transporter (predicted) [Source:PomBase;Acc:SPAC19G12.05]	111.54	25.261	188.02	54.4239	186.139	45.3225	-2.14258	-1.78857	-2.03808	-1.98975	161.9	41.6691
SPBPB7E8.01	SPBPB7E8.01	Schizosaccharomyces specific protein, predicted GPI anchor [Source:PomBase;Acc:SPBPB7E8.01]	964.473	267.664	721.64	186.897	776.371	170.388	-1.84932	-1.94904	-2.18792	-1.99542	820.828	208.316
SPAC1071.12c	stp1	protein tyrosine phosphatase Stp1 [Source:PomBase;Acc:SPAC1071.12c]	4.74695	0.819274	9.0152	2.41157	8.75856	2.95252	-2.53458	-1.90239	-1.56874	-2.0019	7.50691	2.06112
SPAC869.01	SPAC869.01	amidase (predicted) [Source:PomBase;Acc:SPAC869.01]	1.84453	0.170682	1.0341	0.674423	1.78366	0.454235	-3.43387	-0.616645	-1.97333	-2.00795	1.5541	0.433113
SPAC959.07	rps403	40S ribosomal protein S4 (predicted) [Source:PomBase;Acc:SPAC959.07]	1882.86	461.797	1691.99	397.726	1720.33	457.288	-2.02759	-2.08888	-1.91151	-2.00933	1765.06	438.937
SPBC651.04	SPBC651.04	Schizosaccharomyces specific protein [Source:PomBase;Acc:SPBC651.04]	30.489	3.2771	19.6743	5.70194	17.7567	8.70616	-3.2178	-1.78679	-1.02826	-2.01095	22.64	5.89507
SPBC839.11c	hut1	uridine diphosphate-N-acetylglucosamine transmembrane transporter Hut1 [Source:PomBase;Acc:SPBC839.11c]	56.8007	9.48992	73.8451	19.6809	75.526	25.6138	-2.58144	-1.90771	-1.56005	-2.0164	68.7239	18.2615
SPAC869.10c	put4	proline specific plasma membrane permease Put4 (predicted) [Source:PomBase;Acc:SPAC869.10c]	18.0384	17.7168	18.7198	1.49191	18.7683	3.53294	-0.0259555	-3.64934	-2.40936	-2.02822	18.5089	7.58055
SPNCRNA.485	SPNCRNA.485	non-coding RNA, centromeric (predicted) [Source:PomBase;Acc:SPNCRNA.485]	0.515384	0.102409	0.636367	0.224808	1.2246	0.252353	-2.3313	-1.50117	-2.2788	-2.03709	0.792117	0.19319
SPNCRNA.608	SPNCRNA.608	antisense RNA (predicted) [Source:PomBase;Acc:SPNCRNA.608]	48.0121	16.3855	58.7049	10.4229	57.5296	13.728	-1.55098	-2.49372	-2.06719	-2.0373	54.7489	13.5121
SPBC14C8.07c	cdc18	MCM loader [Source:PomBase;Acc:SPBC14C8.07c]	64.4501	5.9056	21.1857	6.51942	21.1377	10.8259	-3.44803	-1.70028	-0.965327	-2.03788	35.5912	7.75032
SPNCRNA.1096	SPNCRNA.1096	antisense RNA (predicted) [Source:PomBase;Acc:SPNCRNA.1096]	59.8388	17.6144	78.9095	12.4462	77.3895	21.3743	-1.76433	-2.6645	-1.85626	-2.09503	72.0459	17.1449
SPBC13A2.04c	ptr2	PTR family peptide transmembrane transporter Ptr2 [Source:PomBase;Acc:SPBC13A2.04c]	264.121	89.4374	737.099	86.7962	725.23	232.72	-1.56225	-3.08615	-1.63985	-2.09608	575.483	136.318
SPAPB18E9.01	trm5	tRNA (guanine) methyltransferase Trm5 (predicted) [Source:PomBase;Acc:SPAPB18E9.01]	4.06882	0.409637	3.2879	1.00142	4.41921	1.84217	-3.31219	-1.71512	-1.26238	-2.09657	3.92531	1.08441
SPBC418.01c	his4	imidazoleglycerol-phosphate synthase (predicted) [Source:PomBase;Acc:SPBC418.01c]	5.77772	0.47791	4.24245	1.75759	4.65881	1.716	-3.59569	-1.2713	-1.44091	-2.10263	4.89299	1.31716
SPNCRNA.772	SPNCRNA.772	antisense RNA (predicted), possible alternative UTR [Source:PomBase;Acc:SPNCRNA.772]	0.244129	0.341364	0.371214	0.0204371	0.159731	0.0252353	0.483667	-4.18299	-2.66213	-2.12048	0.258358	0.129012
SPNCRNA.1519	prl9	intergenic RNA (predicted) [Source:PomBase;Acc:SPNCRNA.1519]	1.68178	0.341364	1.93562	0.592675	1.73042	0.328058	-2.3006	-1.70748	-2.39909	-2.13573	1.7826	0.420699
SPCP20C8.04	new22	mug2/mug135/meu2 family [Source:PomBase;Acc:SPCP20C8.04]	0.705262	0.0682728	0.768944	0.306556	1.01163	0.302823	-3.36878	-1.32673	-1.74013	-2.14521	0.828611	0.225884
SPBC17D1.06	dbp3	ATP-dependent RNA helicase Dbp3 (predicted) [Source:PomBase;Acc:SPBC17D1.06]	365.136	84.8973	521.476	113.283	505.228	106.972	-2.10464	-2.20268	-2.2397	-2.18234	463.947	101.717
SPAC110.01	ppk1	serine/threonine protein kinase Ppk1 (predicted) [Source:PomBase;Acc:SPAC110.01]	70.6889	30.279	141.008	20.8662	143.891	22.6613	-1.22317	-2.75654	-2.66667	-2.21546	118.529	24.6022
SPAC19G12.16c	adg2	conserved fungal protein Adg2 [Source:PomBase;Acc:SPAC19G12.16c]	455.572	34.785	339.475	96.3607	308.387	140.384	-3.71114	-1.81679	-1.13536	-2.2211	367.811	90.5098
SPAPB2B4.03	cig2	G1/S-specific B-type cyclin Cig2 [Source:PomBase;Acc:SPAPB2B4.03]	21.1579	2.28714	17.9243	4.82315	16.2925	5.50129	-3.20958	-1.89387	-1.56637	-2.22327	18.4582	4.20386
SPAC22A12.05	rpc11	DNA-directed RNA polymerase III complex subunit Rpc11 [Source:PomBase;Acc:SPAC22A12.05]	91.0059	20.4136	73.8451	17.0036	77.9752	14.6112	-2.15643	-2.11866	-2.41594	-2.23034	80.9421	17.3428
SPAC14C4.09	agn1	glucan endo-1,3-alpha-glucosidase Agn1 [Source:PomBase;Acc:SPAC14C4.09]	329.032	26.8654	141.327	41.4259	144.503	52.237	-3.61441	-1.77043	-1.46796	-2.28426	204.954	40.1761
SPBC8E4.12c	ecl3	extender of the chronological lifespan protein Ecl3 [Source:PomBase;Acc:SPBC8E4.12c]	5.58784	0.409637	9.09475	3.65823	8.17288	2.34688	-3.76987	-1.31389	-1.8001	-2.29462	7.61849	2.13825
SPCC126.01c	SPCC126.01c	conserved fungal protein [Source:PomBase;Acc:SPCC126.01c]	3.90607	0.95582	3.52653	0.286119	2.58231	1.08512	-2.03091	-3.62356	-1.25081	-2.30176	3.3383	0.775685
SPNCRNA.130	omt3	intergenic RNA Omt3 [Source:PomBase;Acc:SPNCRNA.130]	16.438	0.716865	4.00381	1.41016	4.60557	2.44782	-4.51919	-1.50552	-0.911881	-2.3122	8.34913	1.52495
SPAC6G10.12c	ace2	transcription factor Ace2 [Source:PomBase;Acc:SPAC6G10.12c]	1.30202	0.102409	0.132576	0.0817482	0.319461	0.0504705	-3.66834	-0.697565	-2.66213	-2.34268	0.584687	0.0782093
SPBC428.18	cdt1	replication licensing factor Cdt1 [Source:PomBase;Acc:SPBC428.18]	88.0492	6.2811	24.1024	5.23189	20.4988	9.21087	-3.80922	-2.20377	-1.15413	-2.38904	44.2168	6.90795
SPBC29B5.02c	isp4	OPT oligopeptide transmembrane transporter family Isp4 [Source:PomBase;Acc:SPBC29B5.02c]	212.826	92.9876	806.913	107.662	914.005	104.146	-1.19457	-2.9059	-3.1336	-2.41135	644.582	101.599
SPNCRNA.1496	SPNCRNA.1496	intergenic RNA (predicted) [Source:PomBase;Acc:SPNCRNA.1496]	0.840889	0.375501	1.14016	0.0613112	0.638923	0.176647	-1.1631	-4.21694	-1.85477	-2.4116	0.873323	0.204486
SPBC359.04c	pfl7	cell surface glycoprotein (predicted), DIPSY family [Source:PomBase;Acc:SPBC359.04c]	21.6732	2.6285	27.0986	5.43626	26.2757	7.14158	-3.0436	-2.31753	-1.87941	-2.41352	25.0159	5.06878
SPSNORNA.01	snR40	small nucleolar RNA snR40 (predicted) [Source:PomBase;Acc:SPSNORNA.01]	1.46477	0.375501	1.75001	0.143059	1.38433	0.403764	-1.96379	-3.61268	-1.77761	-2.45136	1.53304	0.307441
SPCC1235.14	ght5	hexose transmembrane transporter Ght5 [Source:PomBase;Acc:SPCC1235.14]	538.793	206.389	1058.04	94.3783	1153.92	191.712	-1.38437	-3.48679	-2.58953	-2.4869	916.918	164.16
SPNCRNA.1261	SPNCRNA.1261	antisense RNA (predicted), possible alternative UTR [Source:PomBase;Acc:SPNCRNA.1261]	9.76516	0.580319	12.2236	4.16916	12.8583	3.25535	-4.07273	-1.55183	-1.98182	-2.53546	11.6157	2.66828
SPBC428.03c	pho4	thiamine-repressible acid phosphatase Pho4 [Source:PomBase;Acc:SPBC428.03c]	149.244	26.6605	211.168	37.7677	214.971	33.4619	-2.4849	-2.48317	-2.68355	-2.55054	191.794	32.6301
SPBC36.03c	mfs3	MFS family transmembrane transporter Mfs3 [Source:PomBase;Acc:SPBC36.03c]	134.298	30.7911	566.526	81.973	546.944	80.9799	-2.12486	-2.78892	-2.75576	-2.55651	415.923	64.5813
SPBPB2B2.01	nrg1	amino acid transmembrane transporter (predicted) [Source:PomBase;Acc:SPBPB2B2.01]	39.0335	18.6726	171.342	12.5892	189.813	26.0428	-1.06379	-3.76662	-2.86562	-2.56534	133.396	19.1015
SPRRNA.04	SPRRNA.04	5S rRNA [Source:PomBase;Acc:SPRRNA.04]	0.59676	0.0341364	0.318184	0.0613112	0.292839	0.126176	-4.12777	-2.37564	-1.21467	-2.57269	0.402594	0.0738746
SPBCPT2R1.08c	tlh2	RecQ type DNA helicase Tlh1 [Source:PomBase;Acc:SPBCPT2R1.08c]	8.65302	1.67268	13.9205	3.14731	16.612	1.74123	-2.37104	-2.14502	-3.25404	-2.59004	13.0618	2.18707
SPNCRNA.467	SPNCRNA.467	non-coding RNA (predicted) [Source:PomBase;Acc:SPNCRNA.467]	1.98016	0.170682	1.19319	0.34743	1.41095	0.252353	-3.53623	-1.78003	-2.48316	-2.59981	1.5281	0.256822
SPNCRNA.1297	SPNCRNA.1297	intergenic RNA (predicted), possible alternative UTR [Source:PomBase;Acc:SPNCRNA.1297]	5.39797	0.682728	6.97352	1.28753	6.01652	1.11035	-2.98303	-2.43728	-2.43791	-2.61941	6.12934	1.02687
SPNCRNA.525	SPNCRNA.525	non-coding RNA (predicted) [Source:PomBase;Acc:SPNCRNA.525]	0.678136	0.0682728	0.609852	0.0613112	0.479192	0.176647	-3.31219	-3.31424	-1.43974	-2.68872	0.58906	0.102077
SPBC887.17	SPBC887.17	transmembrane transporter (predicted) [Source:PomBase;Acc:SPBC887.17]	132.616	35.9115	235.88	19.5174	205.706	30.6608	-1.88474	-3.59522	-2.74612	-2.74203	191.401	28.6966
SPAC186.06	SPAC186.06	ER unfolded protein response protein (predicted) [Source:PomBase;Acc:SPAC186.06]	16.8178	3.004	14.8221	1.53278	16.1594	2.90205	-2.48503	-3.27352	-2.47723	-2.74526	15.9331	2.47961
SPAP14E8.02	tos4	FHA domain protein Tos4 (predicted) [Source:PomBase;Acc:SPAP14E8.02]	544.761	26.7288	262.501	51.624	265.552	88.9038	-4.34915	-2.34621	-1.57868	-2.75801	357.605	55.7522
SPNCRNA.1626	SPNCRNA.1626	antisense RNA (predicted) [Source:PomBase;Acc:SPNCRNA.1626]	268.461	36.4577	204.725	36.378	228.042	27.9859	-2.88042	-2.49255	-3.02653	-2.79983	233.742	33.6072
SPAC977.08	ayr2	short chain dehydrogenase (predicted) [Source:PomBase;Acc:SPAC977.08]	0.813764	0.0682728	0.90152	0.224808	1.4642	0.201882	-3.57523	-2.00367	-2.85853	-2.81247	1.05983	0.164988
SPNCRNA.287	SPNCRNA.287	intergenic RNA (predicted) [Source:PomBase;Acc:SPNCRNA.287]	23.355	1.502	8.19323	1.51234	6.06976	1.38794	-3.95877	-2.43765	-2.1287	-2.84171	12.5393	1.46743
SPNCRNA.1416	SPNCRNA.1416	antisense RNA (predicted) [Source:PomBase;Acc:SPNCRNA.1416]	0.217004	0.0341364	0.291668	0.0408741	0.212974	0.0252353	-2.66834	-2.83507	-3.07717	-2.86019	0.240549	0.0334153
SPNCRNA.1095	SPNCRNA.1095	intergenic RNA (predicted) [Source:PomBase;Acc:SPNCRNA.1095]	279.121	37.0722	244.842	37.6451	275.269	33.3358	-2.91248	-2.70132	-3.0457	-2.8865	266.411	36.0177
SPBPB8B6.04c	grt1	transcription factor Grt1 (predicted) [Source:PomBase;Acc:SPBPB8B6.04c]	11.7453	1.09237	15.538	2.9225	16.4789	2.145	-3.42656	-2.41052	-2.94157	-2.92622	14.5874	2.05329
SPAC8E11.10	SPAC8E11.10	sorbose reductase (predicted) [Source:PomBase;Acc:SPAC8E11.10]	284.546	31.6445	553.162	73.2464	520.083	77.876	-3.16864	-2.91687	-2.73949	-2.94167	452.597	60.9223
SPRRNA.52	SPRRNA.52	5.8S ribosomal RNA [Source:PomBase;Acc:SPRRNA.52]	0.786638	0.0682728	1.14016	0.143059	0.931762	0.176647	-3.52632	-2.99455	-2.39909	-2.97332	0.952853	0.129326
SPAC821.09	eng1	endo-1,3-beta-glucanase Eng1 [Source:PomBase;Acc:SPAC821.09]	555.448	21.1646	226.175	41.2829	205.973	46.6852	-4.71393	-2.45383	-2.14141	-3.10306	329.199	36.3776
SPRRNA.50	SPRRNA.50	5.8S ribosomal RNA [Source:PomBase;Acc:SPRRNA.50]	3.33643	0.580319	4.56063	0.572238	5.24449	0.378529	-2.52339	-2.99455	-3.79233	-3.10342	4.38052	0.510362
SPBC6B1.03c	pal2	Pal1 family protein [Source:PomBase;Acc:SPBC6B1.03c]	0.29838	0.0341364	0.344699	0.0204371	0.133109	0.0252353	-3.12777	-4.07608	-2.39909	-3.20098	0.258729	0.0266029
SPNCRNA.1094	SPNCRNA.1094	intergenic RNA (predicted) [Source:PomBase;Acc:SPNCRNA.1094]	116.992	8.94374	132.523	16.3292	134.467	17.0843	-3.70939	-3.02072	-2.97651	-3.23554	127.994	14.1191
SPRRNA.51	SPRRNA.51	5.8S ribosomal RNA [Source:PomBase;Acc:SPRRNA.51]	2.79392	0.546183	5.3826	0.367867	5.03151	0.353294	-2.35484	-3.87105	-3.83205	-3.35265	4.40268	0.422448
SPAPJ760.03c	adg1	Schizosaccharomyces specific protein Adg1 [Source:PomBase;Acc:SPAPJ760.03c]	330.415	10.4457	259.054	32.6584	245.479	55.7447	-4.98329	-2.98773	-2.1387	-3.36991	278.316	32.9496
SPNCRNA.1617	SPNCRNA.1617	antisense RNA (predicted) [Source:PomBase;Acc:SPNCRNA.1617]	2.46842	0.375501	2.22728	0.143059	2.39596	0.201882	-2.7167	-3.9606	-3.56902	-3.41544	2.36389	0.240147
SPBPB2B2.06c	SPBPB2B2.06c	phosphoprotein phosphatase (predicted) [Source:PomBase;Acc:SPBPB2B2.06c]	1.92591	0.170682	10.8448	1.63496	12.9648	0.706587	-3.49615	-2.72967	-4.19759	-3.47447	8.57849	0.837411
SPNCRNA.1313	SPNCRNA.1313	intergenic RNA (predicted) [Source:PomBase;Acc:SPNCRNA.1313]	1.57328	0.0341364	1.08713	0.102185	0.718788	0.227117	-5.52632	-3.41126	-1.66213	-3.53324	1.1264	0.121146
SPBC8E4.01c	pho84	inorganic phosphate transmembrane transporter (predicted) [Source:PomBase;Acc:SPBC8E4.01c]	933.061	56.8713	950.202	63.6819	1005.82	96.7015	-4.0362	-3.89928	-3.3787	-3.77139	963.029	72.4182
SPBP4G3.02	pho1	acid phosphatase Pho1 [Source:PomBase;Acc:SPBP4G3.02]	1621.99	69.1263	795.91	75.6376	791.093	70.0783	-4.55239	-3.39543	-3.49681	-3.81488	1069.67	71.614
SPCC569.02c	SPCC569.02c	S. pombe specific UPF0321 family protein 2 [Source:PomBase;Acc:SPCC569.02c]	1.92591	0.204819	2.96971	0.224808	3.00826	0.0757058	-3.23312	-3.72356	-5.31238	-4.08969	2.63463	0.168444
SPNCRNA.80	SPNCRNA.80	non-coding RNA (predicted) [Source:PomBase;Acc:SPNCRNA.80]	3.68906	0.0341364	1.35228	0.163496	0.772031	0.0504705	-6.7558	-3.04806	-3.93515	-4.57967	1.93779	0.0827011
SPNCRNA.117	SPNCRNA.117	non-coding RNA (predicted) [Source:PomBase;Acc:SPNCRNA.117]	1.76315	0.0682728	1.24622	0.0204371	0.931762	0.0757058	-4.6907	-5.93023	-3.62149	-4.74747	1.31371	0.0548052
